# Supplementary material for: Allosteric Inhibitors of Macrophage Migration Inhibitory Factor (MIF) Interfere with Apoptosis-Inducing Factor (AIF) Co-Localization to Prevent Parthanatos
Source: J Med Chem. 2023 Jun 23;66(13):8767–81. doi: 10.1021/acs.jmedchem.3c00397 (PMC10350922; doi:10.1021/acs.jmedchem.3c00397)
Supplement: Supplementary file 2 — jm3c00397_si_002.csv [file jm3c00397_si_002.csv]

Compound	SMILES	IC50 (µM)
ISO-1	OC(C=C1)=CC=C1C2=NOC(CC(OC)=O)C2
ZP086	OC1=C(F)C=C(N2C=C(CNC(C3=CC4=C(C=CC=C4)N3)=O)N=N2)C=C1
ZP143	COC1=C(C=CC(N(C(OC2=C3)=O)CC2=CC=C3O)=C1)OC
ZP307	IC1=CC(C2=CC=C(C(NCCNC3=CC=C([N+]([O-])=O)C4=NON=C43)=O)C=C2)=NC=N1
17	NC1=C(C(N(CCC2=CNC3=C2C=CC=C3)C(C4)=O)=O)C4C5=CC=C(C)C=C5O1
AV411	CC(C)C(C1=C2C=CC=CN2N=C1C(C)C)=O
MKA031(6y)	O=C(C1=CC=C(N2N=NC(C(NCC3=CC=CS3)=O)=C2)C=C1)NC4=CC=CC=C4	1.7±0.1
6a	O=C(C1=CN(C2=CC=CC=C2)N=N1)NC3=CC=CC=C3
6b	O=C(C1=CN(C2=CC=CC=C2)N=N1)NC3=CC=C(F)C=C3
6c	O=C(C1=CN(C2=CC=CC=C2)N=N1)NC3=CC=C(Br)C=C3
6d	O=C(C1=CN(C2=C(OC)C=CC=C2)N=N1)NC3=CC=C(Cl)C=C3
6e	O=C(C1=CN(C2=CC=CC=C2OC)N=N1)NC(C)C3=CC=C(Br)C=C3
6f	O=C(C1=CN(C2=CC=C(CC)C=C2)N=N1)NC3=CC(F)=CC=C3
6g	O=C(C1=CN(C2=CC(C)=C(C)C=C2)N=N1)NC3=CC=C(F)C=C3
6h	O=C(C1=CN(C2=CC=C(Cl)C(Cl)=C2)N=N1)NCCC3=C(Cl)C=CC=C3
6i	O=C(NCC(N=N1)=CN1C(C=C2)=CC(Cl)=C2Cl)CCC3=CC=CO3
6j	O=C(C1=CN(C2=CC(Cl)=C(Cl)C=C2)N=N1)NC(CC3=CC=CC=C3)C(OC)=O
6k	O=C(C1=CN(C2=CC(Cl)=C(Cl)C=C2)N=N1)NC3CCCC3
6l	O=C(C1=CN(C2=CC(Cl)=C(Cl)C=C2)N=N1)NCC3=CC=CO3
6m	O=C(C1=CN(C2=CC(Cl)=C(Cl)C=C2)N=N1)NCC3=CC(OC)=C(OC)C=C3
6n	O=C(C1=CN(C2=C(C#N)C=C(Cl)C=C2)N=N1)NC3=CC=C(F)C=C3
6o	O=C(C1=CN(/C(C)=C/C=C/C#N)N=N1)NC2=CC=C(Br)C=C2
6p	O=C(C1=CN(C2=C([N+]([O-])=O)C=C(F)C=C2)N=N1)NC3=CC=C(CC)C=C3
6q	ClC1=CC=C(CNC(C2=CN(C3=CC=C(F)C=C3)N=N2)=O)C=C1
6r	ClC1=CC=C(CNC(C2=CN(C3=CC=C(Cl)C=C3)N=N2)=O)C=C1
6s	O=C(C1=CN(C2=CC(Cl)=CC=C2)N=N1)NCCC3=CC=CC=C3
6t	O=C(C1=CN(C2=CC=CC(Cl)=C2)N=N1)NCCC3=C(Cl)C=CC=C3
6u	O=C(C1=CN(C2=C(C=CC=N3)C3=CC=C2)N=N1)NCCC4=CC=CC=C4
6v	O=C(C1=CN(C2=CC(C)=C(C)C=C2)N=N1)NCC3=CC=CC=C3	6.5 ± 0.4
6w	O=C(C1=CN(C2=CC=C(C(NC3CC3)=O)C=C2)N=N1)NC(C)C4=CC=CC=C4
6x	O=C(C1=CN(C2=CC=C(C(NC3=CC=CC=C3)=O)C=C2)N=N1)NCC4=CC=CC=C4	2.5 ± 0.1
