# Supplementary material for: Allosteric Inhibitors of Macrophage Migration Inhibitory Factor (MIF) Interfere with Apoptosis-Inducing Factor (AIF) Co-Localization to Prevent Parthanatos
Source: J Med Chem. 2023 Jun 23;66(13):8767–81. doi: 10.1021/acs.jmedchem.3c00397 (PMC10350922; doi:10.1021/acs.jmedchem.3c00397)
Supplement: Supplementary file 3 — jm3c00397_si_003.pdb [file jm3c00397_si_003.pdb]

TITLE     MIF-AIF-protein-docking_pose_9
REMARK   4      COMPLIES WITH FORMAT V. 3.0, 1-DEC-2006
REMARK 888
REMARK 888 WRITTEN BY MAESTRO (A PRODUCT OF SCHRODINGER, LLC)
ATOM      1  N   PRO A   1      49.227  30.815  20.881  1.00 16.96           N1+
ATOM      2  CA  PRO A   1      49.163  32.223  21.330  1.00 15.60           C  
ATOM      3  C   PRO A   1      49.647  33.168  20.253  1.00 16.09           C  
ATOM      4  O   PRO A   1      50.393  32.768  19.352  1.00 18.36           O  
ATOM      5  CB  PRO A   1      50.039  32.366  22.560  1.00 16.75           C  
ATOM      6  CG  PRO A   1      50.136  30.950  23.088  1.00 16.18           C  
ATOM      7  CD  PRO A   1      49.929  29.986  21.881  1.00 17.05           C  
ATOM      8  H1  PRO A   1      49.717  30.765  19.999  1.00  0.00           H  
ATOM      9  H2  PRO A   1      48.291  30.460  20.749  1.00  0.00           H  
ATOM     10  HA  PRO A   1      48.134  32.471  21.591  1.00  0.00           H  
ATOM     11  HB3 PRO A   1      49.529  32.990  23.294  1.00  0.00           H  
ATOM     12  HB2 PRO A   1      51.030  32.705  22.259  1.00  0.00           H  
ATOM     13  HG3 PRO A   1      49.349  30.783  23.824  1.00  0.00           H  
ATOM     14  HG2 PRO A   1      51.125  30.789  23.516  1.00  0.00           H  
ATOM     15  HD2 PRO A   1      50.901  29.690  21.486  1.00  0.00           H  
ATOM     16  HD3 PRO A   1      49.283  29.162  22.184  1.00  0.00           H  
ATOM     17  N   MET A   2      49.199  34.418  20.329  1.00 13.43           N  
ATOM     18  CA  MET A   2      49.663  35.430  19.384  1.00 13.35           C  
ATOM     19  C   MET A   2      50.029  36.688  20.155  1.00 12.31           C  
ATOM     20  O   MET A   2      49.316  37.098  21.051  1.00 12.46           O  
ATOM     21  CB  MET A   2      48.638  35.740  18.279  1.00 19.68           C  
ATOM     22  CG  MET A   2      47.323  36.369  18.631  1.00 18.83           C  
ATOM     23  SD  MET A   2      46.590  37.151  17.091  1.00 15.88           S  
ATOM     24  CE  MET A   2      45.978  35.727  16.207  1.00 18.41           C  
ATOM     25  H   MET A   2      48.533  34.672  21.045  1.00  0.00           H  
ATOM     26  HA  MET A   2      50.567  35.053  18.907  1.00  0.00           H  
ATOM     27  HB3 MET A   2      48.454  34.833  17.703  1.00  0.00           H  
ATOM     28  HB2 MET A   2      49.122  36.337  17.506  1.00  0.00           H  
ATOM     29  HG3 MET A   2      47.479  37.138  19.389  1.00  0.00           H  
ATOM     30  HG2 MET A   2      46.644  35.604  19.008  1.00  0.00           H  
ATOM     31  HE1 MET A   2      45.518  36.048  15.272  1.00  0.00           H  
ATOM     32  HE2 MET A   2      46.805  35.050  15.990  1.00  0.00           H  
ATOM     33  HE3 MET A   2      45.237  35.210  16.817  1.00  0.00           H  
ATOM     34  N   PHE A   3      51.168  37.266  19.805  1.00 11.32           N  
ATOM     35  CA  PHE A   3      51.617  38.498  20.456  1.00 11.70           C  
ATOM     36  C   PHE A   3      51.874  39.519  19.362  1.00 12.19           C  
ATOM     37  O   PHE A   3      52.604  39.245  18.398  1.00 12.64           O  
ATOM     38  CB  PHE A   3      52.920  38.259  21.243  1.00 13.28           C  
ATOM     39  CG  PHE A   3      53.452  39.493  21.919  1.00 12.80           C  
ATOM     40  CD1 PHE A   3      52.700  40.153  22.869  1.00 12.67           C  
ATOM     41  CD2 PHE A   3      54.697  39.992  21.581  1.00 16.53           C  
ATOM     42  CE1 PHE A   3      53.188  41.329  23.483  1.00 14.88           C  
ATOM     43  CE2 PHE A   3      55.190  41.161  22.185  1.00 17.52           C  
ATOM     44  CZ  PHE A   3      54.428  41.824  23.133  1.00 15.80           C  
ATOM     45  H   PHE A   3      51.739  36.858  19.079  1.00  0.00           H  
ATOM     46  HA  PHE A   3      50.842  38.864  21.128  1.00  0.00           H  
ATOM     47  HB3 PHE A   3      53.680  37.858  20.571  1.00  0.00           H  
ATOM     48  HB2 PHE A   3      52.755  37.481  21.988  1.00  0.00           H  
ATOM     49  HD1 PHE A   3      51.729  39.772  23.150  1.00  0.00           H  
ATOM     50  HD2 PHE A   3      55.302  39.483  20.845  1.00  0.00           H  
ATOM     51  HE1 PHE A   3      52.590  41.839  24.225  1.00  0.00           H  
ATOM     52  HE2 PHE A   3      56.162  41.541  21.910  1.00  0.00           H  
ATOM     53  HZ  PHE A   3      54.800  42.724  23.598  1.00  0.00           H  
ATOM     54  N   ILE A   4      51.269  40.694  19.521  1.00 12.69           N  
ATOM     55  CA  ILE A   4      51.406  41.794  18.577  1.00 13.12           C  
ATOM     56  C   ILE A   4      52.000  43.017  19.279  1.00 11.36           C  
ATOM     57  O   ILE A   4      51.599  43.334  20.399  1.00 11.67           O  
ATOM     58  CB  ILE A   4      50.033  42.243  18.035  1.00 12.55           C  
ATOM     59  CG1 ILE A   4      49.121  41.044  17.749  1.00 19.52           C  
ATOM     60  CG2 ILE A   4      50.246  43.113  16.830  1.00 15.05           C  
ATOM     61  CD1 ILE A   4      49.601  40.148  16.663  1.00 17.04           C  
ATOM     62  H   ILE A   4      50.682  40.856  20.327  1.00  0.00           H  
ATOM     63  HA  ILE A   4      52.050  41.493  17.750  1.00  0.00           H  
ATOM     64  HB  ILE A   4      49.554  42.850  18.803  1.00  0.00           H  
ATOM     65 HG13 ILE A   4      48.120  41.402  17.506  1.00  0.00           H  
ATOM     66 HG12 ILE A   4      48.988  40.465  18.664  1.00  0.00           H  
ATOM     67 HG21 ILE A   4      49.281  43.436  16.439  1.00  0.00           H  
ATOM     68 HG22 ILE A   4      50.834  43.987  17.111  1.00  0.00           H  
ATOM     69 HG23 ILE A   4      50.778  42.549  16.064  1.00  0.00           H  
ATOM     70 HD11 ILE A   4      48.895  39.328  16.530  1.00  0.00           H  
ATOM     71 HD12 ILE A   4      49.682  40.713  15.735  1.00  0.00           H  
ATOM     72 HD13 ILE A   4      50.578  39.745  16.929  1.00  0.00           H  
ATOM     73  N   VAL A   5      52.960  43.667  18.626  1.00 11.55           N  
ATOM     74  CA  VAL A   5      53.590  44.885  19.136  1.00 11.59           C  
ATOM     75  C   VAL A   5      53.473  45.983  18.092  1.00 13.46           C  
ATOM     76  O   VAL A   5      53.971  45.827  16.970  1.00 15.20           O  
ATOM     77  CB  VAL A   5      55.089  44.707  19.388  1.00 16.26           C  
ATOM     78  CG1 VAL A   5      55.675  46.040  19.890  1.00 16.27           C  
ATOM     79  CG2 VAL A   5      55.322  43.618  20.369  1.00 21.34           C  
ATOM     80  H   VAL A   5      53.285  43.323  17.733  1.00  0.00           H  
ATOM     81  HA  VAL A   5      53.096  45.198  20.055  1.00  0.00           H  
ATOM     82  HB  VAL A   5      55.573  44.443  18.448  1.00  0.00           H  
ATOM     83 HG11 VAL A   5      56.743  45.922  20.073  1.00  0.00           H  
ATOM     84 HG12 VAL A   5      55.518  46.813  19.137  1.00  0.00           H  
ATOM     85 HG13 VAL A   5      55.178  46.330  20.816  1.00  0.00           H  
ATOM     86 HG21 VAL A   5      56.392  43.503  20.537  1.00  0.00           H  
ATOM     87 HG22 VAL A   5      54.831  43.865  21.310  1.00  0.00           H  
ATOM     88 HG23 VAL A   5      54.914  42.684  19.980  1.00  0.00           H  
ATOM     89  N   ASN A   6      52.793  47.071  18.435  1.00 11.69           N  
ATOM     90  CA  ASN A   6      52.690  48.220  17.517  1.00 11.03           C  
ATOM     91  C   ASN A   6      53.533  49.309  18.154  1.00 12.54           C  
ATOM     92  O   ASN A   6      53.336  49.635  19.326  1.00 13.31           O  
ATOM     93  CB  ASN A   6      51.233  48.689  17.392  1.00 13.29           C  
ATOM     94  CG  ASN A   6      50.415  47.767  16.536  1.00 18.94           C  
ATOM     95  OD1 ASN A   6      50.334  47.952  15.327  1.00 24.22           O  
ATOM     96  ND2 ASN A   6      49.806  46.760  17.162  1.00 22.65           N  
ATOM     97  H   ASN A   6      52.338  47.118  19.336  1.00  0.00           H  
ATOM     98  HA  ASN A   6      53.087  47.958  16.537  1.00  0.00           H  
ATOM     99  HB3 ASN A   6      51.209  49.693  16.969  1.00  0.00           H  
ATOM    100  HB2 ASN A   6      50.786  48.753  18.385  1.00  0.00           H  
ATOM    101 HD22 ASN A   6      49.242  46.107  16.638  1.00  0.00           H  
ATOM    102 HD21 ASN A   6      49.910  46.650  18.160  1.00  0.00           H  
ATOM    103  N   THR A   7      54.485  49.856  17.403  1.00 12.25           N  
ATOM    104  CA  THR A   7      55.366  50.871  17.986  1.00 10.99           C  
ATOM    105  C   THR A   7      55.776  51.930  16.981  1.00 13.86           C  
ATOM    106  O   THR A   7      55.709  51.694  15.773  1.00 13.99           O  
ATOM    107  CB  THR A   7      56.651  50.181  18.544  1.00 14.42           C  
ATOM    108  OG1 THR A   7      57.538  51.156  19.117  1.00 13.95           O  
ATOM    109  CG2 THR A   7      57.368  49.429  17.440  1.00 15.01           C  
ATOM    110  H   THR A   7      54.595  49.571  16.440  1.00  0.00           H  
ATOM    111  HA  THR A   7      54.843  51.356  18.811  1.00  0.00           H  
ATOM    112  HB  THR A   7      56.360  49.473  19.319  1.00  0.00           H  
ATOM    113  HG1 THR A   7      58.322  50.718  19.455  1.00  0.00           H  
ATOM    114 HG21 THR A   7      58.262  48.953  17.844  1.00  0.00           H  
ATOM    115 HG22 THR A   7      56.705  48.666  17.030  1.00  0.00           H  
ATOM    116 HG23 THR A   7      57.653  50.125  16.651  1.00  0.00           H  
ATOM    117  N   ASN A   8      56.204  53.091  17.498  1.00 15.09           N  
ATOM    118  CA  ASN A   8      56.684  54.176  16.648  1.00 15.82           C  
ATOM    119  C   ASN A   8      58.197  54.073  16.430  1.00 15.93           C  
ATOM    120  O   ASN A   8      58.773  54.888  15.715  1.00 17.58           O  
ATOM    121  CB  ASN A   8      56.329  55.566  17.219  1.00 14.19           C  
ATOM    122  CG  ASN A   8      56.677  55.733  18.688  1.00 13.72           C  
ATOM    123  OD1 ASN A   8      57.081  54.803  19.371  1.00 15.09           O  
ATOM    124  ND2 ASN A   8      56.522  56.960  19.181  1.00 17.28           N  
ATOM    125  H   ASN A   8      56.199  53.230  18.498  1.00  0.00           H  
ATOM    126  HA  ASN A   8      56.199  54.079  15.676  1.00  0.00           H  
ATOM    127  HB3 ASN A   8      55.264  55.754  17.076  1.00  0.00           H  
ATOM    128  HB2 ASN A   8      56.835  56.337  16.637  1.00  0.00           H  
ATOM    129 HD22 ASN A   8      56.734  57.145  20.151  1.00  0.00           H  
ATOM    130 HD21 ASN A   8      56.191  57.706  18.585  1.00  0.00           H  
ATOM    131  N   VAL A   9      58.840  53.084  17.052  1.00 15.62           N  
ATOM    132  CA  VAL A   9      60.281  52.885  16.859  1.00 17.27           C  
ATOM    133  C   VAL A   9      60.486  52.506  15.379  1.00 19.26           C  
ATOM    134  O   VAL A   9      59.692  51.757  14.807  1.00 17.61           O  
ATOM    135  CB  VAL A   9      60.790  51.763  17.820  1.00 18.30           C  
ATOM    136  CG1 VAL A   9      62.177  51.298  17.436  1.00 24.09           C  
ATOM    137  CG2 VAL A   9      60.799  52.302  19.254  1.00 18.51           C  
ATOM    138  H   VAL A   9      58.335  52.461  17.666  1.00  0.00           H  
ATOM    139  HA  VAL A   9      60.808  53.815  17.072  1.00  0.00           H  
ATOM    140  HB  VAL A   9      60.106  50.916  17.766  1.00  0.00           H  
ATOM    141 HG11 VAL A   9      62.501  50.517  18.124  1.00  0.00           H  
ATOM    142 HG12 VAL A   9      62.160  50.901  16.421  1.00  0.00           H  
ATOM    143 HG13 VAL A   9      62.870  52.137  17.487  1.00  0.00           H  
ATOM    144 HG21 VAL A   9      61.153  51.525  19.931  1.00  0.00           H  
ATOM    145 HG22 VAL A   9      61.461  53.166  19.313  1.00  0.00           H  
ATOM    146 HG23 VAL A   9      59.789  52.599  19.538  1.00  0.00           H  
ATOM    147  N   PRO A  10      61.554  53.023  14.738  1.00 20.00           N  
ATOM    148  CA  PRO A  10      61.809  52.712  13.322  1.00 20.24           C  
ATOM    149  C   PRO A  10      62.174  51.254  13.059  1.00 19.92           C  
ATOM    150  O   PRO A  10      62.759  50.583  13.918  1.00 20.22           O  
ATOM    151  CB  PRO A  10      62.962  53.641  12.928  1.00 23.29           C  
ATOM    152  CG  PRO A  10      63.312  54.431  14.151  1.00 22.84           C  
ATOM    153  CD  PRO A  10      62.575  53.910  15.329  1.00 18.89           C  
ATOM    154  HA  PRO A  10      60.928  52.970  12.736  1.00  0.00           H  
ATOM    155  HB3 PRO A  10      62.628  54.319  12.142  1.00  0.00           H  
ATOM    156  HB2 PRO A  10      63.821  53.044  12.623  1.00  0.00           H  
ATOM    157  HG3 PRO A  10      63.052  55.478  13.994  1.00  0.00           H  
ATOM    158  HG2 PRO A  10      64.384  54.360  14.335  1.00  0.00           H  
ATOM    159  HD2 PRO A  10      63.252  53.320  15.946  1.00  0.00           H  
ATOM    160  HD3 PRO A  10      62.083  54.737  15.840  1.00  0.00           H  
ATOM    161  N   ARG A  11      61.851  50.774  11.863  1.00 21.05           N  
ATOM    162  CA  ARG A  11      62.141  49.394  11.490  1.00 25.61           C  
ATOM    163  C   ARG A  11      63.619  49.040  11.684  1.00 25.65           C  
ATOM    164  O   ARG A  11      63.945  47.934  12.130  1.00 23.59           O  
ATOM    165  CB  ARG A  11      61.753  49.148  10.038  1.00 28.54           C  
ATOM    166  CG  ARG A  11      61.803  47.693   9.640  1.00 37.28           C  
ATOM    167  CD  ARG A  11      61.588  47.509   8.143  1.00 44.41           C  
ATOM    168  NE  ARG A  11      61.938  46.152   7.732  1.00 51.80           N  
ATOM    169  CZ  ARG A  11      61.072  45.145   7.654  1.00 54.12           C  
ATOM    170  NH1 ARG A  11      59.792  45.339   7.959  1.00 55.08           N  
ATOM    171  NH2 ARG A  11      61.491  43.937   7.289  1.00 55.81           N1+
ATOM    172  H   ARG A  11      61.394  51.369  11.187  1.00  0.00           H  
ATOM    173  HA  ARG A  11      61.544  48.735  12.120  1.00  0.00           H  
ATOM    174  HB3 ARG A  11      62.410  49.724   9.386  1.00  0.00           H  
ATOM    175  HB2 ARG A  11      60.750  49.538   9.860  1.00  0.00           H  
ATOM    176  HG3 ARG A  11      61.037  47.142  10.187  1.00  0.00           H  
ATOM    177  HG2 ARG A  11      62.768  47.273   9.922  1.00  0.00           H  
ATOM    178  HD3 ARG A  11      62.204  48.224   7.597  1.00  0.00           H  
ATOM    179  HD2 ARG A  11      60.544  47.704   7.900  1.00  0.00           H  
ATOM    180  HE  ARG A  11      62.910  46.002   7.498  1.00  0.00           H  
ATOM    181 HH12 ARG A  11      59.137  44.572   7.899  1.00  0.00           H  
ATOM    182 HH11 ARG A  11      59.475  46.253   8.250  1.00  0.00           H  
ATOM    183 HH22 ARG A  11      60.835  43.172   7.229  1.00  0.00           H  
ATOM    184 HH21 ARG A  11      62.465  43.785   7.070  1.00  0.00           H  
ATOM    185  N   ALA A  12      64.506  49.979  11.359  1.00 27.40           N  
ATOM    186  CA  ALA A  12      65.945  49.734  11.505  1.00 28.99           C  
ATOM    187  C   ALA A  12      66.340  49.477  12.957  1.00 29.74           C  
ATOM    188  O   ALA A  12      67.376  48.862  13.221  1.00 31.96           O  
ATOM    189  CB  ALA A  12      66.745  50.921  10.943  1.00 29.72           C  
ATOM    190  H   ALA A  12      64.191  50.872  11.008  1.00  0.00           H  
ATOM    191  HA  ALA A  12      66.198  48.848  10.923  1.00  0.00           H  
ATOM    192  HB1 ALA A  12      67.811  50.728  11.057  1.00  0.00           H  
ATOM    193  HB2 ALA A  12      66.511  51.051   9.886  1.00  0.00           H  
ATOM    194  HB3 ALA A  12      66.480  51.829  11.486  1.00  0.00           H  
ATOM    195  N   SER A  13      65.524  49.939  13.899  1.00 26.94           N  
ATOM    196  CA  SER A  13      65.811  49.733  15.315  1.00 29.02           C  
ATOM    197  C   SER A  13      65.280  48.415  15.880  1.00 27.46           C  
ATOM    198  O   SER A  13      65.490  48.110  17.059  1.00 29.72           O  
ATOM    199  CB  SER A  13      65.264  50.897  16.135  1.00 29.56           C  
ATOM    200  OG  SER A  13      65.973  52.075  15.807  1.00 31.57           O  
ATOM    201  H   SER A  13      64.687  50.443  13.640  1.00  0.00           H  
ATOM    202  HA  SER A  13      66.895  49.729  15.433  1.00  0.00           H  
ATOM    203  HB3 SER A  13      65.388  50.682  17.197  1.00  0.00           H  
ATOM    204  HB2 SER A  13      64.206  51.034  15.910  1.00  0.00           H  
ATOM    205  HG  SER A  13      65.630  52.809  16.322  1.00  0.00           H  
ATOM    206  N   VAL A  14      64.576  47.641  15.059  1.00 25.59           N  
ATOM    207  CA  VAL A  14      64.076  46.344  15.516  1.00 25.41           C  
ATOM    208  C   VAL A  14      65.222  45.387  15.219  1.00 25.06           C  
ATOM    209  O   VAL A  14      65.534  45.135  14.062  1.00 25.37           O  
ATOM    210  CB  VAL A  14      62.823  45.925  14.730  1.00 23.59           C  
ATOM    211  CG1 VAL A  14      62.378  44.523  15.159  1.00 23.79           C  
ATOM    212  CG2 VAL A  14      61.709  46.952  14.966  1.00 24.36           C  
ATOM    213  H   VAL A  14      64.385  47.948  14.116  1.00  0.00           H  
ATOM    214  HA  VAL A  14      63.867  46.370  16.585  1.00  0.00           H  
ATOM    215  HB  VAL A  14      63.064  45.907  13.667  1.00  0.00           H  
ATOM    216 HG11 VAL A  14      61.490  44.235  14.596  1.00  0.00           H  
ATOM    217 HG12 VAL A  14      63.179  43.810  14.962  1.00  0.00           H  
ATOM    218 HG13 VAL A  14      62.147  44.525  16.225  1.00  0.00           H  
ATOM    219 HG21 VAL A  14      60.819  46.657  14.409  1.00  0.00           H  
ATOM    220 HG22 VAL A  14      61.474  46.996  16.030  1.00  0.00           H  
ATOM    221 HG23 VAL A  14      62.041  47.933  14.627  1.00  0.00           H  
ATOM    222  N   PRO A  15      65.840  44.809  16.259  1.00 24.56           N  
ATOM    223  CA  PRO A  15      66.953  43.910  15.948  1.00 26.10           C  
ATOM    224  C   PRO A  15      66.628  42.638  15.201  1.00 28.19           C  
ATOM    225  O   PRO A  15      65.514  42.119  15.278  1.00 25.01           O  
ATOM    226  CB  PRO A  15      67.578  43.617  17.310  1.00 27.08           C  
ATOM    227  CG  PRO A  15      66.519  43.887  18.299  1.00 26.94           C  
ATOM    228  CD  PRO A  15      65.572  44.898  17.705  1.00 23.60           C  
ATOM    229  HA  PRO A  15      67.680  44.469  15.359  1.00  0.00           H  
ATOM    230  HB3 PRO A  15      68.413  44.297  17.479  1.00  0.00           H  
ATOM    231  HB2 PRO A  15      67.860  42.565  17.360  1.00  0.00           H  
ATOM    232  HG3 PRO A  15      66.965  44.297  19.206  1.00  0.00           H  
ATOM    233  HG2 PRO A  15      65.978  42.966  18.513  1.00  0.00           H  
ATOM    234  HD2 PRO A  15      64.545  44.588  17.900  1.00  0.00           H  
ATOM    235  HD3 PRO A  15      65.839  45.894  18.060  1.00  0.00           H  
ATOM    236  N   ASP A  16      67.619  42.149  14.461  1.00 29.92           N  
ATOM    237  CA  ASP A  16      67.480  40.893  13.750  1.00 33.28           C  
ATOM    238  C   ASP A  16      67.336  39.887  14.888  1.00 31.41           C  
ATOM    239  O   ASP A  16      68.019  39.998  15.916  1.00 36.24           O  
ATOM    240  CB  ASP A  16      68.754  40.554  12.969  1.00 36.20           C  
ATOM    241  CG  ASP A  16      68.954  41.435  11.751  1.00 42.28           C  
ATOM    242  OD1 ASP A  16      70.035  41.334  11.129  1.00 45.80           O  
ATOM    243  OD2 ASP A  16      68.045  42.223  11.411  1.00 42.98           O1-
ATOM    244  H   ASP A  16      68.489  42.655  14.386  1.00  0.00           H  
ATOM    245  HA  ASP A  16      66.602  40.893  13.103  1.00  0.00           H  
ATOM    246  HB3 ASP A  16      68.721  39.509  12.659  1.00  0.00           H  
ATOM    247  HB2 ASP A  16      69.617  40.646  13.628  1.00  0.00           H  
ATOM    248  N   GLY A  17      66.462  38.912  14.706  1.00 31.12           N  
ATOM    249  CA  GLY A  17      66.274  37.914  15.736  1.00 26.96           C  
ATOM    250  C   GLY A  17      65.196  38.256  16.747  1.00 24.12           C  
ATOM    251  O   GLY A  17      64.840  37.418  17.567  1.00 24.01           O  
ATOM    252  H   GLY A  17      65.929  38.865  13.850  1.00  0.00           H  
ATOM    253  HA3 GLY A  17      67.217  37.748  16.256  1.00  0.00           H  
ATOM    254  HA2 GLY A  17      66.043  36.955  15.272  1.00  0.00           H  
ATOM    255  N   PHE A  18      64.666  39.471  16.687  1.00 22.94           N  
ATOM    256  CA  PHE A  18      63.629  39.872  17.633  1.00 21.09           C  
ATOM    257  C   PHE A  18      62.381  38.983  17.596  1.00 18.77           C  
ATOM    258  O   PHE A  18      61.869  38.596  18.641  1.00 18.06           O  
ATOM    259  CB  PHE A  18      63.228  41.324  17.395  1.00 21.90           C  
ATOM    260  CG  PHE A  18      62.429  41.926  18.515  1.00 21.75           C  
ATOM    261  CD1 PHE A  18      62.867  41.833  19.829  1.00 22.46           C  
ATOM    262  CD2 PHE A  18      61.225  42.578  18.254  1.00 23.05           C  
ATOM    263  CE1 PHE A  18      62.121  42.375  20.868  1.00 23.28           C  
ATOM    264  CE2 PHE A  18      60.479  43.120  19.284  1.00 21.13           C  
ATOM    265  CZ  PHE A  18      60.925  43.020  20.591  1.00 23.87           C  
ATOM    266  H   PHE A  18      64.980  40.125  15.984  1.00  0.00           H  
ATOM    267  HA  PHE A  18      64.052  39.805  18.635  1.00  0.00           H  
ATOM    268  HB3 PHE A  18      62.659  41.395  16.467  1.00  0.00           H  
ATOM    269  HB2 PHE A  18      64.122  41.923  17.227  1.00  0.00           H  
ATOM    270  HD1 PHE A  18      63.799  41.335  20.054  1.00  0.00           H  
ATOM    271  HD2 PHE A  18      60.867  42.664  17.238  1.00  0.00           H  
ATOM    272  HE1 PHE A  18      62.474  42.293  21.886  1.00  0.00           H  
ATOM    273  HE2 PHE A  18      59.547  43.622  19.070  1.00  0.00           H  
ATOM    274  HZ  PHE A  18      60.341  43.444  21.394  1.00  0.00           H  
ATOM    275  N   LEU A  19      61.882  38.658  16.408  1.00 20.13           N  
ATOM    276  CA  LEU A  19      60.691  37.820  16.333  1.00 17.80           C  
ATOM    277  C   LEU A  19      60.960  36.448  16.938  1.00 18.79           C  
ATOM    278  O   LEU A  19      60.119  35.874  17.638  1.00 16.97           O  
ATOM    279  CB  LEU A  19      60.237  37.652  14.881  1.00 22.26           C  
ATOM    280  CG  LEU A  19      59.667  38.900  14.205  1.00 25.32           C  
ATOM    281  CD1 LEU A  19      59.151  38.536  12.826  1.00 25.36           C  
ATOM    282  CD2 LEU A  19      58.551  39.458  15.045  1.00 23.67           C  
ATOM    283  H   LEU A  19      62.326  38.990  15.565  1.00  0.00           H  
ATOM    284  HA  LEU A  19      59.890  38.300  16.895  1.00  0.00           H  
ATOM    285  HB3 LEU A  19      59.506  36.847  14.824  1.00  0.00           H  
ATOM    286  HB2 LEU A  19      61.068  37.269  14.288  1.00  0.00           H  
ATOM    287  HG  LEU A  19      60.454  39.649  14.109  1.00  0.00           H  
ATOM    288 HD11 LEU A  19      58.745  39.425  12.344  1.00  0.00           H  
ATOM    289 HD12 LEU A  19      59.969  38.140  12.225  1.00  0.00           H  
ATOM    290 HD13 LEU A  19      58.369  37.783  12.917  1.00  0.00           H  
ATOM    291 HD21 LEU A  19      58.143  40.347  14.565  1.00  0.00           H  
ATOM    292 HD22 LEU A  19      57.765  38.710  15.150  1.00  0.00           H  
ATOM    293 HD23 LEU A  19      58.934  39.722  16.031  1.00  0.00           H  
ATOM    294  N   SER A  20      62.149  35.926  16.673  1.00 19.47           N  
ATOM    295  CA  SER A  20      62.532  34.621  17.191  1.00 20.75           C  
ATOM    296  C   SER A  20      62.682  34.648  18.713  1.00 18.90           C  
ATOM    297  O   SER A  20      62.273  33.707  19.407  1.00 18.90           O  
ATOM    298  CB  SER A  20      63.841  34.192  16.530  1.00 22.49           C  
ATOM    299  OG  SER A  20      63.568  33.731  15.225  1.00 27.15           O  
ATOM    300  H   SER A  20      62.808  36.435  16.101  1.00  0.00           H  
ATOM    301  HA  SER A  20      61.756  33.900  16.930  1.00  0.00           H  
ATOM    302  HB3 SER A  20      64.296  33.390  17.111  1.00  0.00           H  
ATOM    303  HB2 SER A  20      64.519  35.045  16.480  1.00  0.00           H  
ATOM    304  HG  SER A  20      64.388  33.460  14.803  1.00  0.00           H  
ATOM    305  N   GLU A  21      63.257  35.718  19.240  1.00 18.41           N  
ATOM    306  CA  GLU A  21      63.419  35.828  20.679  1.00 18.61           C  
ATOM    307  C   GLU A  21      62.052  35.878  21.347  1.00 17.66           C  
ATOM    308  O   GLU A  21      61.826  35.231  22.359  1.00 19.47           O  
ATOM    309  CB  GLU A  21      64.216  37.075  21.047  1.00 21.29           C  
ATOM    310  CG  GLU A  21      64.362  37.258  22.552  1.00 22.95           C  
ATOM    311  CD  GLU A  21      65.356  38.331  22.910  1.00 25.86           C  
ATOM    312  OE1 GLU A  21      65.423  39.332  22.165  1.00 27.41           O  
ATOM    313  OE2 GLU A  21      66.066  38.170  23.928  1.00 24.91           O1-
ATOM    314  H   GLU A  21      63.586  36.462  18.640  1.00  0.00           H  
ATOM    315  HA  GLU A  21      63.954  34.950  21.040  1.00  0.00           H  
ATOM    316  HB3 GLU A  21      63.732  37.953  20.620  1.00  0.00           H  
ATOM    317  HB2 GLU A  21      65.204  37.020  20.591  1.00  0.00           H  
ATOM    318  HG3 GLU A  21      64.669  36.314  23.004  1.00  0.00           H  
ATOM    319  HG2 GLU A  21      63.392  37.504  22.984  1.00  0.00           H  
ATOM    320  N   LEU A  22      61.138  36.662  20.784  1.00 17.72           N  
ATOM    321  CA  LEU A  22      59.789  36.753  21.353  1.00 16.46           C  
ATOM    322  C   LEU A  22      59.111  35.368  21.301  1.00 15.97           C  
ATOM    323  O   LEU A  22      58.435  34.953  22.244  1.00 15.61           O  
ATOM    324  CB  LEU A  22      58.956  37.787  20.567  1.00 15.78           C  
ATOM    325  CG  LEU A  22      59.247  39.291  20.796  1.00 15.75           C  
ATOM    326  CD1 LEU A  22      58.497  40.139  19.750  1.00 15.84           C  
ATOM    327  CD2 LEU A  22      58.828  39.681  22.200  1.00 15.66           C  
ATOM    328  H   LEU A  22      61.371  37.199  19.961  1.00  0.00           H  
ATOM    329  HA  LEU A  22      59.863  37.074  22.393  1.00  0.00           H  
ATOM    330  HB3 LEU A  22      57.897  37.599  20.741  1.00  0.00           H  
ATOM    331  HB2 LEU A  22      59.029  37.568  19.502  1.00  0.00           H  
ATOM    332  HG  LEU A  22      60.318  39.464  20.687  1.00  0.00           H  
ATOM    333 HD11 LEU A  22      58.708  41.195  19.919  1.00  0.00           H  
ATOM    334 HD12 LEU A  22      58.828  39.858  18.750  1.00  0.00           H  
ATOM    335 HD13 LEU A  22      57.425  39.964  19.841  1.00  0.00           H  
ATOM    336 HD21 LEU A  22      59.033  40.739  22.361  1.00  0.00           H  
ATOM    337 HD22 LEU A  22      57.761  39.495  22.326  1.00  0.00           H  
ATOM    338 HD23 LEU A  22      59.387  39.089  22.924  1.00  0.00           H  
ATOM    339  N   THR A  23      59.290  34.660  20.194  1.00 17.05           N  
ATOM    340  CA  THR A  23      58.686  33.340  20.059  1.00 15.66           C  
ATOM    341  C   THR A  23      59.174  32.405  21.159  1.00 16.13           C  
ATOM    342  O   THR A  23      58.380  31.761  21.858  1.00 17.64           O  
ATOM    343  CB  THR A  23      59.012  32.735  18.698  1.00 15.86           C  
ATOM    344  OG1 THR A  23      58.465  33.581  17.666  1.00 15.51           O  
ATOM    345  CG2 THR A  23      58.429  31.336  18.568  1.00 14.34           C  
ATOM    346  H   THR A  23      59.846  35.035  19.439  1.00  0.00           H  
ATOM    347  HA  THR A  23      57.604  33.443  20.144  1.00  0.00           H  
ATOM    348  HB  THR A  23      60.095  32.682  18.579  1.00  0.00           H  
ATOM    349  HG1 THR A  23      58.666  33.207  16.805  1.00  0.00           H  
ATOM    350 HG21 THR A  23      58.676  30.928  17.587  1.00  0.00           H  
ATOM    351 HG22 THR A  23      58.846  30.694  19.343  1.00  0.00           H  
ATOM    352 HG23 THR A  23      57.345  31.383  18.678  1.00  0.00           H  
ATOM    353  N   GLN A  24      60.493  32.360  21.325  1.00 16.41           N  
ATOM    354  CA  GLN A  24      61.081  31.481  22.329  1.00 19.02           C  
ATOM    355  C   GLN A  24      60.674  31.845  23.749  1.00 16.34           C  
ATOM    356  O   GLN A  24      60.291  30.980  24.526  1.00 18.83           O  
ATOM    357  CB  GLN A  24      62.602  31.501  22.176  1.00 20.35           C  
ATOM    358  CG  GLN A  24      63.049  30.969  20.811  1.00 34.50           C  
ATOM    359  CD  GLN A  24      64.564  30.949  20.623  1.00 40.73           C  
ATOM    360  OE1 GLN A  24      65.322  31.353  21.511  1.00 46.29           O  
ATOM    361  NE2 GLN A  24      65.009  30.474  19.460  1.00 43.65           N  
ATOM    362  H   GLN A  24      61.094  32.937  20.754  1.00  0.00           H  
ATOM    363  HA  GLN A  24      60.737  30.466  22.130  1.00  0.00           H  
ATOM    364  HB3 GLN A  24      63.054  30.900  22.965  1.00  0.00           H  
ATOM    365  HB2 GLN A  24      62.966  32.521  22.304  1.00  0.00           H  
ATOM    366  HG3 GLN A  24      62.595  31.569  20.023  1.00  0.00           H  
ATOM    367  HG2 GLN A  24      62.654  29.964  20.668  1.00  0.00           H  
ATOM    368 HE22 GLN A  24      66.002  30.435  19.276  1.00  0.00           H  
ATOM    369 HE21 GLN A  24      64.353  30.152  18.762  1.00  0.00           H  
ATOM    370  N   GLN A  25      60.761  33.133  24.084  1.00 15.84           N  
ATOM    371  CA  GLN A  25      60.421  33.594  25.416  1.00 15.76           C  
ATOM    372  C   GLN A  25      58.943  33.374  25.736  1.00 14.57           C  
ATOM    373  O   GLN A  25      58.579  33.023  26.855  1.00 15.46           O  
ATOM    374  CB  GLN A  25      60.784  35.076  25.552  1.00 16.97           C  
ATOM    375  CG  GLN A  25      62.286  35.352  25.587  1.00 21.52           C  
ATOM    376  CD  GLN A  25      62.943  34.677  26.772  1.00 26.53           C  
ATOM    377  OE1 GLN A  25      63.858  33.869  26.616  1.00 32.94           O  
ATOM    378  NE2 GLN A  25      62.469  34.992  27.963  1.00 25.63           N  
ATOM    379  H   GLN A  25      61.069  33.812  23.402  1.00  0.00           H  
ATOM    380  HA  GLN A  25      61.014  33.028  26.135  1.00  0.00           H  
ATOM    381  HB3 GLN A  25      60.321  35.479  26.453  1.00  0.00           H  
ATOM    382  HB2 GLN A  25      60.333  35.635  24.733  1.00  0.00           H  
ATOM    383  HG3 GLN A  25      62.457  36.427  25.641  1.00  0.00           H  
ATOM    384  HG2 GLN A  25      62.743  34.992  24.666  1.00  0.00           H  
ATOM    385 HE22 GLN A  25      62.867  34.575  28.792  1.00  0.00           H  
ATOM    386 HE21 GLN A  25      61.708  35.651  28.045  1.00  0.00           H  
ATOM    387  N   LEU A  26      58.080  33.582  24.752  1.00 16.25           N  
ATOM    388  CA  LEU A  26      56.663  33.372  24.989  1.00 15.51           C  
ATOM    389  C   LEU A  26      56.330  31.881  25.118  1.00 16.78           C  
ATOM    390  O   LEU A  26      55.446  31.509  25.885  1.00 18.44           O  
ATOM    391  CB  LEU A  26      55.842  34.005  23.858  1.00 16.76           C  
ATOM    392  CG  LEU A  26      55.744  35.523  24.035  1.00 19.05           C  
ATOM    393  CD1 LEU A  26      55.148  36.171  22.787  1.00 20.75           C  
ATOM    394  CD2 LEU A  26      54.882  35.810  25.224  1.00 20.90           C  
ATOM    395  H   LEU A  26      58.410  33.884  23.846  1.00  0.00           H  
ATOM    396  HA  LEU A  26      56.395  33.864  25.924  1.00  0.00           H  
ATOM    397  HB3 LEU A  26      54.840  33.575  23.853  1.00  0.00           H  
ATOM    398  HB2 LEU A  26      56.310  33.780  22.900  1.00  0.00           H  
ATOM    399  HG  LEU A  26      56.741  35.928  24.208  1.00  0.00           H  
ATOM    400 HD11 LEU A  26      55.087  37.250  22.931  1.00  0.00           H  
ATOM    401 HD12 LEU A  26      55.782  35.956  21.927  1.00  0.00           H  
ATOM    402 HD13 LEU A  26      54.150  35.771  22.611  1.00  0.00           H  
ATOM    403 HD21 LEU A  26      54.803  36.888  25.364  1.00  0.00           H  
ATOM    404 HD22 LEU A  26      53.889  35.391  25.065  1.00  0.00           H  
ATOM    405 HD23 LEU A  26      55.327  35.361  26.112  1.00  0.00           H  
ATOM    406  N   ALA A  27      57.022  31.035  24.365  1.00 18.35           N  
ATOM    407  CA  ALA A  27      56.758  29.600  24.477  1.00 18.99           C  
ATOM    408  C   ALA A  27      57.099  29.203  25.909  1.00 18.83           C  
ATOM    409  O   ALA A  27      56.346  28.487  26.564  1.00 19.61           O  
ATOM    410  CB  ALA A  27      57.606  28.826  23.495  1.00 20.92           C  
ATOM    411  H   ALA A  27      57.721  31.385  23.724  1.00  0.00           H  
ATOM    412  HA  ALA A  27      55.703  29.405  24.283  1.00  0.00           H  
ATOM    413  HB1 ALA A  27      57.396  27.761  23.593  1.00  0.00           H  
ATOM    414  HB2 ALA A  27      57.375  29.149  22.480  1.00  0.00           H  
ATOM    415  HB3 ALA A  27      58.661  29.008  23.702  1.00  0.00           H  
ATOM    416  N   GLN A  28      58.235  29.693  26.400  1.00 19.98           N  
ATOM    417  CA  GLN A  28      58.655  29.388  27.765  1.00 20.28           C  
ATOM    418  C   GLN A  28      57.662  29.889  28.813  1.00 20.69           C  
ATOM    419  O   GLN A  28      57.271  29.146  29.721  1.00 21.07           O  
ATOM    420  CB  GLN A  28      60.043  29.997  28.008  1.00 22.18           C  
ATOM    421  CG  GLN A  28      60.716  29.574  29.296  1.00 33.36           C  
ATOM    422  CD  GLN A  28      62.106  30.156  29.417  1.00 39.49           C  
ATOM    423  OE1 GLN A  28      62.869  30.180  28.443  1.00 43.86           O  
ATOM    424  NE2 GLN A  28      62.447  30.636  30.609  1.00 44.42           N  
ATOM    425  H   GLN A  28      58.819  30.285  25.827  1.00  0.00           H  
ATOM    426  HA  GLN A  28      58.735  28.305  27.862  1.00  0.00           H  
ATOM    427  HB3 GLN A  28      59.969  31.083  27.981  1.00  0.00           H  
ATOM    428  HB2 GLN A  28      60.693  29.759  27.167  1.00  0.00           H  
ATOM    429  HG3 GLN A  28      60.774  28.486  29.335  1.00  0.00           H  
ATOM    430  HG2 GLN A  28      60.112  29.897  30.144  1.00  0.00           H  
ATOM    431 HE22 GLN A  28      63.364  31.037  30.749  1.00  0.00           H  
ATOM    432 HE21 GLN A  28      61.790  30.600  31.376  1.00  0.00           H  
ATOM    433  N   ALA A  29      57.235  31.148  28.678  1.00 18.01           N  
ATOM    434  CA  ALA A  29      56.312  31.762  29.627  1.00 18.46           C  
ATOM    435  C   ALA A  29      54.908  31.187  29.703  1.00 19.05           C  
ATOM    436  O   ALA A  29      54.311  31.092  30.788  1.00 20.50           O  
ATOM    437  CB  ALA A  29      56.221  33.270  29.337  1.00 17.57           C  
ATOM    438  H   ALA A  29      57.550  31.707  27.899  1.00  0.00           H  
ATOM    439  HA  ALA A  29      56.754  31.655  30.617  1.00  0.00           H  
ATOM    440  HB1 ALA A  29      55.534  33.735  30.043  1.00  0.00           H  
ATOM    441  HB2 ALA A  29      57.208  33.720  29.441  1.00  0.00           H  
ATOM    442  HB3 ALA A  29      55.858  33.424  28.320  1.00  0.00           H  
ATOM    443  N   THR A  30      54.360  30.824  28.545  1.00 20.58           N  
ATOM    444  CA  THR A  30      53.008  30.276  28.482  1.00 20.07           C  
ATOM    445  C   THR A  30      52.938  28.755  28.594  1.00 21.87           C  
ATOM    446  O   THR A  30      51.870  28.208  28.862  1.00 20.68           O  
ATOM    447  CB  THR A  30      52.321  30.620  27.163  1.00 18.57           C  
ATOM    448  OG1 THR A  30      53.069  30.061  26.080  1.00 20.25           O  
ATOM    449  CG2 THR A  30      52.189  32.127  27.004  1.00 18.88           C  
ATOM    450  H   THR A  30      54.882  30.925  27.687  1.00  0.00           H  
ATOM    451  HA  THR A  30      52.425  30.707  29.296  1.00  0.00           H  
ATOM    452  HB  THR A  30      51.323  30.180  27.163  1.00  0.00           H  
ATOM    453  HG1 THR A  30      52.639  30.276  25.249  1.00  0.00           H  
ATOM    454 HG21 THR A  30      51.696  32.352  26.058  1.00  0.00           H  
ATOM    455 HG22 THR A  30      51.597  32.529  27.826  1.00  0.00           H  
ATOM    456 HG23 THR A  30      53.180  32.583  27.015  1.00  0.00           H  
ATOM    457  N   GLY A  31      54.061  28.088  28.334  1.00 22.24           N  
ATOM    458  CA  GLY A  31      54.093  26.640  28.398  1.00 23.33           C  
ATOM    459  C   GLY A  31      53.576  26.007  27.117  1.00 24.12           C  
ATOM    460  O   GLY A  31      53.519  24.790  27.008  1.00 25.45           O  
ATOM    461  H   GLY A  31      54.902  28.590  28.089  1.00  0.00           H  
ATOM    462  HA3 GLY A  31      53.488  26.301  29.239  1.00  0.00           H  
ATOM    463  HA2 GLY A  31      55.114  26.307  28.581  1.00  0.00           H  
ATOM    464  N   LYS A  32      53.195  26.838  26.151  1.00 24.20           N  
ATOM    465  CA  LYS A  32      52.685  26.350  24.872  1.00 23.95           C  
ATOM    466  C   LYS A  32      53.851  26.041  23.929  1.00 21.49           C  
ATOM    467  O   LYS A  32      54.898  26.681  23.995  1.00 21.28           O  
ATOM    468  CB  LYS A  32      51.764  27.395  24.239  1.00 25.57           C  
ATOM    469  CG  LYS A  32      50.730  27.983  25.182  1.00 29.89           C  
ATOM    470  CD  LYS A  32      49.386  27.294  25.044  1.00 29.86           C  
ATOM    471  CE  LYS A  32      48.353  27.919  25.966  1.00 31.29           C  
ATOM    472  NZ  LYS A  32      47.018  27.298  25.807  1.00 33.36           N1+
ATOM    473  H   LYS A  32      53.254  27.837  26.292  1.00  0.00           H  
ATOM    474  HA  LYS A  32      52.117  25.436  25.043  1.00  0.00           H  
ATOM    475  HB3 LYS A  32      51.260  26.957  23.377  1.00  0.00           H  
ATOM    476  HB2 LYS A  32      52.368  28.200  23.818  1.00  0.00           H  
ATOM    477  HG3 LYS A  32      50.614  29.047  24.976  1.00  0.00           H  
ATOM    478  HG2 LYS A  32      51.081  27.890  26.210  1.00  0.00           H  
ATOM    479  HD3 LYS A  32      49.494  26.236  25.285  1.00  0.00           H  
ATOM    480  HD2 LYS A  32      49.044  27.368  24.012  1.00  0.00           H  
ATOM    481  HE3 LYS A  32      48.283  28.987  25.760  1.00  0.00           H  
ATOM    482  HE2 LYS A  32      48.681  27.816  27.000  1.00  0.00           H  
ATOM    483  HZ1 LYS A  32      46.363  27.741  26.436  1.00  0.00           H  
ATOM    484  HZ2 LYS A  32      46.702  27.415  24.856  1.00  0.00           H  
ATOM    485  HZ3 LYS A  32      47.076  26.313  26.023  1.00  0.00           H  
ATOM    486  N   PRO A  33      53.686  25.051  23.035  1.00 22.78           N  
ATOM    487  CA  PRO A  33      54.793  24.733  22.121  1.00 19.26           C  
ATOM    488  C   PRO A  33      55.083  25.898  21.177  1.00 18.94           C  
ATOM    489  O   PRO A  33      54.163  26.579  20.720  1.00 20.14           O  
ATOM    490  CB  PRO A  33      54.325  23.483  21.367  1.00 24.63           C  
ATOM    491  CG  PRO A  33      52.873  23.302  21.697  1.00 23.07           C  
ATOM    492  CD  PRO A  33      52.496  24.203  22.840  1.00 22.77           C  
ATOM    493  HA  PRO A  33      55.687  24.499  22.698  1.00  0.00           H  
ATOM    494  HB3 PRO A  33      54.887  22.617  21.717  1.00  0.00           H  
ATOM    495  HB2 PRO A  33      54.435  23.644  20.294  1.00  0.00           H  
ATOM    496  HG3 PRO A  33      52.692  22.265  21.978  1.00  0.00           H  
ATOM    497  HG2 PRO A  33      52.268  23.550  20.825  1.00  0.00           H  
ATOM    498  HD2 PRO A  33      51.653  24.826  22.544  1.00  0.00           H  
ATOM    499  HD3 PRO A  33      52.332  23.601  23.734  1.00  0.00           H  
ATOM    500  N   PRO A  34      56.363  26.138  20.871  1.00 17.30           N  
ATOM    501  CA  PRO A  34      56.712  27.249  19.961  1.00 18.32           C  
ATOM    502  C   PRO A  34      56.054  27.176  18.584  1.00 17.43           C  
ATOM    503  O   PRO A  34      55.853  28.208  17.928  1.00 16.87           O  
ATOM    504  CB  PRO A  34      58.231  27.196  19.860  1.00 20.73           C  
ATOM    505  CG  PRO A  34      58.642  25.893  20.471  1.00 22.35           C  
ATOM    506  CD  PRO A  34      57.542  25.412  21.373  1.00 19.89           C  
ATOM    507  HA  PRO A  34      56.427  28.189  20.435  1.00  0.00           H  
ATOM    508  HB3 PRO A  34      58.661  28.017  20.434  1.00  0.00           H  
ATOM    509  HB2 PRO A  34      58.524  27.212  18.811  1.00  0.00           H  
ATOM    510  HG3 PRO A  34      59.552  26.036  21.053  1.00  0.00           H  
ATOM    511  HG2 PRO A  34      58.812  25.160  19.683  1.00  0.00           H  
ATOM    512  HD2 PRO A  34      57.395  24.342  21.222  1.00  0.00           H  
ATOM    513  HD3 PRO A  34      57.750  25.727  22.395  1.00  0.00           H  
ATOM    514  N   GLN A  35      55.732  25.966  18.133  1.00 18.03           N  
ATOM    515  CA  GLN A  35      55.078  25.790  16.849  1.00 17.02           C  
ATOM    516  C   GLN A  35      53.739  26.500  16.828  1.00 19.41           C  
ATOM    517  O   GLN A  35      53.230  26.818  15.755  1.00 19.80           O  
ATOM    518  CB  GLN A  35      54.835  24.302  16.557  1.00 18.12           C  
ATOM    519  CG  GLN A  35      56.097  23.550  16.220  1.00 19.31           C  
ATOM    520  CD  GLN A  35      56.747  22.915  17.438  1.00 24.67           C  
ATOM    521  OE1 GLN A  35      56.427  23.235  18.592  1.00 20.82           O  
ATOM    522  NE2 GLN A  35      57.669  21.995  17.183  1.00 26.70           N  
ATOM    523  H   GLN A  35      55.942  25.148  18.686  1.00  0.00           H  
ATOM    524  HA  GLN A  35      55.713  26.206  16.067  1.00  0.00           H  
ATOM    525  HB3 GLN A  35      54.126  24.205  15.735  1.00  0.00           H  
ATOM    526  HB2 GLN A  35      54.357  23.837  17.419  1.00  0.00           H  
ATOM    527  HG3 GLN A  35      56.806  24.227  15.742  1.00  0.00           H  
ATOM    528  HG2 GLN A  35      55.873  22.778  15.485  1.00  0.00           H  
ATOM    529 HE22 GLN A  35      58.144  21.530  17.944  1.00  0.00           H  
ATOM    530 HE21 GLN A  35      57.897  21.760  16.227  1.00  0.00           H  
ATOM    531  N   TYR A  36      53.170  26.758  18.006  1.00 17.86           N  
ATOM    532  CA  TYR A  36      51.876  27.414  18.057  1.00 17.74           C  
ATOM    533  C   TYR A  36      51.940  28.895  18.455  1.00 17.86           C  
ATOM    534  O   TYR A  36      50.908  29.537  18.618  1.00 19.55           O  
ATOM    535  CB  TYR A  36      50.941  26.644  18.992  1.00 20.60           C  
ATOM    536  CG  TYR A  36      50.394  25.373  18.354  1.00 22.69           C  
ATOM    537  CD1 TYR A  36      49.153  25.369  17.710  1.00 26.21           C  
ATOM    538  CD2 TYR A  36      51.106  24.172  18.417  1.00 25.42           C  
ATOM    539  CE1 TYR A  36      48.628  24.187  17.140  1.00 28.27           C  
ATOM    540  CE2 TYR A  36      50.593  22.994  17.854  1.00 24.78           C  
ATOM    541  CZ  TYR A  36      49.359  23.007  17.222  1.00 28.87           C  
ATOM    542  OH  TYR A  36      48.848  21.841  16.674  1.00 29.60           O  
ATOM    543  H   TYR A  36      53.640  26.498  18.862  1.00  0.00           H  
ATOM    544  HA  TYR A  36      51.447  27.365  17.056  1.00  0.00           H  
ATOM    545  HB3 TYR A  36      50.111  27.287  19.286  1.00  0.00           H  
ATOM    546  HB2 TYR A  36      51.474  26.389  19.908  1.00  0.00           H  
ATOM    547  HD1 TYR A  36      48.578  26.281  17.642  1.00  0.00           H  
ATOM    548  HD2 TYR A  36      52.068  24.139  18.906  1.00  0.00           H  
ATOM    549  HE1 TYR A  36      47.667  24.207  16.647  1.00  0.00           H  
ATOM    550  HE2 TYR A  36      51.160  22.077  17.913  1.00  0.00           H  
ATOM    551  HH  TYR A  36      49.469  21.123  16.814  1.00  0.00           H  
ATOM    552  N   ILE A  37      53.143  29.437  18.578  1.00 15.58           N  
ATOM    553  CA  ILE A  37      53.294  30.858  18.941  1.00 14.45           C  
ATOM    554  C   ILE A  37      53.443  31.713  17.673  1.00 14.77           C  
ATOM    555  O   ILE A  37      54.286  31.408  16.803  1.00 14.21           O  
ATOM    556  CB  ILE A  37      54.557  31.085  19.820  1.00 15.99           C  
ATOM    557  CG1 ILE A  37      54.476  30.227  21.111  1.00 18.57           C  
ATOM    558  CG2 ILE A  37      54.722  32.566  20.107  1.00 16.07           C  
ATOM    559  CD1 ILE A  37      53.573  30.774  22.192  1.00 18.15           C  
ATOM    560  H   ILE A  37      53.968  28.875  18.424  1.00  0.00           H  
ATOM    561  HA  ILE A  37      52.411  31.184  19.492  1.00  0.00           H  
ATOM    562  HB  ILE A  37      55.426  30.754  19.251  1.00  0.00           H  
ATOM    563 HG13 ILE A  37      55.479  30.089  21.515  1.00  0.00           H  
ATOM    564 HG12 ILE A  37      54.158  29.216  20.853  1.00  0.00           H  
ATOM    565 HG21 ILE A  37      55.608  32.721  20.723  1.00  0.00           H  
ATOM    566 HG22 ILE A  37      54.834  33.109  19.168  1.00  0.00           H  
ATOM    567 HG23 ILE A  37      53.843  32.935  20.636  1.00  0.00           H  
ATOM    568 HD11 ILE A  37      53.586  30.103  23.050  1.00  0.00           H  
ATOM    569 HD12 ILE A  37      53.927  31.760  22.496  1.00  0.00           H  
ATOM    570 HD13 ILE A  37      52.556  30.855  21.810  1.00  0.00           H  
ATOM    571  N   ALA A  38      52.625  32.767  17.563  1.00 12.54           N  
ATOM    572  CA  ALA A  38      52.688  33.691  16.418  1.00 12.31           C  
ATOM    573  C   ALA A  38      53.063  35.069  16.944  1.00 12.59           C  
ATOM    574  O   ALA A  38      52.587  35.484  17.993  1.00 12.57           O  
ATOM    575  CB  ALA A  38      51.329  33.758  15.698  1.00 13.25           C  
ATOM    576  H   ALA A  38      51.935  32.948  18.279  1.00  0.00           H  
ATOM    577  HA  ALA A  38      53.452  33.351  15.719  1.00  0.00           H  
ATOM    578  HB1 ALA A  38      51.396  34.446  14.856  1.00  0.00           H  
ATOM    579  HB2 ALA A  38      51.061  32.765  15.335  1.00  0.00           H  
ATOM    580  HB3 ALA A  38      50.565  34.108  16.392  1.00  0.00           H  
ATOM    581  N   VAL A  39      53.926  35.764  16.214  1.00 11.24           N  
ATOM    582  CA  VAL A  39      54.366  37.098  16.614  1.00 11.74           C  
ATOM    583  C   VAL A  39      54.307  38.052  15.422  1.00 13.02           C  
ATOM    584  O   VAL A  39      54.547  37.670  14.261  1.00 14.03           O  
ATOM    585  CB  VAL A  39      55.807  37.067  17.187  1.00 14.83           C  
ATOM    586  CG1 VAL A  39      56.275  38.482  17.517  1.00 18.78           C  
ATOM    587  CG2 VAL A  39      55.825  36.219  18.453  1.00 15.43           C  
ATOM    588  H   VAL A  39      54.295  35.371  15.359  1.00  0.00           H  
ATOM    589  HA  VAL A  39      53.694  37.467  17.387  1.00  0.00           H  
ATOM    590  HB  VAL A  39      56.480  36.628  16.449  1.00  0.00           H  
ATOM    591 HG11 VAL A  39      57.288  38.446  17.919  1.00  0.00           H  
ATOM    592 HG12 VAL A  39      56.265  39.089  16.612  1.00  0.00           H  
ATOM    593 HG13 VAL A  39      55.607  38.922  18.258  1.00  0.00           H  
ATOM    594 HG21 VAL A  39      56.836  36.194  18.860  1.00  0.00           H  
ATOM    595 HG22 VAL A  39      55.149  36.651  19.190  1.00  0.00           H  
ATOM    596 HG23 VAL A  39      55.504  35.204  18.217  1.00  0.00           H  
ATOM    597  N   HIS A  40      53.959  39.301  15.712  1.00 14.44           N  
ATOM    598  CA  HIS A  40      53.809  40.327  14.683  1.00 11.72           C  
ATOM    599  C   HIS A  40      54.327  41.623  15.266  1.00 13.05           C  
ATOM    600  O   HIS A  40      53.841  42.053  16.308  1.00 15.08           O  
ATOM    601  CB  HIS A  40      52.309  40.470  14.342  1.00 14.19           C  
ATOM    602  CG  HIS A  40      51.992  41.489  13.281  1.00 14.20           C  
ATOM    603  ND1 HIS A  40      50.699  41.881  13.002  1.00 12.76           N  
ATOM    604  CD2 HIS A  40      52.784  42.176  12.422  1.00 12.74           C  
ATOM    605  CE1 HIS A  40      50.702  42.764  12.016  1.00 12.85           C  
ATOM    606  NE2 HIS A  40      51.959  42.964  11.644  1.00 13.53           N  
ATOM    607  H   HIS A  40      53.788  39.567  16.672  1.00  0.00           H  
ATOM    608  HA  HIS A  40      54.376  40.057  13.793  1.00  0.00           H  
ATOM    609  HB3 HIS A  40      51.754  40.709  15.249  1.00  0.00           H  
ATOM    610  HB2 HIS A  40      51.915  39.500  14.040  1.00  0.00           H  
ATOM    611  HD1 HIS A  40      49.929  41.494  13.529  1.00  0.00           H  
ATOM    612  HD2 HIS A  40      53.855  42.037  12.447  1.00  0.00           H  
ATOM    613  HE1 HIS A  40      49.772  43.180  11.660  1.00  0.00           H  
ATOM    614  N   VAL A  41      55.327  42.226  14.613  1.00 12.75           N  
ATOM    615  CA  VAL A  41      55.882  43.499  15.089  1.00 12.62           C  
ATOM    616  C   VAL A  41      55.625  44.562  14.016  1.00 12.16           C  
ATOM    617  O   VAL A  41      55.921  44.354  12.847  1.00 14.35           O  
ATOM    618  CB  VAL A  41      57.406  43.373  15.371  1.00 14.92           C  
ATOM    619  CG1 VAL A  41      57.968  44.721  15.769  1.00 15.57           C  
ATOM    620  CG2 VAL A  41      57.639  42.363  16.492  1.00 15.76           C  
ATOM    621  H   VAL A  41      55.711  41.806  13.780  1.00  0.00           H  
ATOM    622  HA  VAL A  41      55.373  43.789  16.007  1.00  0.00           H  
ATOM    623  HB  VAL A  41      57.910  43.027  14.469  1.00  0.00           H  
ATOM    624 HG11 VAL A  41      59.036  44.625  15.965  1.00  0.00           H  
ATOM    625 HG12 VAL A  41      57.810  45.434  14.960  1.00  0.00           H  
ATOM    626 HG13 VAL A  41      57.464  45.075  16.668  1.00  0.00           H  
ATOM    627 HG21 VAL A  41      58.708  42.277  16.688  1.00  0.00           H  
ATOM    628 HG22 VAL A  41      57.132  42.699  17.396  1.00  0.00           H  
ATOM    629 HG23 VAL A  41      57.245  41.391  16.195  1.00  0.00           H  
ATOM    630  N   VAL A  42      55.065  45.691  14.430  1.00 13.19           N  
ATOM    631  CA  VAL A  42      54.684  46.762  13.503  1.00 13.35           C  
ATOM    632  C   VAL A  42      55.380  48.045  13.900  1.00 14.24           C  
ATOM    633  O   VAL A  42      54.900  48.782  14.767  1.00 13.33           O  
ATOM    634  CB  VAL A  42      53.163  47.030  13.548  1.00 12.92           C  
ATOM    635  CG1 VAL A  42      52.780  47.905  12.399  1.00 15.52           C  
ATOM    636  CG2 VAL A  42      52.372  45.689  13.490  1.00 17.68           C  
ATOM    637  H   VAL A  42      54.888  45.836  15.415  1.00  0.00           H  
ATOM    638  HA  VAL A  42      54.976  46.487  12.489  1.00  0.00           H  
ATOM    639  HB  VAL A  42      52.921  47.542  14.479  1.00  0.00           H  
ATOM    640 HG11 VAL A  42      51.707  48.095  12.428  1.00  0.00           H  
ATOM    641 HG12 VAL A  42      53.318  48.850  12.467  1.00  0.00           H  
ATOM    642 HG13 VAL A  42      53.034  47.408  11.462  1.00  0.00           H  
ATOM    643 HG21 VAL A  42      51.303  45.896  13.523  1.00  0.00           H  
ATOM    644 HG22 VAL A  42      52.613  45.165  12.566  1.00  0.00           H  
ATOM    645 HG23 VAL A  42      52.647  45.068  14.342  1.00  0.00           H  
ATOM    646  N   PRO A  43      56.521  48.328  13.272  1.00 14.94           N  
ATOM    647  CA  PRO A  43      57.279  49.536  13.567  1.00 15.70           C  
ATOM    648  C   PRO A  43      56.829  50.722  12.711  1.00 15.20           C  
ATOM    649  O   PRO A  43      55.900  50.612  11.881  1.00 14.64           O  
ATOM    650  CB  PRO A  43      58.720  49.134  13.240  1.00 17.53           C  
ATOM    651  CG  PRO A  43      58.567  48.109  12.140  1.00 18.90           C  
ATOM    652  CD  PRO A  43      57.163  47.520  12.223  1.00 17.72           C  
ATOM    653  HA  PRO A  43      57.191  49.783  14.625  1.00  0.00           H  
ATOM    654  HB3 PRO A  43      59.169  48.661  14.113  1.00  0.00           H  
ATOM    655  HB2 PRO A  43      59.256  50.000  12.853  1.00  0.00           H  
ATOM    656  HG3 PRO A  43      59.302  47.316  12.278  1.00  0.00           H  
ATOM    657  HG2 PRO A  43      58.702  48.593  11.172  1.00  0.00           H  
ATOM    658  HD2 PRO A  43      56.648  47.685  11.276  1.00  0.00           H  
ATOM    659  HD3 PRO A  43      57.226  46.484  12.555  1.00  0.00           H  
ATOM    660  N   ASP A  44      57.489  51.859  12.950  1.00 15.34           N  
ATOM    661  CA  ASP A  44      57.252  53.100  12.197  1.00 16.01           C  
ATOM    662  C   ASP A  44      55.829  53.609  12.244  1.00 14.03           C  
ATOM    663  O   ASP A  44      55.367  54.265  11.293  1.00 15.06           O  
ATOM    664  CB  ASP A  44      57.650  52.874  10.751  1.00 17.90           C  
ATOM    665  CG  ASP A  44      59.140  52.664  10.599  1.00 22.91           C  
ATOM    666  OD1 ASP A  44      59.885  53.609  10.912  1.00 26.81           O  
ATOM    667  OD2 ASP A  44      59.555  51.570  10.182  1.00 25.96           O1-
ATOM    668  H   ASP A  44      58.190  51.893  13.676  1.00  0.00           H  
ATOM    669  HA  ASP A  44      57.900  53.874  12.608  1.00  0.00           H  
ATOM    670  HB3 ASP A  44      57.342  53.731  10.153  1.00  0.00           H  
ATOM    671  HB2 ASP A  44      57.120  52.006  10.361  1.00  0.00           H  
ATOM    672  N   GLN A  45      55.140  53.339  13.347  1.00 13.71           N  
ATOM    673  CA  GLN A  45      53.748  53.756  13.473  1.00 14.34           C  
ATOM    674  C   GLN A  45      53.575  55.181  13.980  1.00 14.06           C  
ATOM    675  O   GLN A  45      54.439  55.699  14.687  1.00 16.50           O  
ATOM    676  CB  GLN A  45      52.996  52.803  14.408  1.00 14.01           C  
ATOM    677  CG  GLN A  45      52.877  51.366  13.863  1.00 13.69           C  
ATOM    678  CD  GLN A  45      52.215  51.312  12.500  1.00 15.90           C  
ATOM    679  OE1 GLN A  45      50.987  51.362  12.402  1.00 17.06           O  
ATOM    680  NE2 GLN A  45      53.024  51.215  11.441  1.00 15.25           N  
ATOM    681  H   GLN A  45      55.580  52.842  14.107  1.00  0.00           H  
ATOM    682  HA  GLN A  45      53.287  53.692  12.488  1.00  0.00           H  
ATOM    683  HB3 GLN A  45      52.000  53.200  14.603  1.00  0.00           H  
ATOM    684  HB2 GLN A  45      53.493  52.782  15.378  1.00  0.00           H  
ATOM    685  HG3 GLN A  45      52.307  50.758  14.566  1.00  0.00           H  
ATOM    686  HG2 GLN A  45      53.868  50.918  13.802  1.00  0.00           H  
ATOM    687 HE22 GLN A  45      52.635  51.175  10.510  1.00  0.00           H  
ATOM    688 HE21 GLN A  45      54.025  51.179  11.571  1.00  0.00           H  
ATOM    689  N   LEU A  46      52.457  55.803  13.595  1.00 13.38           N  
ATOM    690  CA  LEU A  46      52.139  57.165  14.019  1.00 12.03           C  
ATOM    691  C   LEU A  46      51.354  56.987  15.316  1.00 13.75           C  
ATOM    692  O   LEU A  46      50.164  56.621  15.306  1.00 12.84           O  
ATOM    693  CB  LEU A  46      51.300  57.842  12.929  1.00 13.05           C  
ATOM    694  CG  LEU A  46      50.755  59.230  13.248  1.00 17.06           C  
ATOM    695  CD1 LEU A  46      51.921  60.143  13.624  1.00 20.37           C  
ATOM    696  CD2 LEU A  46      50.016  59.770  12.022  1.00 18.02           C  
ATOM    697  H   LEU A  46      51.799  55.331  12.990  1.00  0.00           H  
ATOM    698  HA  LEU A  46      53.053  57.729  14.202  1.00  0.00           H  
ATOM    699  HB3 LEU A  46      50.473  57.187  12.654  1.00  0.00           H  
ATOM    700  HB2 LEU A  46      51.879  57.887  12.006  1.00  0.00           H  
ATOM    701  HG  LEU A  46      50.063  59.163  14.087  1.00  0.00           H  
ATOM    702 HD11 LEU A  46      51.545  61.139  13.854  1.00  0.00           H  
ATOM    703 HD12 LEU A  46      52.433  59.738  14.497  1.00  0.00           H  
ATOM    704 HD13 LEU A  46      52.620  60.203  12.789  1.00  0.00           H  
ATOM    705 HD21 LEU A  46      49.623  60.762  12.242  1.00  0.00           H  
ATOM    706 HD22 LEU A  46      50.705  59.830  11.179  1.00  0.00           H  
ATOM    707 HD23 LEU A  46      49.193  59.102  11.770  1.00  0.00           H  
ATOM    708  N   MET A  47      52.024  57.228  16.438  1.00 14.08           N  
ATOM    709  CA  MET A  47      51.404  57.016  17.739  1.00 12.93           C  
ATOM    710  C   MET A  47      51.838  58.037  18.762  1.00 13.99           C  
ATOM    711  O   MET A  47      52.862  58.725  18.593  1.00 16.04           O  
ATOM    712  CB  MET A  47      51.829  55.646  18.313  1.00 15.96           C  
ATOM    713  CG  MET A  47      51.912  54.525  17.324  1.00 20.17           C  
ATOM    714  SD  MET A  47      52.544  53.003  18.100  1.00 20.13           S  
ATOM    715  CE  MET A  47      51.619  52.896  19.538  1.00 24.09           C  
ATOM    716  H   MET A  47      52.975  57.563  16.396  1.00  0.00           H  
ATOM    717  HA  MET A  47      50.320  57.044  17.634  1.00  0.00           H  
ATOM    718  HB3 MET A  47      51.150  55.366  19.118  1.00  0.00           H  
ATOM    719  HB2 MET A  47      52.789  55.751  18.819  1.00  0.00           H  
ATOM    720  HG3 MET A  47      52.569  54.814  16.503  1.00  0.00           H  
ATOM    721  HG2 MET A  47      50.923  54.336  16.906  1.00  0.00           H  
ATOM    722  HE1 MET A  47      51.914  52.008  20.095  1.00  0.00           H  
ATOM    723  HE2 MET A  47      51.792  53.783  20.148  1.00  0.00           H  
ATOM    724  HE3 MET A  47      50.561  52.831  19.285  1.00  0.00           H  
ATOM    725  N   ALA A  48      51.055  58.110  19.830  1.00 12.35           N  
ATOM    726  CA  ALA A  48      51.393  58.949  20.966  1.00 11.62           C  
ATOM    727  C   ALA A  48      50.911  58.238  22.232  1.00 13.70           C  
ATOM    728  O   ALA A  48      49.947  57.465  22.208  1.00 13.08           O  
ATOM    729  CB  ALA A  48      50.744  60.313  20.839  1.00 13.45           C  
ATOM    730  H   ALA A  48      50.200  57.574  19.868  1.00  0.00           H  
ATOM    731  HA  ALA A  48      52.475  59.069  21.012  1.00  0.00           H  
ATOM    732  HB1 ALA A  48      51.011  60.924  21.700  1.00  0.00           H  
ATOM    733  HB2 ALA A  48      51.094  60.799  19.927  1.00  0.00           H  
ATOM    734  HB3 ALA A  48      49.662  60.199  20.796  1.00  0.00           H  
ATOM    735  N   PHE A  49      51.604  58.504  23.337  1.00 11.33           N  
ATOM    736  CA  PHE A  49      51.284  57.904  24.632  1.00 12.49           C  
ATOM    737  C   PHE A  49      51.357  59.086  25.599  1.00 12.99           C  
ATOM    738  O   PHE A  49      52.430  59.682  25.777  1.00 15.78           O  
ATOM    739  CB  PHE A  49      52.329  56.827  24.986  1.00 13.45           C  
ATOM    740  CG  PHE A  49      51.972  55.991  26.190  1.00 15.21           C  
ATOM    741  CD1 PHE A  49      51.917  56.564  27.454  1.00 14.71           C  
ATOM    742  CD2 PHE A  49      51.690  54.632  26.058  1.00 16.47           C  
ATOM    743  CE1 PHE A  49      51.586  55.800  28.576  1.00 16.12           C  
ATOM    744  CE2 PHE A  49      51.358  53.867  27.171  1.00 17.40           C  
ATOM    745  CZ  PHE A  49      51.307  54.449  28.424  1.00 17.85           C  
ATOM    746  H   PHE A  49      52.386  59.142  23.302  1.00  0.00           H  
ATOM    747  HA  PHE A  49      50.281  57.478  24.621  1.00  0.00           H  
ATOM    748  HB3 PHE A  49      53.297  57.302  25.150  1.00  0.00           H  
ATOM    749  HB2 PHE A  49      52.481  56.175  24.125  1.00  0.00           H  
ATOM    750  HD1 PHE A  49      52.132  57.615  27.580  1.00  0.00           H  
ATOM    751  HD2 PHE A  49      51.729  54.164  25.086  1.00  0.00           H  
ATOM    752  HE1 PHE A  49      51.549  56.261  29.552  1.00  0.00           H  
ATOM    753  HE2 PHE A  49      51.139  52.816  27.058  1.00  0.00           H  
ATOM    754  HZ  PHE A  49      51.049  53.850  29.286  1.00  0.00           H  
ATOM    755  N   GLY A  50      50.218  59.446  26.183  1.00 12.74           N  
ATOM    756  CA  GLY A  50      50.186  60.589  27.089  1.00 15.23           C  
ATOM    757  C   GLY A  50      50.434  61.909  26.367  1.00 16.97           C  
ATOM    758  O   GLY A  50      50.827  62.915  26.992  1.00 17.23           O  
ATOM    759  H   GLY A  50      49.371  58.928  25.999  1.00  0.00           H  
ATOM    760  HA3 GLY A  50      50.938  60.455  27.868  1.00  0.00           H  
ATOM    761  HA2 GLY A  50      49.220  60.626  27.591  1.00  0.00           H  
ATOM    762  N   GLY A  51      50.215  61.925  25.054  1.00 16.11           N  
ATOM    763  CA  GLY A  51      50.429  63.148  24.295  1.00 17.22           C  
ATOM    764  C   GLY A  51      51.846  63.329  23.757  1.00 16.59           C  
ATOM    765  O   GLY A  51      52.142  64.332  23.105  1.00 17.65           O  
ATOM    766  H   GLY A  51      49.899  61.088  24.584  1.00  0.00           H  
ATOM    767  HA3 GLY A  51      50.165  64.006  24.913  1.00  0.00           H  
ATOM    768  HA2 GLY A  51      49.720  63.187  23.467  1.00  0.00           H  
ATOM    769  N   SER A  52      52.706  62.354  24.016  1.00 15.69           N  
ATOM    770  CA  SER A  52      54.093  62.402  23.574  1.00 16.84           C  
ATOM    771  C   SER A  52      54.404  61.355  22.506  1.00 17.14           C  
ATOM    772  O   SER A  52      53.888  60.227  22.567  1.00 17.38           O  
ATOM    773  CB  SER A  52      55.007  62.161  24.779  1.00 16.58           C  
ATOM    774  OG  SER A  52      56.331  61.852  24.355  1.00 20.81           O  
ATOM    775  H   SER A  52      52.407  61.541  24.536  1.00  0.00           H  
ATOM    776  HA  SER A  52      54.299  63.392  23.168  1.00  0.00           H  
ATOM    777  HB3 SER A  52      54.615  61.335  25.373  1.00  0.00           H  
ATOM    778  HB2 SER A  52      55.025  63.053  25.405  1.00  0.00           H  
ATOM    779  HG  SER A  52      56.887  61.704  25.123  1.00  0.00           H  
ATOM    780  N   SER A  53      55.259  61.699  21.542  1.00 16.08           N  
ATOM    781  CA  SER A  53      55.603  60.728  20.523  1.00 17.37           C  
ATOM    782  C   SER A  53      56.985  60.087  20.746  1.00 16.71           C  
ATOM    783  O   SER A  53      57.577  59.558  19.815  1.00 18.89           O  
ATOM    784  CB  SER A  53      55.474  61.316  19.106  1.00 21.33           C  
ATOM    785  OG  SER A  53      56.291  62.462  18.928  1.00 27.10           O  
ATOM    786  H   SER A  53      55.658  62.627  21.527  1.00  0.00           H  
ATOM    787  HA  SER A  53      54.870  59.924  20.595  1.00  0.00           H  
ATOM    788  HB3 SER A  53      54.434  61.580  18.916  1.00  0.00           H  
ATOM    789  HB2 SER A  53      55.748  60.559  18.372  1.00  0.00           H  
ATOM    790  HG  SER A  53      56.182  62.798  18.035  1.00  0.00           H  
ATOM    791  N   GLU A  54      57.477  60.151  21.981  1.00 17.45           N  
ATOM    792  CA  GLU A  54      58.728  59.468  22.342  1.00 19.19           C  
ATOM    793  C   GLU A  54      58.394  57.980  22.141  1.00 18.84           C  
ATOM    794  O   GLU A  54      57.218  57.622  22.017  1.00 17.11           O  
ATOM    795  CB  GLU A  54      59.086  59.728  23.802  1.00 23.50           C  
ATOM    796  CG  GLU A  54      59.892  61.024  23.977  1.00 30.20           C  
ATOM    797  CD  GLU A  54      61.032  61.148  22.960  1.00 37.41           C  
ATOM    798  OE1 GLU A  54      60.894  61.910  21.977  1.00 40.47           O  
ATOM    799  OE2 GLU A  54      62.073  60.480  23.141  1.00 41.78           O1-
ATOM    800  H   GLU A  54      56.989  60.676  22.693  1.00  0.00           H  
ATOM    801  HA  GLU A  54      59.540  59.775  21.683  1.00  0.00           H  
ATOM    802  HB3 GLU A  54      59.663  58.887  24.189  1.00  0.00           H  
ATOM    803  HB2 GLU A  54      58.173  59.786  24.395  1.00  0.00           H  
ATOM    804  HG3 GLU A  54      60.301  61.063  24.987  1.00  0.00           H  
ATOM    805  HG2 GLU A  54      59.225  61.880  23.880  1.00  0.00           H  
ATOM    806  N   PRO A  55      59.407  57.107  22.113  1.00 16.69           N  
ATOM    807  CA  PRO A  55      59.117  55.679  21.909  1.00 16.11           C  
ATOM    808  C   PRO A  55      58.066  55.110  22.840  1.00 13.31           C  
ATOM    809  O   PRO A  55      58.083  55.353  24.050  1.00 15.35           O  
ATOM    810  CB  PRO A  55      60.480  55.021  22.085  1.00 18.30           C  
ATOM    811  CG  PRO A  55      61.422  56.098  21.591  1.00 18.30           C  
ATOM    812  CD  PRO A  55      60.859  57.332  22.241  1.00 17.72           C  
ATOM    813  HA  PRO A  55      58.788  55.533  20.880  1.00  0.00           H  
ATOM    814  HB3 PRO A  55      60.548  54.155  21.427  1.00  0.00           H  
ATOM    815  HB2 PRO A  55      60.660  54.846  23.146  1.00  0.00           H  
ATOM    816  HG3 PRO A  55      61.327  56.188  20.509  1.00  0.00           H  
ATOM    817  HG2 PRO A  55      62.421  55.909  21.984  1.00  0.00           H  
ATOM    818  HD2 PRO A  55      61.129  57.336  23.298  1.00  0.00           H  
ATOM    819  HD3 PRO A  55      61.139  58.206  21.653  1.00  0.00           H  
ATOM    820  N   CYS A  56      57.146  54.331  22.266  1.00 15.53           N  
ATOM    821  CA  CYS A  56      56.087  53.710  23.039  1.00 13.85           C  
ATOM    822  C   CYS A  56      55.609  52.473  22.307  1.00 12.09           C  
ATOM    823  O   CYS A  56      56.001  52.249  21.171  1.00 12.47           O  
ATOM    824  CB  CYS A  56      54.912  54.668  23.234  1.00 13.36           C  
ATOM    825  SG  CYS A  56      54.043  55.165  21.711  1.00 16.32           S  
ATOM    826  H   CYS A  56      57.177  54.162  21.271  1.00  0.00           H  
ATOM    827  HA  CYS A  56      56.478  53.420  24.014  1.00  0.00           H  
ATOM    828  HB3 CYS A  56      55.257  55.559  23.759  1.00  0.00           H  
ATOM    829  HB2 CYS A  56      54.197  54.225  23.928  1.00  0.00           H  
ATOM    830  HG  CYS A  56      53.045  55.997  22.019  1.00  0.00           H  
ATOM    831  N   ALA A  57      54.780  51.659  22.955  1.00 14.39           N  
ATOM    832  CA  ALA A  57      54.264  50.471  22.262  1.00 13.83           C  
ATOM    833  C   ALA A  57      52.889  50.116  22.778  1.00 13.79           C  
ATOM    834  O   ALA A  57      52.626  50.243  23.973  1.00 14.15           O  
ATOM    835  CB  ALA A  57      55.190  49.292  22.479  1.00 14.27           C  
ATOM    836  H   ALA A  57      54.515  51.862  23.908  1.00  0.00           H  
ATOM    837  HA  ALA A  57      54.201  50.682  21.195  1.00  0.00           H  
ATOM    838  HB1 ALA A  57      54.795  48.419  21.960  1.00  0.00           H  
ATOM    839  HB2 ALA A  57      56.179  49.529  22.088  1.00  0.00           H  
ATOM    840  HB3 ALA A  57      55.262  49.078  23.545  1.00  0.00           H  
ATOM    841  N   LEU A  58      52.018  49.668  21.873  1.00 12.12           N  
ATOM    842  CA  LEU A  58      50.674  49.215  22.243  1.00 11.34           C  
ATOM    843  C   LEU A  58      50.677  47.784  21.726  1.00 11.57           C  
ATOM    844  O   LEU A  58      50.909  47.546  20.541  1.00 12.56           O  
ATOM    845  CB  LEU A  58      49.586  50.057  21.563  1.00 11.13           C  
ATOM    846  CG  LEU A  58      49.616  51.542  21.929  1.00 12.01           C  
ATOM    847  CD1 LEU A  58      48.514  52.279  21.152  1.00 14.37           C  
ATOM    848  CD2 LEU A  58      49.460  51.723  23.436  1.00 14.53           C  
ATOM    849  H   LEU A  58      52.276  49.633  20.897  1.00  0.00           H  
ATOM    850  HA  LEU A  58      50.549  49.231  23.325  1.00  0.00           H  
ATOM    851  HB3 LEU A  58      48.606  49.645  21.806  1.00  0.00           H  
ATOM    852  HB2 LEU A  58      49.669  49.950  20.481  1.00  0.00           H  
ATOM    853  HG  LEU A  58      50.581  51.951  21.631  1.00  0.00           H  
ATOM    854 HD11 LEU A  58      48.533  53.338  21.411  1.00  0.00           H  
ATOM    855 HD12 LEU A  58      48.685  52.164  20.082  1.00  0.00           H  
ATOM    856 HD13 LEU A  58      47.542  51.859  21.411  1.00  0.00           H  
ATOM    857 HD21 LEU A  58      49.484  52.786  23.679  1.00  0.00           H  
ATOM    858 HD22 LEU A  58      48.509  51.298  23.757  1.00  0.00           H  
ATOM    859 HD23 LEU A  58      50.276  51.215  23.950  1.00  0.00           H  
ATOM    860  N   CYS A  59      50.415  46.850  22.632  1.00 11.48           N  
ATOM    861  CA  CYS A  59      50.514  45.427  22.330  1.00 11.72           C  
ATOM    862  C   CYS A  59      49.320  44.613  22.772  1.00 10.96           C  
ATOM    863  O   CYS A  59      48.457  45.077  23.494  1.00 12.33           O  
ATOM    864  CB  CYS A  59      51.727  44.835  23.068  1.00 12.66           C  
ATOM    865  SG  CYS A  59      53.274  45.808  23.015  1.00 14.28           S  
ATOM    866  H   CYS A  59      50.137  47.115  23.566  1.00  0.00           H  
ATOM    867  HA  CYS A  59      50.654  45.300  21.257  1.00  0.00           H  
ATOM    868  HB3 CYS A  59      51.922  43.831  22.692  1.00  0.00           H  
ATOM    869  HB2 CYS A  59      51.457  44.646  24.107  1.00  0.00           H  
ATOM    870  HG  CYS A  59      54.228  45.167  23.697  1.00  0.00           H  
ATOM    871  N   SER A  60      49.279  43.377  22.300  1.00 12.48           N  
ATOM    872  CA  SER A  60      48.232  42.474  22.749  1.00 12.43           C  
ATOM    873  C   SER A  60      48.793  41.057  22.811  1.00 12.84           C  
ATOM    874  O   SER A  60      49.678  40.699  22.022  1.00 13.00           O  
ATOM    875  CB  SER A  60      47.034  42.484  21.796  1.00 14.75           C  
ATOM    876  OG  SER A  60      47.422  42.034  20.514  1.00 15.93           O  
ATOM    877  H   SER A  60      49.971  43.068  21.633  1.00  0.00           H  
ATOM    878  HA  SER A  60      47.902  42.773  23.744  1.00  0.00           H  
ATOM    879  HB3 SER A  60      46.639  43.497  21.721  1.00  0.00           H  
ATOM    880  HB2 SER A  60      46.252  41.834  22.188  1.00  0.00           H  
ATOM    881  HG  SER A  60      46.662  42.046  19.927  1.00  0.00           H  
ATOM    882  N   LEU A  61      48.317  40.282  23.781  1.00 11.20           N  
ATOM    883  CA  LEU A  61      48.685  38.871  23.880  1.00 12.81           C  
ATOM    884  C   LEU A  61      47.364  38.097  23.961  1.00 10.96           C  
ATOM    885  O   LEU A  61      46.552  38.344  24.870  1.00 13.53           O  
ATOM    886  CB  LEU A  61      49.516  38.565  25.149  1.00 14.00           C  
ATOM    887  CG  LEU A  61      49.881  37.057  25.283  1.00 15.92           C  
ATOM    888  CD1 LEU A  61      50.806  36.628  24.140  1.00 16.41           C  
ATOM    889  CD2 LEU A  61      50.578  36.790  26.624  1.00 18.51           C  
ATOM    890  H   LEU A  61      47.686  40.666  24.470  1.00  0.00           H  
ATOM    891  HA  LEU A  61      49.240  38.568  22.992  1.00  0.00           H  
ATOM    892  HB3 LEU A  61      48.960  38.883  26.032  1.00  0.00           H  
ATOM    893  HB2 LEU A  61      50.430  39.159  25.135  1.00  0.00           H  
ATOM    894  HG  LEU A  61      48.965  36.466  25.237  1.00  0.00           H  
ATOM    895 HD11 LEU A  61      51.052  35.572  24.248  1.00  0.00           H  
ATOM    896 HD12 LEU A  61      50.304  36.789  23.186  1.00  0.00           H  
ATOM    897 HD13 LEU A  61      51.722  37.219  24.173  1.00  0.00           H  
ATOM    898 HD21 LEU A  61      50.827  35.732  26.702  1.00  0.00           H  
ATOM    899 HD22 LEU A  61      51.492  37.383  26.683  1.00  0.00           H  
ATOM    900 HD23 LEU A  61      49.913  37.068  27.442  1.00  0.00           H  
ATOM    901  N   HIS A  62      47.123  37.202  22.997  1.00 13.15           N  
ATOM    902  CA  HIS A  62      45.919  36.365  22.973  1.00 13.63           C  
ATOM    903  C   HIS A  62      46.366  34.937  23.259  1.00 14.29           C  
ATOM    904  O   HIS A  62      47.344  34.467  22.688  1.00 16.13           O  
ATOM    905  CB  HIS A  62      45.260  36.361  21.582  1.00 14.15           C  
ATOM    906  CG  HIS A  62      44.607  37.654  21.194  1.00 15.43           C  
ATOM    907  ND1 HIS A  62      45.314  38.739  20.731  1.00 18.23           N  
ATOM    908  CD2 HIS A  62      43.303  38.002  21.135  1.00 14.85           C  
ATOM    909  CE1 HIS A  62      44.472  39.705  20.398  1.00 15.11           C  
ATOM    910  NE2 HIS A  62      43.244  39.279  20.638  1.00 17.41           N  
ATOM    911  H   HIS A  62      47.785  37.080  22.244  1.00  0.00           H  
ATOM    912  HA  HIS A  62      45.207  36.700  23.729  1.00  0.00           H  
ATOM    913  HB3 HIS A  62      44.526  35.556  21.533  1.00  0.00           H  
ATOM    914  HB2 HIS A  62      46.004  36.093  20.832  1.00  0.00           H  
ATOM    915  HD1 HIS A  62      46.322  38.704  20.690  1.00  0.00           H  
ATOM    916  HD2 HIS A  62      42.543  37.304  21.454  1.00  0.00           H  
ATOM    917  HE1 HIS A  62      44.849  40.639  20.007  1.00  0.00           H  
ATOM    918  N   SER A  63      45.675  34.246  24.150  1.00 11.80           N  
ATOM    919  CA  SER A  63      46.019  32.857  24.430  1.00 14.27           C  
ATOM    920  C   SER A  63      44.767  32.138  24.882  1.00 13.19           C  
ATOM    921  O   SER A  63      43.883  32.742  25.509  1.00 12.50           O  
ATOM    922  CB  SER A  63      47.086  32.787  25.526  1.00 16.16           C  
ATOM    923  OG  SER A  63      47.382  31.436  25.883  1.00 18.38           O  
ATOM    924  H   SER A  63      44.906  34.680  24.640  1.00  0.00           H  
ATOM    925  HA  SER A  63      46.400  32.388  23.522  1.00  0.00           H  
ATOM    926  HB3 SER A  63      46.739  33.327  26.406  1.00  0.00           H  
ATOM    927  HB2 SER A  63      47.996  33.277  25.179  1.00  0.00           H  
ATOM    928  HG  SER A  63      48.052  31.425  26.570  1.00  0.00           H  
ATOM    929  N   ILE A  64      44.677  30.856  24.560  1.00 12.56           N  
ATOM    930  CA  ILE A  64      43.531  30.063  25.023  1.00 12.13           C  
ATOM    931  C   ILE A  64      43.971  29.583  26.418  1.00 16.80           C  
ATOM    932  O   ILE A  64      44.712  28.608  26.580  1.00 18.07           O  
ATOM    933  CB  ILE A  64      43.262  28.869  24.082  1.00 13.40           C  
ATOM    934  CG1 ILE A  64      42.947  29.397  22.682  1.00 13.32           C  
ATOM    935  CG2 ILE A  64      42.104  27.984  24.642  1.00 13.75           C  
ATOM    936  CD1 ILE A  64      42.818  28.271  21.620  1.00 14.90           C  
ATOM    937  H   ILE A  64      45.397  30.425  23.996  1.00  0.00           H  
ATOM    938  HA  ILE A  64      42.643  30.692  25.100  1.00  0.00           H  
ATOM    939  HB  ILE A  64      44.166  28.262  24.027  1.00  0.00           H  
ATOM    940 HG13 ILE A  64      43.724  30.096  22.374  1.00  0.00           H  
ATOM    941 HG12 ILE A  64      42.022  29.973  22.712  1.00  0.00           H  
ATOM    942 HG21 ILE A  64      41.926  27.146  23.968  1.00  0.00           H  
ATOM    943 HG22 ILE A  64      42.379  27.606  25.627  1.00  0.00           H  
ATOM    944 HG23 ILE A  64      41.196  28.582  24.724  1.00  0.00           H  
ATOM    945 HD11 ILE A  64      42.593  28.712  20.648  1.00  0.00           H  
ATOM    946 HD12 ILE A  64      43.755  27.719  21.560  1.00  0.00           H  
ATOM    947 HD13 ILE A  64      42.014  27.592  21.905  1.00  0.00           H  
ATOM    948  N   GLY A  65      43.532  30.299  27.437  1.00 15.41           N  
ATOM    949  CA  GLY A  65      43.945  29.943  28.786  1.00 17.87           C  
ATOM    950  C   GLY A  65      45.326  30.527  29.075  1.00 18.79           C  
ATOM    951  O   GLY A  65      45.931  31.186  28.220  1.00 17.38           O  
ATOM    952  H   GLY A  65      42.917  31.084  27.275  1.00  0.00           H  
ATOM    953  HA3 GLY A  65      43.983  28.858  28.881  1.00  0.00           H  
ATOM    954  HA2 GLY A  65      43.226  30.341  29.503  1.00  0.00           H  
ATOM    955  N   LYS A  66      45.856  30.256  30.266  1.00 18.37           N  
ATOM    956  CA  LYS A  66      47.161  30.781  30.671  1.00 18.23           C  
ATOM    957  C   LYS A  66      47.164  32.318  30.759  1.00 16.95           C  
ATOM    958  O   LYS A  66      48.195  32.967  30.569  1.00 17.00           O  
ATOM    959  CB  LYS A  66      48.269  30.311  29.719  1.00 21.81           C  
ATOM    960  CG  LYS A  66      48.420  28.786  29.606  1.00 26.79           C  
ATOM    961  CD  LYS A  66      48.448  28.082  30.962  1.00 29.97           C  
ATOM    962  CE  LYS A  66      49.831  28.114  31.594  1.00 32.84           C  
ATOM    963  NZ  LYS A  66      49.963  27.112  32.706  1.00 36.37           N1+
ATOM    964  H   LYS A  66      45.354  29.672  30.920  1.00  0.00           H  
ATOM    965  HA  LYS A  66      47.384  30.389  31.663  1.00  0.00           H  
ATOM    966  HB3 LYS A  66      49.219  30.746  30.030  1.00  0.00           H  
ATOM    967  HB2 LYS A  66      48.095  30.732  28.728  1.00  0.00           H  
ATOM    968  HG3 LYS A  66      49.332  28.553  29.057  1.00  0.00           H  
ATOM    969  HG2 LYS A  66      47.602  28.385  29.006  1.00  0.00           H  
ATOM    970  HD3 LYS A  66      48.129  27.046  30.840  1.00  0.00           H  
ATOM    971  HD2 LYS A  66      47.732  28.557  31.632  1.00  0.00           H  
ATOM    972  HE3 LYS A  66      50.030  29.113  31.981  1.00  0.00           H  
ATOM    973  HE2 LYS A  66      50.583  27.910  30.831  1.00  0.00           H  
ATOM    974  HZ1 LYS A  66      50.892  27.164  33.098  1.00  0.00           H  
ATOM    975  HZ2 LYS A  66      49.283  27.314  33.424  1.00  0.00           H  
ATOM    976  HZ3 LYS A  66      49.803  26.183  32.344  1.00  0.00           H  
ATOM    977  N   ILE A  67      45.991  32.877  31.048  1.00 15.47           N  
ATOM    978  CA  ILE A  67      45.814  34.315  31.190  1.00 17.04           C  
ATOM    979  C   ILE A  67      45.137  34.516  32.540  1.00 19.19           C  
ATOM    980  O   ILE A  67      44.124  33.882  32.839  1.00 20.58           O  
ATOM    981  CB  ILE A  67      44.902  34.890  30.065  1.00 16.10           C  
ATOM    982  CG1 ILE A  67      45.578  34.691  28.700  1.00 14.86           C  
ATOM    983  CG2 ILE A  67      44.555  36.350  30.354  1.00 14.55           C  
ATOM    984  CD1 ILE A  67      46.791  35.579  28.466  1.00 17.51           C  
ATOM    985  H   ILE A  67      45.174  32.298  31.180  1.00  0.00           H  
ATOM    986  HA  ILE A  67      46.783  34.814  31.179  1.00  0.00           H  
ATOM    987  HB  ILE A  67      43.973  34.319  30.064  1.00  0.00           H  
ATOM    988 HG13 ILE A  67      44.848  34.860  27.908  1.00  0.00           H  
ATOM    989 HG12 ILE A  67      45.867  33.646  28.589  1.00  0.00           H  
ATOM    990 HG21 ILE A  67      43.917  36.736  29.559  1.00  0.00           H  
ATOM    991 HG22 ILE A  67      44.028  36.417  31.306  1.00  0.00           H  
ATOM    992 HG23 ILE A  67      45.470  36.939  30.403  1.00  0.00           H  
ATOM    993 HD11 ILE A  67      47.207  35.373  27.479  1.00  0.00           H  
ATOM    994 HD12 ILE A  67      46.493  36.626  28.524  1.00  0.00           H  
ATOM    995 HD13 ILE A  67      47.545  35.373  29.227  1.00  0.00           H  
ATOM    996  N   GLY A  68      45.704  35.385  33.366  1.00 19.09           N  
ATOM    997  CA  GLY A  68      45.115  35.626  34.671  1.00 19.44           C  
ATOM    998  C   GLY A  68      45.921  36.654  35.432  1.00 19.27           C  
ATOM    999  O   GLY A  68      46.974  37.094  34.958  1.00 17.11           O  
ATOM   1000  H   GLY A  68      46.540  35.876  33.086  1.00  0.00           H  
ATOM   1001  HA3 GLY A  68      45.091  34.693  35.236  1.00  0.00           H  
ATOM   1002  HA2 GLY A  68      44.093  35.984  34.547  1.00  0.00           H  
ATOM   1003  N   GLY A  69      45.443  37.017  36.621  1.00 19.31           N  
ATOM   1004  CA  GLY A  69      46.113  38.011  37.441  1.00 20.41           C  
ATOM   1005  C   GLY A  69      47.612  37.897  37.587  1.00 19.10           C  
ATOM   1006  O   GLY A  69      48.364  38.813  37.196  1.00 20.82           O  
ATOM   1007  H   GLY A  69      44.593  36.599  36.973  1.00  0.00           H  
ATOM   1008  HA3 GLY A  69      45.657  38.024  38.431  1.00  0.00           H  
ATOM   1009  HA2 GLY A  69      45.865  39.006  37.073  1.00  0.00           H  
ATOM   1010  N   ALA A  70      48.064  36.792  38.173  1.00 17.76           N  
ATOM   1011  CA  ALA A  70      49.500  36.607  38.381  1.00 18.23           C  
ATOM   1012  C   ALA A  70      50.280  36.334  37.108  1.00 17.71           C  
ATOM   1013  O   ALA A  70      51.398  36.818  36.937  1.00 17.96           O  
ATOM   1014  CB  ALA A  70      49.742  35.467  39.380  1.00 20.07           C  
ATOM   1015  H   ALA A  70      47.416  36.079  38.475  1.00  0.00           H  
ATOM   1016  HA  ALA A  70      49.892  37.523  38.822  1.00  0.00           H  
ATOM   1017  HB1 ALA A  70      50.814  35.336  39.530  1.00  0.00           H  
ATOM   1018  HB2 ALA A  70      49.270  35.710  40.332  1.00  0.00           H  
ATOM   1019  HB3 ALA A  70      49.315  34.544  38.989  1.00  0.00           H  
ATOM   1020  N   GLN A  71      49.691  35.546  36.215  1.00 18.01           N  
ATOM   1021  CA  GLN A  71      50.367  35.227  34.975  1.00 18.21           C  
ATOM   1022  C   GLN A  71      50.583  36.477  34.138  1.00 16.53           C  
ATOM   1023  O   GLN A  71      51.641  36.647  33.533  1.00 15.50           O  
ATOM   1024  CB  GLN A  71      49.551  34.210  34.194  1.00 19.70           C  
ATOM   1025  CG  GLN A  71      49.623  32.822  34.815  1.00 19.62           C  
ATOM   1026  CD  GLN A  71      48.637  31.864  34.182  1.00 20.74           C  
ATOM   1027  OE1 GLN A  71      49.021  30.978  33.411  1.00 23.94           O  
ATOM   1028  NE2 GLN A  71      47.362  32.037  34.501  1.00 21.79           N  
ATOM   1029  H   GLN A  71      48.772  35.170  36.402  1.00  0.00           H  
ATOM   1030  HA  GLN A  71      51.338  34.791  35.209  1.00  0.00           H  
ATOM   1031  HB3 GLN A  71      49.913  34.168  33.166  1.00  0.00           H  
ATOM   1032  HB2 GLN A  71      48.511  34.535  34.151  1.00  0.00           H  
ATOM   1033  HG3 GLN A  71      49.425  32.892  35.884  1.00  0.00           H  
ATOM   1034  HG2 GLN A  71      50.634  32.428  34.704  1.00  0.00           H  
ATOM   1035 HE22 GLN A  71      46.657  31.429  34.110  1.00  0.00           H  
ATOM   1036 HE21 GLN A  71      47.096  32.777  35.135  1.00  0.00           H  
ATOM   1037  N   ASN A  72      49.579  37.350  34.120  1.00 17.03           N  
ATOM   1038  CA  ASN A  72      49.680  38.579  33.353  1.00 16.09           C  
ATOM   1039  C   ASN A  72      50.710  39.534  33.958  1.00 16.56           C  
ATOM   1040  O   ASN A  72      51.338  40.296  33.234  1.00 14.68           O  
ATOM   1041  CB  ASN A  72      48.317  39.270  33.237  1.00 14.76           C  
ATOM   1042  CG  ASN A  72      47.317  38.456  32.440  1.00 15.85           C  
ATOM   1043  OD1 ASN A  72      47.645  37.398  31.889  1.00 16.22           O  
ATOM   1044  ND2 ASN A  72      46.078  38.940  32.389  1.00 15.08           N  
ATOM   1045  H   ASN A  72      48.736  37.161  34.644  1.00  0.00           H  
ATOM   1046  HA  ASN A  72      50.012  38.320  32.347  1.00  0.00           H  
ATOM   1047  HB3 ASN A  72      48.445  40.246  32.769  1.00  0.00           H  
ATOM   1048  HB2 ASN A  72      47.919  39.456  34.234  1.00  0.00           H  
ATOM   1049 HD22 ASN A  72      45.363  38.445  31.875  1.00  0.00           H  
ATOM   1050 HD21 ASN A  72      45.853  39.801  32.865  1.00  0.00           H  
ATOM   1051  N   ARG A  73      50.883  39.508  35.278  1.00 17.40           N  
ATOM   1052  CA  ARG A  73      51.898  40.362  35.875  1.00 18.46           C  
ATOM   1053  C   ARG A  73      53.268  39.854  35.412  1.00 15.88           C  
ATOM   1054  O   ARG A  73      54.154  40.636  35.069  1.00 16.17           O  
ATOM   1055  CB  ARG A  73      51.795  40.327  37.409  1.00 19.78           C  
ATOM   1056  CG  ARG A  73      50.635  41.162  37.928  1.00 28.23           C  
ATOM   1057  CD  ARG A  73      50.689  41.375  39.442  1.00 33.03           C  
ATOM   1058  NE  ARG A  73      50.184  40.199  40.140  1.00 37.62           N  
ATOM   1059  CZ  ARG A  73      48.895  39.957  40.350  1.00 39.07           C  
ATOM   1060  NH1 ARG A  73      47.979  40.816  39.917  1.00 40.16           N  
ATOM   1061  NH2 ARG A  73      48.519  38.846  40.972  1.00 40.08           N1+
ATOM   1062  H   ARG A  73      50.313  38.901  35.850  1.00  0.00           H  
ATOM   1063  HA  ARG A  73      51.757  41.386  35.527  1.00  0.00           H  
ATOM   1064  HB3 ARG A  73      52.726  40.691  37.843  1.00  0.00           H  
ATOM   1065  HB2 ARG A  73      51.676  39.296  37.741  1.00  0.00           H  
ATOM   1066  HG3 ARG A  73      49.695  40.679  37.664  1.00  0.00           H  
ATOM   1067  HG2 ARG A  73      50.632  42.130  37.426  1.00  0.00           H  
ATOM   1068  HD3 ARG A  73      50.086  42.242  39.709  1.00  0.00           H  
ATOM   1069  HD2 ARG A  73      51.720  41.562  39.746  1.00  0.00           H  
ATOM   1070  HE  ARG A  73      50.881  39.548  40.471  1.00  0.00           H  
ATOM   1071 HH12 ARG A  73      46.999  40.632  40.078  1.00  0.00           H  
ATOM   1072 HH11 ARG A  73      48.263  41.653  39.429  1.00  0.00           H  
ATOM   1073 HH22 ARG A  73      47.538  38.663  41.131  1.00  0.00           H  
ATOM   1074 HH21 ARG A  73      49.213  38.183  41.286  1.00  0.00           H  
ATOM   1075  N   SER A  74      53.425  38.532  35.367  1.00 15.81           N  
ATOM   1076  CA  SER A  74      54.677  37.931  34.919  1.00 17.67           C  
ATOM   1077  C   SER A  74      54.946  38.219  33.437  1.00 16.27           C  
ATOM   1078  O   SER A  74      56.071  38.567  33.050  1.00 16.40           O  
ATOM   1079  CB  SER A  74      54.644  36.421  35.173  1.00 18.41           C  
ATOM   1080  OG  SER A  74      55.889  35.854  34.866  1.00 22.11           O  
ATOM   1081  H   SER A  74      52.668  37.923  35.646  1.00  0.00           H  
ATOM   1082  HA  SER A  74      55.491  38.359  35.505  1.00  0.00           H  
ATOM   1083  HB3 SER A  74      53.874  35.965  34.551  1.00  0.00           H  
ATOM   1084  HB2 SER A  74      54.409  36.235  36.221  1.00  0.00           H  
ATOM   1085  HG  SER A  74      55.860  34.908  35.028  1.00  0.00           H  
ATOM   1086  N   TYR A  75      53.915  38.096  32.598  1.00 16.81           N  
ATOM   1087  CA  TYR A  75      54.083  38.386  31.171  1.00 15.88           C  
ATOM   1088  C   TYR A  75      54.486  39.848  30.978  1.00 13.95           C  
ATOM   1089  O   TYR A  75      55.335  40.159  30.148  1.00 15.65           O  
ATOM   1090  CB  TYR A  75      52.778  38.132  30.400  1.00 16.62           C  
ATOM   1091  CG  TYR A  75      52.268  36.697  30.386  1.00 16.31           C  
ATOM   1092  CD1 TYR A  75      53.146  35.613  30.415  1.00 19.69           C  
ATOM   1093  CD2 TYR A  75      50.901  36.434  30.298  1.00 16.06           C  
ATOM   1094  CE1 TYR A  75      52.663  34.284  30.348  1.00 21.97           C  
ATOM   1095  CE2 TYR A  75      50.412  35.119  30.228  1.00 17.07           C  
ATOM   1096  CZ  TYR A  75      51.305  34.059  30.254  1.00 20.42           C  
ATOM   1097  OH  TYR A  75      50.837  32.763  30.192  1.00 21.42           O  
ATOM   1098  H   TYR A  75      53.014  37.803  32.947  1.00  0.00           H  
ATOM   1099  HA  TYR A  75      54.867  37.745  30.767  1.00  0.00           H  
ATOM   1100  HB3 TYR A  75      52.892  38.483  29.375  1.00  0.00           H  
ATOM   1101  HB2 TYR A  75      51.998  38.786  30.789  1.00  0.00           H  
ATOM   1102  HD1 TYR A  75      54.210  35.782  30.489  1.00  0.00           H  
ATOM   1103  HD2 TYR A  75      50.195  37.250  30.282  1.00  0.00           H  
ATOM   1104  HE1 TYR A  75      53.356  33.456  30.372  1.00  0.00           H  
ATOM   1105  HE2 TYR A  75      49.350  34.941  30.154  1.00  0.00           H  
ATOM   1106  HH  TYR A  75      49.878  32.771  30.130  1.00  0.00           H  
ATOM   1107  N   SER A  76      53.890  40.744  31.762  1.00 15.49           N  
ATOM   1108  CA  SER A  76      54.203  42.163  31.619  1.00 14.79           C  
ATOM   1109  C   SER A  76      55.646  42.475  31.981  1.00 15.26           C  
ATOM   1110  O   SER A  76      56.301  43.249  31.309  1.00 16.65           O  
ATOM   1111  CB  SER A  76      53.254  42.994  32.469  1.00 15.18           C  
ATOM   1112  OG  SER A  76      51.911  42.793  32.046  1.00 17.33           O  
ATOM   1113  H   SER A  76      53.221  40.442  32.456  1.00  0.00           H  
ATOM   1114  HA  SER A  76      54.050  42.439  30.575  1.00  0.00           H  
ATOM   1115  HB3 SER A  76      53.511  44.050  32.373  1.00  0.00           H  
ATOM   1116  HB2 SER A  76      53.353  42.703  33.514  1.00  0.00           H  
ATOM   1117  HG  SER A  76      51.322  43.321  32.589  1.00  0.00           H  
ATOM   1118  N   LYS A  77      56.141  41.877  33.057  1.00 15.77           N  
ATOM   1119  CA  LYS A  77      57.535  42.120  33.428  1.00 16.90           C  
ATOM   1120  C   LYS A  77      58.433  41.574  32.322  1.00 16.68           C  
ATOM   1121  O   LYS A  77      59.399  42.212  31.921  1.00 17.71           O  
ATOM   1122  CB  LYS A  77      57.847  41.430  34.762  1.00 19.79           C  
ATOM   1123  CG  LYS A  77      59.213  41.774  35.337  1.00 24.99           C  
ATOM   1124  CD  LYS A  77      59.545  40.868  36.522  1.00 31.05           C  
ATOM   1125  CE  LYS A  77      61.053  40.781  36.742  1.00 34.88           C  
ATOM   1126  NZ  LYS A  77      61.407  39.955  37.945  1.00 38.06           N1+
ATOM   1127  H   LYS A  77      55.557  41.264  33.608  1.00  0.00           H  
ATOM   1128  HA  LYS A  77      57.700  43.192  33.529  1.00  0.00           H  
ATOM   1129  HB3 LYS A  77      57.770  40.350  34.637  1.00  0.00           H  
ATOM   1130  HB2 LYS A  77      57.075  41.683  35.489  1.00  0.00           H  
ATOM   1131  HG3 LYS A  77      59.217  42.814  35.663  1.00  0.00           H  
ATOM   1132  HG2 LYS A  77      59.973  41.655  34.565  1.00  0.00           H  
ATOM   1133  HD3 LYS A  77      59.147  39.870  36.339  1.00  0.00           H  
ATOM   1134  HD2 LYS A  77      59.069  41.258  37.422  1.00  0.00           H  
ATOM   1135  HE3 LYS A  77      61.461  41.785  36.859  1.00  0.00           H  
ATOM   1136  HE2 LYS A  77      61.525  40.353  35.857  1.00  0.00           H  
ATOM   1137  HZ1 LYS A  77      62.411  39.926  38.050  1.00  0.00           H  
ATOM   1138  HZ2 LYS A  77      60.995  40.367  38.770  1.00  0.00           H  
ATOM   1139  HZ3 LYS A  77      61.054  39.017  37.826  1.00  0.00           H  
ATOM   1140  N   LEU A  78      58.099  40.389  31.819  1.00 16.62           N  
ATOM   1141  CA  LEU A  78      58.882  39.785  30.752  1.00 16.42           C  
ATOM   1142  C   LEU A  78      58.879  40.626  29.477  1.00 16.09           C  
ATOM   1143  O   LEU A  78      59.932  40.978  28.940  1.00 17.03           O  
ATOM   1144  CB  LEU A  78      58.347  38.379  30.425  1.00 17.63           C  
ATOM   1145  CG  LEU A  78      58.902  37.751  29.139  1.00 18.67           C  
ATOM   1146  CD1 LEU A  78      60.358  37.349  29.360  1.00 20.89           C  
ATOM   1147  CD2 LEU A  78      58.075  36.507  28.758  1.00 19.14           C  
ATOM   1148  H   LEU A  78      57.292  39.897  32.178  1.00  0.00           H  
ATOM   1149  HA  LEU A  78      59.912  39.688  31.095  1.00  0.00           H  
ATOM   1150  HB3 LEU A  78      57.258  38.411  30.369  1.00  0.00           H  
ATOM   1151  HB2 LEU A  78      58.545  37.714  31.266  1.00  0.00           H  
ATOM   1152  HG  LEU A  78      58.849  38.480  28.330  1.00  0.00           H  
ATOM   1153 HD11 LEU A  78      60.754  36.903  28.448  1.00  0.00           H  
ATOM   1154 HD12 LEU A  78      60.944  38.231  29.616  1.00  0.00           H  
ATOM   1155 HD13 LEU A  78      60.416  36.626  30.173  1.00  0.00           H  
ATOM   1156 HD21 LEU A  78      58.477  36.069  27.844  1.00  0.00           H  
ATOM   1157 HD22 LEU A  78      58.127  35.775  29.565  1.00  0.00           H  
ATOM   1158 HD23 LEU A  78      57.037  36.796  28.596  1.00  0.00           H  
ATOM   1159  N   LEU A  79      57.683  40.963  28.999  1.00 15.83           N  
ATOM   1160  CA  LEU A  79      57.576  41.709  27.745  1.00 16.05           C  
ATOM   1161  C   LEU A  79      58.065  43.151  27.815  1.00 15.10           C  
ATOM   1162  O   LEU A  79      58.711  43.619  26.884  1.00 16.78           O  
ATOM   1163  CB  LEU A  79      56.130  41.641  27.238  1.00 13.94           C  
ATOM   1164  CG  LEU A  79      55.701  40.199  26.988  1.00 16.11           C  
ATOM   1165  CD1 LEU A  79      54.164  40.121  26.858  1.00 15.63           C  
ATOM   1166  CD2 LEU A  79      56.388  39.666  25.750  1.00 16.77           C  
ATOM   1167  H   LEU A  79      56.847  40.704  29.503  1.00  0.00           H  
ATOM   1168  HA  LEU A  79      58.197  41.195  27.013  1.00  0.00           H  
ATOM   1169  HB3 LEU A  79      56.043  42.211  26.313  1.00  0.00           H  
ATOM   1170  HB2 LEU A  79      55.466  42.096  27.974  1.00  0.00           H  
ATOM   1171  HG  LEU A  79      56.008  39.594  27.841  1.00  0.00           H  
ATOM   1172 HD11 LEU A  79      53.865  39.088  26.680  1.00  0.00           H  
ATOM   1173 HD12 LEU A  79      53.703  40.478  27.780  1.00  0.00           H  
ATOM   1174 HD13 LEU A  79      53.836  40.742  26.025  1.00  0.00           H  
ATOM   1175 HD21 LEU A  79      56.078  38.635  25.577  1.00  0.00           H  
ATOM   1176 HD22 LEU A  79      56.113  40.277  24.890  1.00  0.00           H  
ATOM   1177 HD23 LEU A  79      57.468  39.700  25.890  1.00  0.00           H  
ATOM   1178  N   CYS A  80      57.767  43.857  28.904  1.00 14.63           N  
ATOM   1179  CA  CYS A  80      58.282  45.212  29.024  1.00 16.59           C  
ATOM   1180  C   CYS A  80      59.808  45.145  29.091  1.00 18.58           C  
ATOM   1181  O   CYS A  80      60.491  46.011  28.563  1.00 19.30           O  
ATOM   1182  CB  CYS A  80      57.774  45.900  30.275  1.00 16.02           C  
ATOM   1183  SG  CYS A  80      56.046  46.385  30.246  1.00 17.77           S  
ATOM   1184  H   CYS A  80      57.192  43.451  29.628  1.00  0.00           H  
ATOM   1185  HA  CYS A  80      57.985  45.790  28.149  1.00  0.00           H  
ATOM   1186  HB3 CYS A  80      58.391  46.776  30.480  1.00  0.00           H  
ATOM   1187  HB2 CYS A  80      57.954  45.258  31.138  1.00  0.00           H  
ATOM   1188  HG  CYS A  80      55.729  46.977  31.401  1.00  0.00           H  
ATOM   1189  N   GLY A  81      60.348  44.115  29.744  1.00 19.59           N  
ATOM   1190  CA  GLY A  81      61.797  44.008  29.840  1.00 17.61           C  
ATOM   1191  C   GLY A  81      62.402  43.846  28.464  1.00 17.37           C  
ATOM   1192  O   GLY A  81      63.423  44.450  28.139  1.00 18.45           O  
ATOM   1193  H   GLY A  81      59.753  43.417  30.167  1.00  0.00           H  
ATOM   1194  HA3 GLY A  81      62.058  43.146  30.455  1.00  0.00           H  
ATOM   1195  HA2 GLY A  81      62.198  44.907  30.308  1.00  0.00           H  
ATOM   1196  N   LEU A  82      61.763  43.029  27.627  1.00 16.80           N  
ATOM   1197  CA  LEU A  82      62.265  42.817  26.281  1.00 16.95           C  
ATOM   1198  C   LEU A  82      62.120  44.078  25.417  1.00 17.12           C  
ATOM   1199  O   LEU A  82      63.006  44.401  24.622  1.00 17.74           O  
ATOM   1200  CB  LEU A  82      61.514  41.648  25.618  1.00 18.38           C  
ATOM   1201  CG  LEU A  82      61.863  40.232  26.102  1.00 20.87           C  
ATOM   1202  CD1 LEU A  82      60.819  39.221  25.594  1.00 22.92           C  
ATOM   1203  CD2 LEU A  82      63.246  39.853  25.594  1.00 23.39           C  
ATOM   1204  H   LEU A  82      60.925  42.552  27.928  1.00  0.00           H  
ATOM   1205  HA  LEU A  82      63.322  42.559  26.342  1.00  0.00           H  
ATOM   1206  HB3 LEU A  82      61.648  41.701  24.538  1.00  0.00           H  
ATOM   1207  HB2 LEU A  82      60.440  41.807  25.721  1.00  0.00           H  
ATOM   1208  HG  LEU A  82      61.869  40.219  27.191  1.00  0.00           H  
ATOM   1209 HD11 LEU A  82      61.080  38.223  25.944  1.00  0.00           H  
ATOM   1210 HD12 LEU A  82      59.834  39.494  25.973  1.00  0.00           H  
ATOM   1211 HD13 LEU A  82      60.804  39.231  24.504  1.00  0.00           H  
ATOM   1212 HD21 LEU A  82      63.496  38.848  25.935  1.00  0.00           H  
ATOM   1213 HD22 LEU A  82      63.253  39.878  24.504  1.00  0.00           H  
ATOM   1214 HD23 LEU A  82      63.981  40.561  25.978  1.00  0.00           H  
ATOM   1215  N   LEU A  83      61.001  44.793  25.567  1.00 15.48           N  
ATOM   1216  CA  LEU A  83      60.793  46.000  24.775  1.00 15.73           C  
ATOM   1217  C   LEU A  83      61.797  47.097  25.172  1.00 16.52           C  
ATOM   1218  O   LEU A  83      62.253  47.871  24.323  1.00 18.26           O  
ATOM   1219  CB  LEU A  83      59.350  46.504  24.948  1.00 17.56           C  
ATOM   1220  CG  LEU A  83      58.311  45.608  24.255  1.00 15.46           C  
ATOM   1221  CD1 LEU A  83      56.927  46.068  24.638  1.00 15.38           C  
ATOM   1222  CD2 LEU A  83      58.487  45.656  22.755  1.00 18.39           C  
ATOM   1223  H   LEU A  83      60.298  44.497  26.229  1.00  0.00           H  
ATOM   1224  HA  LEU A  83      60.949  45.755  23.725  1.00  0.00           H  
ATOM   1225  HB3 LEU A  83      59.271  47.518  24.557  1.00  0.00           H  
ATOM   1226  HB2 LEU A  83      59.115  46.575  26.010  1.00  0.00           H  
ATOM   1227  HG  LEU A  83      58.449  44.581  24.593  1.00  0.00           H  
ATOM   1228 HD11 LEU A  83      56.185  45.436  24.149  1.00  0.00           H  
ATOM   1229 HD12 LEU A  83      56.807  45.998  25.719  1.00  0.00           H  
ATOM   1230 HD13 LEU A  83      56.786  47.101  24.324  1.00  0.00           H  
ATOM   1231 HD21 LEU A  83      57.744  45.016  22.280  1.00  0.00           H  
ATOM   1232 HD22 LEU A  83      58.358  46.681  22.406  1.00  0.00           H  
ATOM   1233 HD23 LEU A  83      59.486  45.307  22.493  1.00  0.00           H  
ATOM   1234  N   ALA A  84      62.164  47.132  26.450  1.00 19.02           N  
ATOM   1235  CA  ALA A  84      63.113  48.124  26.941  1.00 19.75           C  
ATOM   1236  C   ALA A  84      64.517  47.786  26.455  1.00 20.10           C  
ATOM   1237  O   ALA A  84      65.233  48.639  25.927  1.00 21.08           O  
ATOM   1238  CB  ALA A  84      63.074  48.169  28.461  1.00 20.42           C  
ATOM   1239  H   ALA A  84      61.783  46.463  27.104  1.00  0.00           H  
ATOM   1240  HA  ALA A  84      62.832  49.102  26.553  1.00  0.00           H  
ATOM   1241  HB1 ALA A  84      63.786  48.912  28.820  1.00  0.00           H  
ATOM   1242  HB2 ALA A  84      62.070  48.439  28.790  1.00  0.00           H  
ATOM   1243  HB3 ALA A  84      63.337  47.190  28.861  1.00  0.00           H  
ATOM   1244  N   GLU A  85      64.898  46.527  26.629  1.00 21.34           N  
ATOM   1245  CA  GLU A  85      66.213  46.049  26.221  1.00 24.00           C  
ATOM   1246  C   GLU A  85      66.430  46.109  24.708  1.00 23.27           C  
ATOM   1247  O   GLU A  85      67.427  46.653  24.236  1.00 22.15           O  
ATOM   1248  CB  GLU A  85      66.405  44.611  26.718  1.00 28.08           C  
ATOM   1249  CG  GLU A  85      67.830  44.089  26.630  1.00 36.42           C  
ATOM   1250  CD  GLU A  85      67.925  42.569  26.766  1.00 39.67           C  
ATOM   1251  OE1 GLU A  85      66.885  41.903  26.974  1.00 40.37           O  
ATOM   1252  OE2 GLU A  85      69.056  42.041  26.662  1.00 42.71           O1-
ATOM   1253  H   GLU A  85      64.269  45.864  27.058  1.00  0.00           H  
ATOM   1254  HA  GLU A  85      66.966  46.677  26.698  1.00  0.00           H  
ATOM   1255  HB3 GLU A  85      65.742  43.947  26.163  1.00  0.00           H  
ATOM   1256  HB2 GLU A  85      66.056  44.536  27.748  1.00  0.00           H  
ATOM   1257  HG3 GLU A  85      68.437  44.561  27.404  1.00  0.00           H  
ATOM   1258  HG2 GLU A  85      68.270  44.396  25.681  1.00  0.00           H  
ATOM   1259  N   ARG A  86      65.479  45.586  23.941  1.00 18.83           N  
ATOM   1260  CA  ARG A  86      65.635  45.535  22.497  1.00 20.02           C  
ATOM   1261  C   ARG A  86      65.235  46.754  21.684  1.00 19.41           C  
ATOM   1262  O   ARG A  86      65.908  47.082  20.707  1.00 20.96           O  
ATOM   1263  CB  ARG A  86      64.893  44.309  21.957  1.00 20.38           C  
ATOM   1264  CG  ARG A  86      65.272  43.021  22.683  1.00 21.26           C  
ATOM   1265  CD  ARG A  86      66.772  42.748  22.567  1.00 23.24           C  
ATOM   1266  NE  ARG A  86      67.112  41.435  23.099  1.00 25.83           N  
ATOM   1267  CZ  ARG A  86      68.332  41.084  23.486  1.00 30.45           C  
ATOM   1268  NH1 ARG A  86      69.325  41.959  23.399  1.00 29.93           N  
ATOM   1269  NH2 ARG A  86      68.562  39.863  23.950  1.00 28.95           N1+
ATOM   1270  H   ARG A  86      64.636  45.220  24.360  1.00  0.00           H  
ATOM   1271  HA  ARG A  86      66.694  45.367  22.305  1.00  0.00           H  
ATOM   1272  HB3 ARG A  86      65.100  44.199  20.893  1.00  0.00           H  
ATOM   1273  HB2 ARG A  86      63.818  44.469  22.043  1.00  0.00           H  
ATOM   1274  HG3 ARG A  86      64.718  42.187  22.255  1.00  0.00           H  
ATOM   1275  HG2 ARG A  86      64.998  43.103  23.735  1.00  0.00           H  
ATOM   1276  HD3 ARG A  86      67.323  43.514  23.113  1.00  0.00           H  
ATOM   1277  HD2 ARG A  86      67.072  42.805  21.521  1.00  0.00           H  
ATOM   1278  HE  ARG A  86      66.351  40.772  23.165  1.00  0.00           H  
ATOM   1279 HH12 ARG A  86      70.256  41.698  23.692  1.00  0.00           H  
ATOM   1280 HH11 ARG A  86      69.150  42.886  23.040  1.00  0.00           H  
ATOM   1281 HH22 ARG A  86      69.492  39.600  24.244  1.00  0.00           H  
ATOM   1282 HH21 ARG A  86      67.807  39.195  24.011  1.00  0.00           H  
ATOM   1283  N   LEU A  87      64.140  47.409  22.064  1.00 18.85           N  
ATOM   1284  CA  LEU A  87      63.657  48.563  21.313  1.00 19.65           C  
ATOM   1285  C   LEU A  87      63.855  49.899  22.029  1.00 19.60           C  
ATOM   1286  O   LEU A  87      63.506  50.968  21.496  1.00 19.71           O  
ATOM   1287  CB  LEU A  87      62.171  48.370  20.979  1.00 18.92           C  
ATOM   1288  CG  LEU A  87      61.800  47.145  20.141  1.00 19.12           C  
ATOM   1289  CD1 LEU A  87      60.298  47.219  19.750  1.00 18.86           C  
ATOM   1290  CD2 LEU A  87      62.686  47.092  18.901  1.00 21.50           C  
ATOM   1291  H   LEU A  87      63.631  47.109  22.884  1.00  0.00           H  
ATOM   1292  HA  LEU A  87      64.208  48.603  20.373  1.00  0.00           H  
ATOM   1293  HB3 LEU A  87      61.795  49.268  20.488  1.00  0.00           H  
ATOM   1294  HB2 LEU A  87      61.594  48.360  21.904  1.00  0.00           H  
ATOM   1295  HG  LEU A  87      61.967  46.246  20.735  1.00  0.00           H  
ATOM   1296 HD11 LEU A  87      60.034  46.345  19.153  1.00  0.00           H  
ATOM   1297 HD12 LEU A  87      59.688  47.239  20.653  1.00  0.00           H  
ATOM   1298 HD13 LEU A  87      60.117  48.124  19.170  1.00  0.00           H  
ATOM   1299 HD21 LEU A  87      62.422  46.219  18.303  1.00  0.00           H  
ATOM   1300 HD22 LEU A  87      62.537  47.995  18.310  1.00  0.00           H  
ATOM   1301 HD23 LEU A  87      63.731  47.023  19.203  1.00  0.00           H  
ATOM   1302  N   ARG A  88      64.405  49.839  23.235  1.00 19.28           N  
ATOM   1303  CA  ARG A  88      64.664  51.046  24.023  1.00 20.97           C  
ATOM   1304  C   ARG A  88      63.396  51.832  24.383  1.00 21.98           C  
ATOM   1305  O   ARG A  88      63.390  53.068  24.414  1.00 21.73           O  
ATOM   1306  CB  ARG A  88      65.653  51.942  23.282  1.00 24.04           C  
ATOM   1307  CG  ARG A  88      67.064  51.358  23.214  1.00 29.48           C  
ATOM   1308  CD  ARG A  88      68.070  52.255  23.926  1.00 39.05           C  
ATOM   1309  NE  ARG A  88      67.427  53.428  24.519  1.00 44.71           N  
ATOM   1310  CZ  ARG A  88      68.075  54.422  25.123  1.00 46.33           C  
ATOM   1311  NH1 ARG A  88      69.396  54.395  25.222  1.00 46.91           N  
ATOM   1312  NH2 ARG A  88      67.396  55.446  25.629  1.00 46.95           N1+
ATOM   1313  H   ARG A  88      64.655  48.944  23.632  1.00  0.00           H  
ATOM   1314  HA  ARG A  88      65.135  50.736  24.956  1.00  0.00           H  
ATOM   1315  HB3 ARG A  88      65.689  52.919  23.764  1.00  0.00           H  
ATOM   1316  HB2 ARG A  88      65.289  52.125  22.271  1.00  0.00           H  
ATOM   1317  HG3 ARG A  88      67.358  51.240  22.170  1.00  0.00           H  
ATOM   1318  HG2 ARG A  88      67.071  50.369  23.673  1.00  0.00           H  
ATOM   1319  HD3 ARG A  88      68.833  52.579  23.218  1.00  0.00           H  
ATOM   1320  HD2 ARG A  88      68.576  51.686  24.707  1.00  0.00           H  
ATOM   1321  HE  ARG A  88      66.420  53.452  24.446  1.00  0.00           H  
ATOM   1322 HH12 ARG A  88      69.883  55.152  25.681  1.00  0.00           H  
ATOM   1323 HH11 ARG A  88      69.916  53.619  24.838  1.00  0.00           H  
ATOM   1324 HH22 ARG A  88      67.888  56.201  26.087  1.00  0.00           H  
ATOM   1325 HH21 ARG A  88      66.390  55.471  25.554  1.00  0.00           H  
ATOM   1326  N   ILE A  89      62.327  51.098  24.667  1.00 19.18           N  
ATOM   1327  CA  ILE A  89      61.054  51.705  25.051  1.00 18.39           C  
ATOM   1328  C   ILE A  89      60.880  51.574  26.553  1.00 18.34           C  
ATOM   1329  O   ILE A  89      61.027  50.475  27.103  1.00 19.06           O  
ATOM   1330  CB  ILE A  89      59.855  51.000  24.350  1.00 16.94           C  
ATOM   1331  CG1 ILE A  89      60.015  51.090  22.832  1.00 14.44           C  
ATOM   1332  CG2 ILE A  89      58.535  51.613  24.837  1.00 18.69           C  
ATOM   1333  CD1 ILE A  89      59.074  50.138  22.039  1.00 15.88           C  
ATOM   1334  H   ILE A  89      62.379  50.091  24.621  1.00  0.00           H  
ATOM   1335  HA  ILE A  89      61.061  52.761  24.778  1.00  0.00           H  
ATOM   1336  HB  ILE A  89      59.866  49.948  24.632  1.00  0.00           H  
ATOM   1337 HG13 ILE A  89      61.051  50.881  22.564  1.00  0.00           H  
ATOM   1338 HG12 ILE A  89      59.843  52.118  22.510  1.00  0.00           H  
ATOM   1339 HG21 ILE A  89      57.699  51.117  24.344  1.00  0.00           H  
ATOM   1340 HG22 ILE A  89      58.449  51.482  25.916  1.00  0.00           H  
ATOM   1341 HG23 ILE A  89      58.517  52.677  24.598  1.00  0.00           H  
ATOM   1342 HD11 ILE A  89      59.248  50.261  20.970  1.00  0.00           H  
ATOM   1343 HD12 ILE A  89      59.279  49.105  22.322  1.00  0.00           H  
ATOM   1344 HD13 ILE A  89      58.036  50.378  22.267  1.00  0.00           H  
ATOM   1345  N   SER A  90      60.568  52.693  27.212  1.00 18.63           N  
ATOM   1346  CA  SER A  90      60.362  52.717  28.654  1.00 18.97           C  
ATOM   1347  C   SER A  90      59.122  51.917  29.034  1.00 18.28           C  
ATOM   1348  O   SER A  90      58.069  52.062  28.420  1.00 17.35           O  
ATOM   1349  CB  SER A  90      60.167  54.150  29.146  1.00 22.20           C  
ATOM   1350  OG  SER A  90      61.338  54.928  28.966  1.00 28.15           O  
ATOM   1351  H   SER A  90      60.467  53.563  26.709  1.00  0.00           H  
ATOM   1352  HA  SER A  90      61.233  52.285  29.147  1.00  0.00           H  
ATOM   1353  HB3 SER A  90      59.898  54.137  30.202  1.00  0.00           H  
ATOM   1354  HB2 SER A  90      59.339  54.609  28.604  1.00  0.00           H  
ATOM   1355  HG  SER A  90      61.182  55.820  29.285  1.00  0.00           H  
ATOM   1356  N   PRO A  91      59.228  51.050  30.055  1.00 17.96           N  
ATOM   1357  CA  PRO A  91      58.068  50.259  30.469  1.00 16.15           C  
ATOM   1358  C   PRO A  91      56.825  51.087  30.787  1.00 18.32           C  
ATOM   1359  O   PRO A  91      55.702  50.602  30.641  1.00 15.85           O  
ATOM   1360  CB  PRO A  91      58.577  49.473  31.688  1.00 17.99           C  
ATOM   1361  CG  PRO A  91      60.065  49.356  31.427  1.00 17.44           C  
ATOM   1362  CD  PRO A  91      60.431  50.708  30.836  1.00 20.13           C  
ATOM   1363  HA  PRO A  91      57.825  49.553  29.674  1.00  0.00           H  
ATOM   1364  HB3 PRO A  91      58.132  48.478  31.685  1.00  0.00           H  
ATOM   1365  HB2 PRO A  91      58.415  50.063  32.589  1.00  0.00           H  
ATOM   1366  HG3 PRO A  91      60.240  48.578  30.682  1.00  0.00           H  
ATOM   1367  HG2 PRO A  91      60.588  49.223  32.374  1.00  0.00           H  
ATOM   1368  HD2 PRO A  91      60.554  51.431  31.642  1.00  0.00           H  
ATOM   1369  HD3 PRO A  91      61.277  50.587  30.158  1.00  0.00           H  
ATOM   1370  N   ASP A  92      56.997  52.334  31.214  1.00 17.39           N  
ATOM   1371  CA  ASP A  92      55.822  53.128  31.511  1.00 17.56           C  
ATOM   1372  C   ASP A  92      55.200  53.761  30.272  1.00 16.04           C  
ATOM   1373  O   ASP A  92      54.269  54.576  30.381  1.00 17.02           O  
ATOM   1374  CB  ASP A  92      56.098  54.190  32.606  1.00 20.45           C  
ATOM   1375  CG  ASP A  92      57.024  55.293  32.165  1.00 21.82           C  
ATOM   1376  OD1 ASP A  92      57.571  55.262  31.050  1.00 20.49           O  
ATOM   1377  OD2 ASP A  92      57.221  56.221  32.985  1.00 26.18           O1-
ATOM   1378  H   ASP A  92      57.930  52.706  31.324  1.00  0.00           H  
ATOM   1379  HA  ASP A  92      55.077  52.444  31.919  1.00  0.00           H  
ATOM   1380  HB3 ASP A  92      56.514  53.701  33.488  1.00  0.00           H  
ATOM   1381  HB2 ASP A  92      55.154  54.621  32.939  1.00  0.00           H  
ATOM   1382  N   ARG A  93      55.708  53.370  29.102  1.00 16.22           N  
ATOM   1383  CA  ARG A  93      55.150  53.852  27.835  1.00 14.38           C  
ATOM   1384  C   ARG A  93      54.716  52.648  27.014  1.00 14.85           C  
ATOM   1385  O   ARG A  93      54.665  52.687  25.776  1.00 15.00           O  
ATOM   1386  CB  ARG A  93      56.175  54.705  27.089  1.00 14.82           C  
ATOM   1387  CG  ARG A  93      56.289  56.083  27.773  1.00 15.31           C  
ATOM   1388  CD  ARG A  93      57.254  57.010  27.032  1.00 16.33           C  
ATOM   1389  NE  ARG A  93      56.814  57.316  25.672  1.00 16.37           N  
ATOM   1390  CZ  ARG A  93      55.798  58.130  25.388  1.00 18.51           C  
ATOM   1391  NH1 ARG A  93      55.120  58.721  26.371  1.00 15.99           N  
ATOM   1392  NH2 ARG A  93      55.448  58.332  24.125  1.00 14.79           N1+
ATOM   1393  H   ARG A  93      56.491  52.732  29.079  1.00  0.00           H  
ATOM   1394  HA  ARG A  93      54.274  54.464  28.049  1.00  0.00           H  
ATOM   1395  HB3 ARG A  93      55.854  54.837  26.056  1.00  0.00           H  
ATOM   1396  HB2 ARG A  93      57.145  54.208  27.110  1.00  0.00           H  
ATOM   1397  HG3 ARG A  93      56.630  55.950  28.799  1.00  0.00           H  
ATOM   1398  HG2 ARG A  93      55.305  56.547  27.820  1.00  0.00           H  
ATOM   1399  HD3 ARG A  93      58.242  56.552  26.998  1.00  0.00           H  
ATOM   1400  HD2 ARG A  93      57.368  57.937  27.593  1.00  0.00           H  
ATOM   1401  HE  ARG A  93      57.328  56.871  24.926  1.00  0.00           H  
ATOM   1402 HH12 ARG A  93      54.350  59.338  26.154  1.00  0.00           H  
ATOM   1403 HH11 ARG A  93      55.376  58.553  27.333  1.00  0.00           H  
ATOM   1404 HH22 ARG A  93      54.678  58.949  23.907  1.00  0.00           H  
ATOM   1405 HH21 ARG A  93      55.951  57.870  23.381  1.00  0.00           H  
ATOM   1406  N   VAL A  94      54.394  51.577  27.734  1.00 13.76           N  
ATOM   1407  CA  VAL A  94      53.953  50.337  27.100  1.00 13.21           C  
ATOM   1408  C   VAL A  94      52.602  49.879  27.651  1.00 14.85           C  
ATOM   1409  O   VAL A  94      52.414  49.843  28.872  1.00 15.90           O  
ATOM   1410  CB  VAL A  94      54.967  49.177  27.372  1.00 16.76           C  
ATOM   1411  CG1 VAL A  94      54.364  47.822  26.939  1.00 15.34           C  
ATOM   1412  CG2 VAL A  94      56.270  49.430  26.636  1.00 16.05           C  
ATOM   1413  H   VAL A  94      54.453  51.609  28.742  1.00  0.00           H  
ATOM   1414  HA  VAL A  94      53.867  50.495  26.025  1.00  0.00           H  
ATOM   1415  HB  VAL A  94      55.174  49.140  28.441  1.00  0.00           H  
ATOM   1416 HG11 VAL A  94      55.082  47.025  27.135  1.00  0.00           H  
ATOM   1417 HG12 VAL A  94      53.451  47.633  27.504  1.00  0.00           H  
ATOM   1418 HG13 VAL A  94      54.133  47.849  25.874  1.00  0.00           H  
ATOM   1419 HG21 VAL A  94      56.965  48.614  26.836  1.00  0.00           H  
ATOM   1420 HG22 VAL A  94      56.078  49.489  25.565  1.00  0.00           H  
ATOM   1421 HG23 VAL A  94      56.705  50.369  26.979  1.00  0.00           H  
ATOM   1422  N   TYR A  95      51.644  49.555  26.769  1.00 12.80           N  
ATOM   1423  CA  TYR A  95      50.383  48.967  27.246  1.00 13.42           C  
ATOM   1424  C   TYR A  95      50.289  47.609  26.556  1.00 13.00           C  
ATOM   1425  O   TYR A  95      50.669  47.489  25.376  1.00 14.56           O  
ATOM   1426  CB  TYR A  95      49.143  49.745  26.817  1.00 13.03           C  
ATOM   1427  CG  TYR A  95      48.816  50.956  27.646  1.00 14.27           C  
ATOM   1428  CD1 TYR A  95      49.076  50.991  29.016  1.00 15.75           C  
ATOM   1429  CD2 TYR A  95      48.197  52.058  27.060  1.00 13.59           C  
ATOM   1430  CE1 TYR A  95      48.720  52.096  29.778  1.00 17.19           C  
ATOM   1431  CE2 TYR A  95      47.836  53.176  27.819  1.00 14.76           C  
ATOM   1432  CZ  TYR A  95      48.105  53.173  29.185  1.00 18.45           C  
ATOM   1433  OH  TYR A  95      47.750  54.249  29.960  1.00 20.80           O  
ATOM   1434  H   TYR A  95      51.790  49.716  25.783  1.00  0.00           H  
ATOM   1435  HA  TYR A  95      50.403  48.846  28.329  1.00  0.00           H  
ATOM   1436  HB3 TYR A  95      48.284  49.074  26.805  1.00  0.00           H  
ATOM   1437  HB2 TYR A  95      49.246  50.041  25.773  1.00  0.00           H  
ATOM   1438  HD1 TYR A  95      49.560  50.153  29.496  1.00  0.00           H  
ATOM   1439  HD2 TYR A  95      47.988  52.059  26.000  1.00  0.00           H  
ATOM   1440  HE1 TYR A  95      48.925  52.111  30.838  1.00  0.00           H  
ATOM   1441  HE2 TYR A  95      47.357  54.020  27.343  1.00  0.00           H  
ATOM   1442  HH  TYR A  95      47.334  54.917  29.410  1.00  0.00           H  
ATOM   1443  N   ILE A  96      49.797  46.604  27.275  1.00 12.75           N  
ATOM   1444  CA  ILE A  96      49.638  45.264  26.693  1.00 11.35           C  
ATOM   1445  C   ILE A  96      48.251  44.799  27.079  1.00 14.10           C  
ATOM   1446  O   ILE A  96      47.933  44.651  28.276  1.00 14.50           O  
ATOM   1447  CB  ILE A  96      50.645  44.211  27.283  1.00 13.80           C  
ATOM   1448  CG1 ILE A  96      52.089  44.681  27.118  1.00 12.38           C  
ATOM   1449  CG2 ILE A  96      50.455  42.840  26.573  1.00 12.37           C  
ATOM   1450  CD1 ILE A  96      53.053  43.950  28.077  1.00 15.88           C  
ATOM   1451  H   ILE A  96      49.527  46.756  28.236  1.00  0.00           H  
ATOM   1452  HA  ILE A  96      49.732  45.310  25.608  1.00  0.00           H  
ATOM   1453  HB  ILE A  96      50.438  44.087  28.345  1.00  0.00           H  
ATOM   1454 HG13 ILE A  96      52.143  45.755  27.298  1.00  0.00           H  
ATOM   1455 HG12 ILE A  96      52.408  44.518  26.089  1.00  0.00           H  
ATOM   1456 HG21 ILE A  96      51.157  42.116  26.987  1.00  0.00           H  
ATOM   1457 HG22 ILE A  96      49.436  42.488  26.730  1.00  0.00           H  
ATOM   1458 HG23 ILE A  96      50.640  42.955  25.505  1.00  0.00           H  
ATOM   1459 HD11 ILE A  96      54.068  44.317  27.923  1.00  0.00           H  
ATOM   1460 HD12 ILE A  96      52.752  44.136  29.108  1.00  0.00           H  
ATOM   1461 HD13 ILE A  96      53.021  42.879  27.879  1.00  0.00           H  
ATOM   1462  N   ASN A  97      47.409  44.552  26.082  1.00 11.73           N  
ATOM   1463  CA  ASN A  97      46.066  44.048  26.367  1.00 11.32           C  
ATOM   1464  C   ASN A  97      46.105  42.508  26.342  1.00 13.06           C  
ATOM   1465  O   ASN A  97      46.576  41.921  25.371  1.00 14.54           O  
ATOM   1466  CB  ASN A  97      45.092  44.562  25.288  1.00 11.92           C  
ATOM   1467  CG  ASN A  97      44.739  46.021  25.468  1.00 15.64           C  
ATOM   1468  OD1 ASN A  97      44.703  46.535  26.586  1.00 16.99           O  
ATOM   1469  ND2 ASN A  97      44.468  46.699  24.357  1.00 15.19           N  
ATOM   1470  H   ASN A  97      47.697  44.713  25.127  1.00  0.00           H  
ATOM   1471  HA  ASN A  97      45.743  44.393  27.349  1.00  0.00           H  
ATOM   1472  HB3 ASN A  97      44.180  43.963  25.309  1.00  0.00           H  
ATOM   1473  HB2 ASN A  97      45.532  44.415  24.302  1.00  0.00           H  
ATOM   1474 HD22 ASN A  97      44.226  47.679  24.409  1.00  0.00           H  
ATOM   1475 HD21 ASN A  97      44.505  46.235  23.460  1.00  0.00           H  
ATOM   1476  N   TYR A  98      45.609  41.862  27.399  1.00 12.50           N  
ATOM   1477  CA  TYR A  98      45.592  40.391  27.471  1.00 11.25           C  
ATOM   1478  C   TYR A  98      44.197  39.900  27.163  1.00 11.50           C  
ATOM   1479  O   TYR A  98      43.223  40.457  27.657  1.00 13.21           O  
ATOM   1480  CB  TYR A  98      45.990  39.921  28.887  1.00 12.64           C  
ATOM   1481  CG  TYR A  98      47.435  40.229  29.210  1.00 12.99           C  
ATOM   1482  CD1 TYR A  98      48.455  39.443  28.689  1.00 13.61           C  
ATOM   1483  CD2 TYR A  98      47.789  41.376  29.956  1.00 14.05           C  
ATOM   1484  CE1 TYR A  98      49.804  39.781  28.878  1.00 15.98           C  
ATOM   1485  CE2 TYR A  98      49.136  41.724  30.151  1.00 13.35           C  
ATOM   1486  CZ  TYR A  98      50.133  40.930  29.610  1.00 12.67           C  
ATOM   1487  OH  TYR A  98      51.455  41.269  29.757  1.00 14.92           O  
ATOM   1488  H   TYR A  98      45.231  42.384  28.178  1.00  0.00           H  
ATOM   1489  HA  TYR A  98      46.291  39.982  26.741  1.00  0.00           H  
ATOM   1490  HB3 TYR A  98      45.820  38.848  28.974  1.00  0.00           H  
ATOM   1491  HB2 TYR A  98      45.344  40.400  29.622  1.00  0.00           H  
ATOM   1492  HD1 TYR A  98      48.216  38.553  28.126  1.00  0.00           H  
ATOM   1493  HD2 TYR A  98      47.019  42.000  30.385  1.00  0.00           H  
ATOM   1494  HE1 TYR A  98      50.580  39.157  28.461  1.00  0.00           H  
ATOM   1495  HE2 TYR A  98      49.388  42.606  30.720  1.00  0.00           H  
ATOM   1496  HH  TYR A  98      51.523  42.073  30.278  1.00  0.00           H  
ATOM   1497  N   TYR A  99      44.110  38.822  26.376  1.00 11.38           N  
ATOM   1498  CA  TYR A  99      42.844  38.228  25.985  1.00 10.83           C  
ATOM   1499  C   TYR A  99      42.879  36.735  26.248  1.00 11.80           C  
ATOM   1500  O   TYR A  99      43.752  36.041  25.720  1.00 13.03           O  
ATOM   1501  CB  TYR A  99      42.593  38.407  24.485  1.00 11.49           C  
ATOM   1502  CG  TYR A  99      42.513  39.829  23.997  1.00 11.26           C  
ATOM   1503  CD1 TYR A  99      41.279  40.410  23.719  1.00 14.73           C  
ATOM   1504  CD2 TYR A  99      43.667  40.554  23.733  1.00 11.36           C  
ATOM   1505  CE1 TYR A  99      41.187  41.676  23.179  1.00 17.44           C  
ATOM   1506  CE2 TYR A  99      43.598  41.841  23.194  1.00 13.37           C  
ATOM   1507  CZ  TYR A  99      42.347  42.391  22.914  1.00 16.68           C  
ATOM   1508  OH  TYR A  99      42.231  43.634  22.318  1.00 17.66           O  
ATOM   1509  H   TYR A  99      44.950  38.384  26.025  1.00  0.00           H  
ATOM   1510  HA  TYR A  99      42.033  38.684  26.552  1.00  0.00           H  
ATOM   1511  HB3 TYR A  99      41.680  37.880  24.207  1.00  0.00           H  
ATOM   1512  HB2 TYR A  99      43.364  37.877  23.925  1.00  0.00           H  
ATOM   1513  HD1 TYR A  99      40.368  39.867  23.925  1.00  0.00           H  
ATOM   1514  HD2 TYR A  99      44.635  40.124  23.946  1.00  0.00           H  
ATOM   1515  HE1 TYR A  99      40.217  42.103  22.966  1.00  0.00           H  
ATOM   1516  HE2 TYR A  99      44.504  42.395  22.999  1.00  0.00           H  
ATOM   1517  HH  TYR A  99      43.105  44.013  22.195  1.00  0.00           H  
ATOM   1518  N   ASP A 100      41.930  36.261  27.051  1.00 13.73           N  
ATOM   1519  CA  ASP A 100      41.814  34.833  27.353  1.00 14.78           C  
ATOM   1520  C   ASP A 100      40.790  34.365  26.337  1.00 14.30           C  
ATOM   1521  O   ASP A 100      39.602  34.598  26.502  1.00 14.82           O  
ATOM   1522  CB  ASP A 100      41.266  34.638  28.774  1.00 15.56           C  
ATOM   1523  CG  ASP A 100      41.249  33.195  29.202  1.00 19.72           C  
ATOM   1524  OD1 ASP A 100      41.500  32.306  28.362  1.00 17.08           O  
ATOM   1525  OD2 ASP A 100      40.982  32.954  30.407  1.00 20.93           O1-
ATOM   1526  H   ASP A 100      41.262  36.892  27.472  1.00  0.00           H  
ATOM   1527  HA  ASP A 100      42.767  34.322  27.221  1.00  0.00           H  
ATOM   1528  HB3 ASP A 100      40.257  35.046  28.833  1.00  0.00           H  
ATOM   1529  HB2 ASP A 100      41.867  35.216  29.476  1.00  0.00           H  
ATOM   1530  N   MET A 101      41.256  33.732  25.271  1.00 13.92           N  
ATOM   1531  CA  MET A 101      40.361  33.268  24.224  1.00 14.82           C  
ATOM   1532  C   MET A 101      39.694  31.929  24.495  1.00 14.00           C  
ATOM   1533  O   MET A 101      40.304  31.024  25.066  1.00 13.60           O  
ATOM   1534  CB  MET A 101      41.125  33.170  22.897  1.00 14.85           C  
ATOM   1535  CG  MET A 101      41.861  34.442  22.465  1.00 15.02           C  
ATOM   1536  SD  MET A 101      40.748  35.786  22.095  1.00 17.97           S  
ATOM   1537  CE  MET A 101      39.882  35.153  20.690  1.00 14.31           C  
ATOM   1538  H   MET A 101      42.249  33.566  25.176  1.00  0.00           H  
ATOM   1539  HA  MET A 101      39.575  34.014  24.102  1.00  0.00           H  
ATOM   1540  HB3 MET A 101      40.438  32.867  22.107  1.00  0.00           H  
ATOM   1541  HB2 MET A 101      41.835  32.344  22.950  1.00  0.00           H  
ATOM   1542  HG3 MET A 101      42.474  34.227  21.590  1.00  0.00           H  
ATOM   1543  HG2 MET A 101      42.549  34.748  23.254  1.00  0.00           H  
ATOM   1544  HE1 MET A 101      39.153  35.888  20.351  1.00  0.00           H  
ATOM   1545  HE2 MET A 101      40.591  34.948  19.888  1.00  0.00           H  
ATOM   1546  HE3 MET A 101      39.368  34.231  20.964  1.00  0.00           H  
ATOM   1547  N   ASN A 102      38.432  31.811  24.098  1.00 14.94           N  
ATOM   1548  CA  ASN A 102      37.744  30.516  24.212  1.00 14.88           C  
ATOM   1549  C   ASN A 102      38.220  29.711  22.998  1.00 13.96           C  
ATOM   1550  O   ASN A 102      38.371  30.256  21.895  1.00 12.80           O  
ATOM   1551  CB  ASN A 102      36.235  30.676  24.093  1.00 18.85           C  
ATOM   1552  CG  ASN A 102      35.599  31.266  25.325  1.00 28.18           C  
ATOM   1553  OD1 ASN A 102      36.264  31.516  26.336  1.00 34.00           O  
ATOM   1554  ND2 ASN A 102      34.289  31.492  25.252  1.00 33.80           N  
ATOM   1555  H   ASN A 102      37.945  32.609  23.718  1.00  0.00           H  
ATOM   1556  HA  ASN A 102      38.011  30.013  25.142  1.00  0.00           H  
ATOM   1557  HB3 ASN A 102      35.784  29.706  23.882  1.00  0.00           H  
ATOM   1558  HB2 ASN A 102      36.005  31.303  23.232  1.00  0.00           H  
ATOM   1559 HD22 ASN A 102      33.800  31.887  26.042  1.00  0.00           H  
ATOM   1560 HD21 ASN A 102      33.785  31.269  24.406  1.00  0.00           H  
ATOM   1561  N   ALA A 103      38.441  28.414  23.186  1.00 11.43           N  
ATOM   1562  CA  ALA A 103      38.881  27.571  22.084  1.00  9.84           C  
ATOM   1563  C   ALA A 103      37.977  27.658  20.844  1.00 12.01           C  
ATOM   1564  O   ALA A 103      38.466  27.623  19.718  1.00 12.85           O  
ATOM   1565  CB  ALA A 103      38.978  26.107  22.569  1.00 12.78           C  
ATOM   1566  H   ALA A 103      38.304  28.006  24.099  1.00  0.00           H  
ATOM   1567  HA  ALA A 103      39.880  27.894  21.793  1.00  0.00           H  
ATOM   1568  HB1 ALA A 103      39.307  25.472  21.747  1.00  0.00           H  
ATOM   1569  HB2 ALA A 103      39.696  26.042  23.387  1.00  0.00           H  
ATOM   1570  HB3 ALA A 103      38.001  25.774  22.917  1.00  0.00           H  
ATOM   1571  N   ALA A 104      36.665  27.775  21.052  1.00 11.35           N  
ATOM   1572  CA  ALA A 104      35.718  27.863  19.929  1.00 11.70           C  
ATOM   1573  C   ALA A 104      35.848  29.165  19.149  1.00 11.78           C  
ATOM   1574  O   ALA A 104      35.326  29.263  18.037  1.00 12.60           O  
ATOM   1575  CB  ALA A 104      34.256  27.719  20.438  1.00 13.35           C  
ATOM   1576  H   ALA A 104      36.303  27.806  21.995  1.00  0.00           H  
ATOM   1577  HA  ALA A 104      35.922  27.037  19.248  1.00  0.00           H  
ATOM   1578  HB1 ALA A 104      33.569  27.786  19.595  1.00  0.00           H  
ATOM   1579  HB2 ALA A 104      34.135  26.753  20.929  1.00  0.00           H  
ATOM   1580  HB3 ALA A 104      34.038  28.517  21.149  1.00  0.00           H  
ATOM   1581  N   ASN A 105      36.536  30.141  19.747  1.00 12.34           N  
ATOM   1582  CA  ASN A 105      36.714  31.456  19.110  1.00  9.97           C  
ATOM   1583  C   ASN A 105      38.086  31.675  18.493  1.00 12.13           C  
ATOM   1584  O   ASN A 105      38.476  32.825  18.250  1.00 12.35           O  
ATOM   1585  CB  ASN A 105      36.434  32.598  20.111  1.00 10.86           C  
ATOM   1586  CG  ASN A 105      34.947  32.671  20.538  1.00 12.81           C  
ATOM   1587  OD1 ASN A 105      34.618  33.162  21.631  1.00 15.73           O  
ATOM   1588  ND2 ASN A 105      34.060  32.184  19.679  1.00 11.03           N  
ATOM   1589  H   ASN A 105      36.947  29.986  20.656  1.00  0.00           H  
ATOM   1590  HA  ASN A 105      35.979  31.534  18.309  1.00  0.00           H  
ATOM   1591  HB3 ASN A 105      36.731  33.549  19.668  1.00  0.00           H  
ATOM   1592  HB2 ASN A 105      37.059  32.467  20.995  1.00  0.00           H  
ATOM   1593 HD22 ASN A 105      33.075  32.204  19.903  1.00  0.00           H  
ATOM   1594 HD21 ASN A 105      34.369  31.792  18.801  1.00  0.00           H  
ATOM   1595  N   VAL A 106      38.841  30.602  18.253  1.00 10.19           N  
ATOM   1596  CA  VAL A 106      40.120  30.759  17.593  1.00  8.64           C  
ATOM   1597  C   VAL A 106      40.148  29.818  16.405  1.00 10.56           C  
ATOM   1598  O   VAL A 106      40.117  28.605  16.588  1.00 11.97           O  
ATOM   1599  CB  VAL A 106      41.308  30.439  18.510  1.00 10.74           C  
ATOM   1600  CG1 VAL A 106      42.603  30.545  17.717  1.00 11.19           C  
ATOM   1601  CG2 VAL A 106      41.316  31.391  19.680  1.00 11.68           C  
ATOM   1602  H   VAL A 106      38.520  29.686  18.532  1.00  0.00           H  
ATOM   1603  HA  VAL A 106      40.213  31.785  17.236  1.00  0.00           H  
ATOM   1604  HB  VAL A 106      41.203  29.421  18.883  1.00  0.00           H  
ATOM   1605 HG11 VAL A 106      43.447  30.318  18.368  1.00  0.00           H  
ATOM   1606 HG12 VAL A 106      42.582  29.837  16.890  1.00  0.00           H  
ATOM   1607 HG13 VAL A 106      42.708  31.557  17.326  1.00  0.00           H  
ATOM   1608 HG21 VAL A 106      42.161  31.162  20.330  1.00  0.00           H  
ATOM   1609 HG22 VAL A 106      41.405  32.415  19.317  1.00  0.00           H  
ATOM   1610 HG23 VAL A 106      40.387  31.286  20.241  1.00  0.00           H  
ATOM   1611  N   GLY A 107      40.189  30.388  15.201  1.00 10.97           N  
ATOM   1612  CA  GLY A 107      40.248  29.565  13.996  1.00 11.42           C  
ATOM   1613  C   GLY A 107      41.685  29.204  13.625  1.00 11.58           C  
ATOM   1614  O   GLY A 107      42.613  29.973  13.846  1.00 11.71           O  
ATOM   1615  H   GLY A 107      40.179  31.395  15.118  1.00  0.00           H  
ATOM   1616  HA3 GLY A 107      39.783  30.100  13.168  1.00  0.00           H  
ATOM   1617  HA2 GLY A 107      39.673  28.652  14.152  1.00  0.00           H  
ATOM   1618  N   TRP A 108      41.872  28.025  13.038  1.00 11.32           N  
ATOM   1619  CA  TRP A 108      43.202  27.574  12.635  1.00 12.32           C  
ATOM   1620  C   TRP A 108      42.992  26.345  11.747  1.00 12.06           C  
ATOM   1621  O   TRP A 108      42.108  25.529  12.022  1.00 13.05           O  
ATOM   1622  CB  TRP A 108      44.008  27.121  13.869  1.00 12.80           C  
ATOM   1623  CG  TRP A 108      45.332  26.465  13.546  1.00 11.74           C  
ATOM   1624  CD1 TRP A 108      46.438  27.063  13.026  1.00 13.82           C  
ATOM   1625  CD2 TRP A 108      45.670  25.065  13.708  1.00 13.97           C  
ATOM   1626  NE1 TRP A 108      47.451  26.129  12.848  1.00 13.88           N  
ATOM   1627  CE2 TRP A 108      47.003  24.903  13.256  1.00 15.28           C  
ATOM   1628  CE3 TRP A 108      44.976  23.948  14.186  1.00 13.78           C  
ATOM   1629  CZ2 TRP A 108      47.659  23.656  13.268  1.00 17.73           C  
ATOM   1630  CZ3 TRP A 108      45.625  22.708  14.200  1.00 16.67           C  
ATOM   1631  CH2 TRP A 108      46.953  22.580  13.740  1.00 15.33           C  
ATOM   1632  H   TRP A 108      41.084  27.418  12.860  1.00  0.00           H  
ATOM   1633  HA  TRP A 108      43.731  28.359  12.093  1.00  0.00           H  
ATOM   1634  HB3 TRP A 108      43.403  26.439  14.465  1.00  0.00           H  
ATOM   1635  HB2 TRP A 108      44.180  27.976  14.522  1.00  0.00           H  
ATOM   1636  HD1 TRP A 108      46.429  28.122  12.815  1.00  0.00           H  
ATOM   1637  HE1 TRP A 108      48.342  26.417  12.469  1.00  0.00           H  
ATOM   1638  HE3 TRP A 108      43.959  24.054  14.535  1.00  0.00           H  
ATOM   1639  HZ2 TRP A 108      48.677  23.577  12.915  1.00  0.00           H  
ATOM   1640  HZ3 TRP A 108      45.108  21.832  14.567  1.00  0.00           H  
ATOM   1641  HH2 TRP A 108      47.412  21.603  13.767  1.00  0.00           H  
ATOM   1642  N   ASN A 109      43.776  26.242  10.678  1.00 12.05           N  
ATOM   1643  CA  ASN A 109      43.748  25.027   9.854  1.00 12.26           C  
ATOM   1644  C   ASN A 109      42.342  24.566   9.427  1.00 11.68           C  
ATOM   1645  O   ASN A 109      41.964  23.404   9.630  1.00 14.01           O  
ATOM   1646  CB  ASN A 109      44.451  23.931  10.682  1.00 13.51           C  
ATOM   1647  CG  ASN A 109      44.835  22.711   9.871  1.00 16.86           C  
ATOM   1648  OD1 ASN A 109      45.000  21.622  10.436  1.00 25.15           O  
ATOM   1649  ND2 ASN A 109      45.005  22.868   8.589  1.00 14.59           N  
ATOM   1650  H   ASN A 109      44.393  27.002  10.429  1.00  0.00           H  
ATOM   1651  HA  ASN A 109      44.337  25.209   8.955  1.00  0.00           H  
ATOM   1652  HB3 ASN A 109      43.804  23.629  11.506  1.00  0.00           H  
ATOM   1653  HB2 ASN A 109      45.342  24.349  11.151  1.00  0.00           H  
ATOM   1654 HD22 ASN A 109      45.261  22.079   8.013  1.00  0.00           H  
ATOM   1655 HD21 ASN A 109      44.880  23.779   8.170  1.00  0.00           H  
ATOM   1656  N   ASN A 110      41.571  25.489   8.854  1.00 13.89           N  
ATOM   1657  CA  ASN A 110      40.233  25.233   8.340  1.00 12.46           C  
ATOM   1658  C   ASN A 110      39.124  24.957   9.354  1.00 13.34           C  
ATOM   1659  O   ASN A 110      37.982  24.674   8.959  1.00 15.48           O  
ATOM   1660  CB  ASN A 110      40.267  24.083   7.302  1.00 14.39           C  
ATOM   1661  CG  ASN A 110      41.217  24.365   6.142  1.00 20.18           C  
ATOM   1662  OD1 ASN A 110      41.198  25.443   5.563  1.00 19.10           O  
ATOM   1663  ND2 ASN A 110      42.047  23.386   5.796  1.00 22.71           N  
ATOM   1664  H   ASN A 110      41.907  26.437   8.754  1.00  0.00           H  
ATOM   1665  HA  ASN A 110      39.936  26.129   7.796  1.00  0.00           H  
ATOM   1666  HB3 ASN A 110      39.262  23.915   6.915  1.00  0.00           H  
ATOM   1667  HB2 ASN A 110      40.563  23.158   7.797  1.00  0.00           H  
ATOM   1668 HD22 ASN A 110      42.697  23.519   5.034  1.00  0.00           H  
ATOM   1669 HD21 ASN A 110      42.027  22.508   6.294  1.00  0.00           H  
ATOM   1670  N   SER A 111      39.430  25.079  10.646  1.00 12.23           N  
ATOM   1671  CA  SER A 111      38.449  24.824  11.687  1.00 11.26           C  
ATOM   1672  C   SER A 111      38.822  25.694  12.884  1.00 11.79           C  
ATOM   1673  O   SER A 111      39.408  26.767  12.695  1.00 12.26           O  
ATOM   1674  CB  SER A 111      38.478  23.323  12.057  1.00 13.07           C  
ATOM   1675  OG  SER A 111      37.404  22.973  12.923  1.00 14.54           O  
ATOM   1676  H   SER A 111      40.363  25.353  10.921  1.00  0.00           H  
ATOM   1677  HA  SER A 111      37.456  25.096  11.331  1.00  0.00           H  
ATOM   1678  HB3 SER A 111      39.427  23.087  12.540  1.00  0.00           H  
ATOM   1679  HB2 SER A 111      38.421  22.725  11.148  1.00  0.00           H  
ATOM   1680  HG  SER A 111      37.453  22.036  13.132  1.00  0.00           H  
ATOM   1681  N   THR A 112      38.484  25.260  14.089  1.00 10.92           N  
ATOM   1682  CA  THR A 112      38.843  26.019  15.303  1.00  9.60           C  
ATOM   1683  C   THR A 112      39.456  25.032  16.306  1.00 11.41           C  
ATOM   1684  O   THR A 112      39.668  23.880  15.962  1.00 12.99           O  
ATOM   1685  CB  THR A 112      37.623  26.672  16.000  1.00 11.98           C  
ATOM   1686  OG1 THR A 112      36.719  25.652  16.432  1.00 11.94           O  
ATOM   1687  CG2 THR A 112      36.897  27.649  15.060  1.00 11.56           C  
ATOM   1688  H   THR A 112      37.971  24.396  14.189  1.00  0.00           H  
ATOM   1689  HA  THR A 112      39.574  26.787  15.051  1.00  0.00           H  
ATOM   1690  HB  THR A 112      37.973  27.222  16.873  1.00  0.00           H  
ATOM   1691  HG1 THR A 112      35.963  26.057  16.865  1.00  0.00           H  
ATOM   1692 HG21 THR A 112      36.047  28.090  15.579  1.00  0.00           H  
ATOM   1693 HG22 THR A 112      37.584  28.438  14.754  1.00  0.00           H  
ATOM   1694 HG23 THR A 112      36.546  27.112  14.178  1.00  0.00           H  
ATOM   1695  N   PHE A 113      39.739  25.478  17.522  1.00 11.61           N  
ATOM   1696  CA  PHE A 113      40.278  24.574  18.540  1.00 11.26           C  
ATOM   1697  C   PHE A 113      39.156  23.898  19.335  1.00 13.23           C  
ATOM   1698  O   PHE A 113      39.406  23.225  20.354  1.00 14.29           O  
ATOM   1699  CB  PHE A 113      41.273  25.335  19.430  1.00 10.93           C  
ATOM   1700  CG  PHE A 113      42.562  25.618  18.721  1.00 14.49           C  
ATOM   1701  CD1 PHE A 113      43.446  24.585  18.426  1.00 15.48           C  
ATOM   1702  CD2 PHE A 113      42.874  26.906  18.289  1.00 12.77           C  
ATOM   1703  CE1 PHE A 113      44.637  24.822  17.704  1.00 15.40           C  
ATOM   1704  CE2 PHE A 113      44.061  27.168  17.567  1.00 14.90           C  
ATOM   1705  CZ  PHE A 113      44.944  26.116  17.273  1.00 16.42           C  
ATOM   1706  H   PHE A 113      39.583  26.450  17.753  1.00  0.00           H  
ATOM   1707  HA  PHE A 113      40.832  23.790  18.023  1.00  0.00           H  
ATOM   1708  HB3 PHE A 113      41.474  24.753  20.330  1.00  0.00           H  
ATOM   1709  HB2 PHE A 113      40.824  26.274  19.756  1.00  0.00           H  
ATOM   1710  HD1 PHE A 113      43.228  23.578  18.751  1.00  0.00           H  
ATOM   1711  HD2 PHE A 113      42.204  27.725  18.505  1.00  0.00           H  
ATOM   1712  HE1 PHE A 113      45.308  24.004  17.486  1.00  0.00           H  
ATOM   1713  HE2 PHE A 113      44.286  28.174  17.243  1.00  0.00           H  
ATOM   1714  HZ  PHE A 113      45.853  26.300  16.720  1.00  0.00           H  
ATOM   1715  N   ALA A 114      37.924  24.065  18.859  1.00 12.90           N  
ATOM   1716  CA  ALA A 114      36.769  23.419  19.482  1.00 12.46           C  
ATOM   1717  C   ALA A 114      36.475  22.232  18.560  1.00 11.22           C  
ATOM   1718  O   ALA A 114      35.760  22.347  17.585  1.00 14.53           O  
ATOM   1719  CB  ALA A 114      35.566  24.381  19.546  1.00 15.20           C  
ATOM   1720  H   ALA A 114      37.770  24.649  18.049  1.00  0.00           H  
ATOM   1721  HA  ALA A 114      37.026  23.067  20.481  1.00  0.00           H  
ATOM   1722  HB1 ALA A 114      34.721  23.877  20.013  1.00  0.00           H  
ATOM   1723  HB2 ALA A 114      35.835  25.260  20.133  1.00  0.00           H  
ATOM   1724  HB3 ALA A 114      35.293  24.690  18.537  1.00  0.00           H  
ATOM   1725  N   LEU A 115      37.065  21.084  18.876  1.00 12.25           N  
ATOM   1726  CA  LEU A 115      36.935  19.882  18.054  1.00 14.11           C  
ATOM   1727  C   LEU A 115      36.134  18.782  18.726  1.00 14.36           C  
ATOM   1728  O   LEU A 115      35.998  17.683  18.178  1.00 16.66           O  
ATOM   1729  CB  LEU A 115      38.349  19.335  17.783  1.00 15.96           C  
ATOM   1730  CG  LEU A 115      39.294  20.351  17.126  1.00 16.46           C  
ATOM   1731  CD1 LEU A 115      40.693  19.784  16.993  1.00 20.77           C  
ATOM   1732  CD2 LEU A 115      38.736  20.707  15.766  1.00 17.84           C  
ATOM   1733  H   LEU A 115      37.628  21.018  19.712  1.00  0.00           H  
ATOM   1734  HA  LEU A 115      36.463  20.143  17.107  1.00  0.00           H  
ATOM   1735  HB3 LEU A 115      38.278  18.447  17.155  1.00  0.00           H  
ATOM   1736  HB2 LEU A 115      38.786  18.986  18.718  1.00  0.00           H  
ATOM   1737  HG  LEU A 115      39.332  21.250  17.741  1.00  0.00           H  
ATOM   1738 HD11 LEU A 115      41.342  20.524  16.525  1.00  0.00           H  
ATOM   1739 HD12 LEU A 115      41.081  19.535  17.981  1.00  0.00           H  
ATOM   1740 HD13 LEU A 115      40.665  18.885  16.378  1.00  0.00           H  
ATOM   1741 HD21 LEU A 115      39.393  21.428  15.281  1.00  0.00           H  
ATOM   1742 HD22 LEU A 115      38.670  19.807  15.154  1.00  0.00           H  
ATOM   1743 HD23 LEU A 115      37.743  21.141  15.883  1.00  0.00           H  
ATOM   1744  N   GLU A 116      35.587  19.084  19.892  1.00 13.38           N  
ATOM   1745  CA  GLU A 116      34.911  18.084  20.703  1.00 15.31           C  
ATOM   1746  C   GLU A 116      33.403  17.911  20.531  1.00 16.56           C  
ATOM   1747  O   GLU A 116      32.862  16.824  20.813  1.00 16.99           O  
ATOM   1748  CB  GLU A 116      35.171  18.387  22.186  1.00 16.49           C  
ATOM   1749  CG  GLU A 116      36.637  18.329  22.683  1.00 16.21           C  
ATOM   1750  CD  GLU A 116      37.571  19.318  22.003  1.00 15.03           C  
ATOM   1751  OE1 GLU A 116      37.160  20.464  21.727  1.00 12.96           O  
ATOM   1752  OE2 GLU A 116      38.735  18.960  21.737  1.00 13.29           O1-
ATOM   1753  H   GLU A 116      35.633  20.030  20.242  1.00  0.00           H  
ATOM   1754  HA  GLU A 116      35.375  17.122  20.483  1.00  0.00           H  
ATOM   1755  HB3 GLU A 116      34.559  17.724  22.799  1.00  0.00           H  
ATOM   1756  HB2 GLU A 116      34.748  19.360  22.432  1.00  0.00           H  
ATOM   1757  HG3 GLU A 116      37.024  17.319  22.551  1.00  0.00           H  
ATOM   1758  HG2 GLU A 116      36.660  18.493  23.760  1.00  0.00           H  
ATOM   1759  N   HIS A 117      32.734  18.969  20.079  1.00 15.70           N  
ATOM   1760  CA  HIS A 117      31.286  18.955  19.965  1.00 17.33           C  
ATOM   1761  C   HIS A 117      30.767  19.512  18.652  1.00 18.51           C  
ATOM   1762  O   HIS A 117      31.426  20.321  18.008  1.00 18.89           O  
ATOM   1763  CB  HIS A 117      30.690  19.752  21.123  1.00 16.80           C  
ATOM   1764  CG  HIS A 117      31.148  19.285  22.473  1.00 16.11           C  
ATOM   1765  ND1 HIS A 117      30.736  18.090  23.029  1.00 18.73           N  
ATOM   1766  CD2 HIS A 117      32.007  19.838  23.363  1.00 16.57           C  
ATOM   1767  CE1 HIS A 117      31.323  17.932  24.203  1.00 17.20           C  
ATOM   1768  NE2 HIS A 117      32.100  18.978  24.429  1.00 16.61           N  
ATOM   1769  H   HIS A 117      33.232  19.803  19.807  1.00  0.00           H  
ATOM   1770  HA  HIS A 117      30.948  17.923  20.054  1.00  0.00           H  
ATOM   1771  HB3 HIS A 117      29.603  19.704  21.074  1.00  0.00           H  
ATOM   1772  HB2 HIS A 117      30.938  20.807  21.002  1.00  0.00           H  
ATOM   1773  HD1 HIS A 117      30.084  17.500  22.532  1.00  0.00           H  
ATOM   1774  HD2 HIS A 117      32.468  20.791  23.147  1.00  0.00           H  
ATOM   1775  HE1 HIS A 117      31.122  17.050  24.792  1.00  0.00           H  
ATOM   1776  N   HIS A 118      29.571  19.078  18.271  1.00 23.45           N  
ATOM   1777  CA  HIS A 118      28.962  19.523  17.031  1.00 27.13           C  
ATOM   1778  C   HIS A 118      27.577  20.132  17.211  1.00 32.39           C  
ATOM   1779  O   HIS A 118      27.141  20.850  16.279  1.00 35.86           O  
ATOM   1780  CB  HIS A 118      28.904  18.353  16.065  1.00 29.39           C  
ATOM   1781  CG  HIS A 118      30.234  17.709  15.856  1.00 32.35           C  
ATOM   1782  ND1 HIS A 118      31.178  18.224  14.994  1.00 29.93           N  
ATOM   1783  CD2 HIS A 118      30.808  16.634  16.447  1.00 32.55           C  
ATOM   1784  CE1 HIS A 118      32.277  17.494  15.065  1.00 33.83           C  
ATOM   1785  NE2 HIS A 118      32.079  16.523  15.939  1.00 35.75           N  
ATOM   1786  H   HIS A 118      29.064  18.424  18.850  1.00  0.00           H  
ATOM   1787  HA  HIS A 118      29.608  20.286  16.596  1.00  0.00           H  
ATOM   1788  HXT HIS A 118      26.975  19.969  18.093  1.00  0.00           H  
ATOM   1789  HB3 HIS A 118      28.512  18.694  15.107  1.00  0.00           H  
ATOM   1790  HB2 HIS A 118      28.197  17.612  16.437  1.00  0.00           H  
ATOM   1791  HD1 HIS A 118      30.964  19.038  14.438  1.00  0.00           H  
ATOM   1792  HD2 HIS A 118      30.252  16.055  17.171  1.00  0.00           H  
ATOM   1793  HE1 HIS A 118      33.134  17.747  14.457  1.00  0.00           H  
TER    1794      HIS A 118
ATOM   1795  N   PRO B   1      43.644  54.422  28.729  1.00 18.23           N1+
ATOM   1796  CA  PRO B   1      42.841  53.981  27.552  1.00 17.42           C  
ATOM   1797  C   PRO B   1      43.677  54.045  26.294  1.00 17.05           C  
ATOM   1798  O   PRO B   1      44.705  54.744  26.248  1.00 16.31           O  
ATOM   1799  CB  PRO B   1      41.667  54.931  27.418  1.00 16.08           C  
ATOM   1800  CG  PRO B   1      41.529  55.446  28.867  1.00 21.02           C  
ATOM   1801  CD  PRO B   1      42.921  55.461  29.481  1.00 17.00           C  
ATOM   1802  H1  PRO B   1      44.530  54.790  28.414  1.00  0.00           H  
ATOM   1803  H2  PRO B   1      43.818  53.630  29.333  1.00  0.00           H  
ATOM   1804  HA  PRO B   1      42.480  52.964  27.707  1.00  0.00           H  
ATOM   1805  HB3 PRO B   1      40.775  54.362  27.155  1.00  0.00           H  
ATOM   1806  HB2 PRO B   1      41.950  55.759  26.770  1.00  0.00           H  
ATOM   1807  HG3 PRO B   1      40.890  54.769  29.434  1.00  0.00           H  
ATOM   1808  HG2 PRO B   1      41.127  56.459  28.855  1.00  0.00           H  
ATOM   1809  HD2 PRO B   1      43.387  56.429  29.295  1.00  0.00           H  
ATOM   1810  HD3 PRO B   1      42.856  55.168  30.529  1.00  0.00           H  
ATOM   1811  N   MET B   2      43.265  53.294  25.271  1.00 13.37           N  
ATOM   1812  CA  MET B   2      43.963  53.367  23.991  1.00 14.38           C  
ATOM   1813  C   MET B   2      42.931  53.427  22.893  1.00 12.92           C  
ATOM   1814  O   MET B   2      41.925  52.713  22.930  1.00 13.21           O  
ATOM   1815  CB  MET B   2      44.917  52.180  23.749  1.00 16.51           C  
ATOM   1816  CG  MET B   2      44.337  50.801  23.739  1.00 18.06           C  
ATOM   1817  SD  MET B   2      45.565  49.586  23.008  1.00 16.28           S  
ATOM   1818  CE  MET B   2      46.503  49.200  24.462  1.00 19.47           C  
ATOM   1819  H   MET B   2      42.472  52.678  25.385  1.00  0.00           H  
ATOM   1820  HA  MET B   2      44.545  54.288  23.968  1.00  0.00           H  
ATOM   1821  HB3 MET B   2      45.729  52.221  24.475  1.00  0.00           H  
ATOM   1822  HB2 MET B   2      45.463  52.345  22.820  1.00  0.00           H  
ATOM   1823  HG3 MET B   2      43.424  50.796  23.143  1.00  0.00           H  
ATOM   1824  HG2 MET B   2      44.094  50.502  24.757  1.00  0.00           H  
ATOM   1825  HE1 MET B   2      47.286  48.484  24.212  1.00  0.00           H  
ATOM   1826  HE2 MET B   2      46.956  50.110  24.854  1.00  0.00           H  
ATOM   1827  HE3 MET B   2      45.844  48.768  25.216  1.00  0.00           H  
ATOM   1828  N   PHE B   3      43.178  54.311  21.939  1.00 11.90           N  
ATOM   1829  CA  PHE B   3      42.290  54.472  20.784  1.00 12.20           C  
ATOM   1830  C   PHE B   3      43.112  54.240  19.509  1.00 11.46           C  
ATOM   1831  O   PHE B   3      44.188  54.823  19.319  1.00 11.55           O  
ATOM   1832  CB  PHE B   3      41.699  55.890  20.742  1.00 13.42           C  
ATOM   1833  CG  PHE B   3      40.817  56.127  19.547  1.00 12.54           C  
ATOM   1834  CD1 PHE B   3      39.587  55.480  19.429  1.00 13.69           C  
ATOM   1835  CD2 PHE B   3      41.238  56.963  18.507  1.00 14.80           C  
ATOM   1836  CE1 PHE B   3      38.794  55.672  18.285  1.00 13.79           C  
ATOM   1837  CE2 PHE B   3      40.455  57.155  17.370  1.00 15.61           C  
ATOM   1838  CZ  PHE B   3      39.226  56.505  17.261  1.00 14.75           C  
ATOM   1839  H   PHE B   3      43.998  54.898  21.995  1.00  0.00           H  
ATOM   1840  HA  PHE B   3      41.483  53.740  20.837  1.00  0.00           H  
ATOM   1841  HB3 PHE B   3      42.509  56.619  20.745  1.00  0.00           H  
ATOM   1842  HB2 PHE B   3      41.130  56.072  21.654  1.00  0.00           H  
ATOM   1843  HD1 PHE B   3      39.241  54.830  20.220  1.00  0.00           H  
ATOM   1844  HD2 PHE B   3      42.187  57.474  18.576  1.00  0.00           H  
ATOM   1845  HE1 PHE B   3      37.842  55.169  18.198  1.00  0.00           H  
ATOM   1846  HE2 PHE B   3      40.802  57.803  16.579  1.00  0.00           H  
ATOM   1847  HZ  PHE B   3      38.610  56.649  16.385  1.00  0.00           H  
ATOM   1848  N   ILE B   4      42.591  53.390  18.631  1.00 12.52           N  
ATOM   1849  CA  ILE B   4      43.262  53.076  17.366  1.00 12.34           C  
ATOM   1850  C   ILE B   4      42.298  53.373  16.211  1.00 11.89           C  
ATOM   1851  O   ILE B   4      41.112  53.047  16.301  1.00 11.32           O  
ATOM   1852  CB  ILE B   4      43.589  51.565  17.277  1.00 13.84           C  
ATOM   1853  CG1 ILE B   4      44.093  51.051  18.639  1.00 21.13           C  
ATOM   1854  CG2 ILE B   4      44.601  51.315  16.156  1.00 17.15           C  
ATOM   1855  CD1 ILE B   4      45.465  51.475  18.965  1.00 23.02           C  
ATOM   1856  H   ILE B   4      41.708  52.940  18.828  1.00  0.00           H  
ATOM   1857  HA  ILE B   4      44.171  53.667  17.262  1.00  0.00           H  
ATOM   1858  HB  ILE B   4      42.671  51.031  17.031  1.00  0.00           H  
ATOM   1859 HG13 ILE B   4      44.036  49.963  18.658  1.00  0.00           H  
ATOM   1860 HG12 ILE B   4      43.415  51.386  19.424  1.00  0.00           H  
ATOM   1861 HG21 ILE B   4      44.826  50.250  16.099  1.00  0.00           H  
ATOM   1862 HG22 ILE B   4      44.180  51.648  15.207  1.00  0.00           H  
ATOM   1863 HG23 ILE B   4      45.516  51.870  16.362  1.00  0.00           H  
ATOM   1864 HD11 ILE B   4      45.748  51.074  19.939  1.00  0.00           H  
ATOM   1865 HD12 ILE B   4      46.151  51.101  18.205  1.00  0.00           H  
ATOM   1866 HD13 ILE B   4      45.513  52.564  18.992  1.00  0.00           H  
ATOM   1867  N   VAL B   5      42.783  54.024  15.157  1.00 11.13           N  
ATOM   1868  CA  VAL B   5      41.954  54.267  13.972  1.00 12.69           C  
ATOM   1869  C   VAL B   5      42.731  53.811  12.746  1.00 11.97           C  
ATOM   1870  O   VAL B   5      43.888  54.224  12.523  1.00 12.00           O  
ATOM   1871  CB  VAL B   5      41.502  55.776  13.813  1.00 14.25           C  
ATOM   1872  CG1 VAL B   5      42.625  56.729  14.075  1.00 15.44           C  
ATOM   1873  CG2 VAL B   5      40.988  56.026  12.378  1.00 16.00           C  
ATOM   1874  H   VAL B   5      43.736  54.359  15.166  1.00  0.00           H  
ATOM   1875  HA  VAL B   5      41.058  53.652  14.053  1.00  0.00           H  
ATOM   1876  HB  VAL B   5      40.695  55.979  14.517  1.00  0.00           H  
ATOM   1877 HG11 VAL B   5      42.270  57.752  13.954  1.00  0.00           H  
ATOM   1878 HG12 VAL B   5      42.990  56.589  15.092  1.00  0.00           H  
ATOM   1879 HG13 VAL B   5      43.434  56.541  13.369  1.00  0.00           H  
ATOM   1880 HG21 VAL B   5      40.679  57.067  12.278  1.00  0.00           H  
ATOM   1881 HG22 VAL B   5      41.784  55.814  11.664  1.00  0.00           H  
ATOM   1882 HG23 VAL B   5      40.138  55.375  12.177  1.00  0.00           H  
ATOM   1883  N   ASN B   6      42.132  52.883  12.003  1.00 11.63           N  
ATOM   1884  CA  ASN B   6      42.743  52.390  10.757  1.00 11.59           C  
ATOM   1885  C   ASN B   6      41.884  52.980   9.662  1.00 11.20           C  
ATOM   1886  O   ASN B   6      40.650  52.869   9.717  1.00 10.75           O  
ATOM   1887  CB  ASN B   6      42.658  50.863  10.688  1.00 10.75           C  
ATOM   1888  CG  ASN B   6      43.604  50.209  11.621  1.00 15.02           C  
ATOM   1889  OD1 ASN B   6      44.732  49.920  11.250  1.00 19.84           O  
ATOM   1890  ND2 ASN B   6      43.162  49.989  12.851  1.00 20.52           N  
ATOM   1891  H   ASN B   6      41.241  52.504  12.290  1.00  0.00           H  
ATOM   1892  HA  ASN B   6      43.776  52.728  10.668  1.00  0.00           H  
ATOM   1893  HB3 ASN B   6      42.868  50.535   9.670  1.00  0.00           H  
ATOM   1894  HB2 ASN B   6      41.642  50.546  10.920  1.00  0.00           H  
ATOM   1895 HD22 ASN B   6      43.762  49.546  13.532  1.00  0.00           H  
ATOM   1896 HD21 ASN B   6      42.225  50.264  13.108  1.00  0.00           H  
ATOM   1897  N   THR B   7      42.511  53.605   8.675  1.00 10.26           N  
ATOM   1898  CA  THR B   7      41.746  54.215   7.599  1.00 10.28           C  
ATOM   1899  C   THR B   7      42.478  54.159   6.261  1.00 10.16           C  
ATOM   1900  O   THR B   7      43.693  54.039   6.227  1.00 11.67           O  
ATOM   1901  CB  THR B   7      41.407  55.697   7.958  1.00 11.39           C  
ATOM   1902  OG1 THR B   7      40.681  56.310   6.883  1.00 11.93           O  
ATOM   1903  CG2 THR B   7      42.693  56.524   8.222  1.00 12.28           C  
ATOM   1904  H   THR B   7      43.520  53.657   8.671  1.00  0.00           H  
ATOM   1905  HA  THR B   7      40.809  53.668   7.496  1.00  0.00           H  
ATOM   1906  HB  THR B   7      40.788  55.710   8.855  1.00  0.00           H  
ATOM   1907  HG1 THR B   7      40.477  57.220   7.111  1.00  0.00           H  
ATOM   1908 HG21 THR B   7      42.422  57.550   8.469  1.00  0.00           H  
ATOM   1909 HG22 THR B   7      43.244  56.084   9.053  1.00  0.00           H  
ATOM   1910 HG23 THR B   7      43.319  56.519   7.330  1.00  0.00           H  
ATOM   1911  N   ASN B   8      41.717  54.215   5.171  1.00 11.76           N  
ATOM   1912  CA  ASN B   8      42.284  54.254   3.827  1.00 11.97           C  
ATOM   1913  C   ASN B   8      42.600  55.691   3.392  1.00 14.95           C  
ATOM   1914  O   ASN B   8      43.153  55.899   2.322  1.00 15.01           O  
ATOM   1915  CB  ASN B   8      41.353  53.590   2.791  1.00 12.20           C  
ATOM   1916  CG  ASN B   8      39.912  54.115   2.813  1.00 15.23           C  
ATOM   1917  OD1 ASN B   8      39.500  54.857   3.688  1.00 12.06           O  
ATOM   1918  ND2 ASN B   8      39.133  53.703   1.813  1.00 13.11           N  
ATOM   1919  H   ASN B   8      40.710  54.232   5.258  1.00  0.00           H  
ATOM   1920  HA  ASN B   8      43.219  53.696   3.843  1.00  0.00           H  
ATOM   1921  HB3 ASN B   8      41.347  52.512   2.950  1.00  0.00           H  
ATOM   1922  HB2 ASN B   8      41.771  53.722   1.793  1.00  0.00           H  
ATOM   1923 HD22 ASN B   8      38.172  54.008   1.763  1.00  0.00           H  
ATOM   1924 HD21 ASN B   8      39.505  53.085   1.105  1.00  0.00           H  
ATOM   1925  N   VAL B   9      42.269  56.673   4.224  1.00 12.61           N  
ATOM   1926  CA  VAL B   9      42.576  58.075   3.900  1.00 13.77           C  
ATOM   1927  C   VAL B   9      44.118  58.180   3.854  1.00 13.02           C  
ATOM   1928  O   VAL B   9      44.821  57.576   4.687  1.00 14.43           O  
ATOM   1929  CB  VAL B   9      41.979  59.008   4.989  1.00 15.30           C  
ATOM   1930  CG1 VAL B   9      42.550  60.419   4.901  1.00 21.59           C  
ATOM   1931  CG2 VAL B   9      40.441  59.049   4.813  1.00 15.36           C  
ATOM   1932  H   VAL B   9      41.801  56.462   5.093  1.00  0.00           H  
ATOM   1933  HA  VAL B   9      42.159  58.329   2.926  1.00  0.00           H  
ATOM   1934  HB  VAL B   9      42.210  58.596   5.971  1.00  0.00           H  
ATOM   1935 HG11 VAL B   9      42.107  61.040   5.680  1.00  0.00           H  
ATOM   1936 HG12 VAL B   9      43.630  60.383   5.037  1.00  0.00           H  
ATOM   1937 HG13 VAL B   9      42.320  60.844   3.924  1.00  0.00           H  
ATOM   1938 HG21 VAL B   9      40.005  59.700   5.570  1.00  0.00           H  
ATOM   1939 HG22 VAL B   9      40.199  59.432   3.822  1.00  0.00           H  
ATOM   1940 HG23 VAL B   9      40.036  58.043   4.921  1.00  0.00           H  
ATOM   1941  N   PRO B  10      44.661  58.949   2.896  1.00 14.88           N  
ATOM   1942  CA  PRO B  10      46.124  59.088   2.789  1.00 15.62           C  
ATOM   1943  C   PRO B  10      46.765  59.815   3.975  1.00 15.10           C  
ATOM   1944  O   PRO B  10      46.133  60.667   4.587  1.00 16.16           O  
ATOM   1945  CB  PRO B  10      46.341  59.856   1.475  1.00 17.65           C  
ATOM   1946  CG  PRO B  10      44.976  60.079   0.870  1.00 19.52           C  
ATOM   1947  CD  PRO B  10      43.929  59.733   1.881  1.00 17.34           C  
ATOM   1948  HA  PRO B  10      46.568  58.096   2.699  1.00  0.00           H  
ATOM   1949  HB3 PRO B  10      46.943  59.251   0.798  1.00  0.00           H  
ATOM   1950  HB2 PRO B  10      46.804  60.819   1.690  1.00  0.00           H  
ATOM   1951  HG3 PRO B  10      44.858  59.443  -0.006  1.00  0.00           H  
ATOM   1952  HG2 PRO B  10      44.873  61.126   0.585  1.00  0.00           H  
ATOM   1953  HD2 PRO B  10      43.550  60.648   2.336  1.00  0.00           H  
ATOM   1954  HD3 PRO B  10      43.173  59.102   1.415  1.00  0.00           H  
ATOM   1955  N   ARG B  11      48.014  59.488   4.303  1.00 13.87           N  
ATOM   1956  CA  ARG B  11      48.666  60.158   5.412  1.00 15.50           C  
ATOM   1957  C   ARG B  11      48.667  61.681   5.253  1.00 16.97           C  
ATOM   1958  O   ARG B  11      48.488  62.403   6.232  1.00 16.83           O  
ATOM   1959  CB  ARG B  11      50.102  59.649   5.578  1.00 18.30           C  
ATOM   1960  CG  ARG B  11      50.701  59.985   6.931  1.00 25.13           C  
ATOM   1961  CD  ARG B  11      52.190  59.650   7.018  1.00 32.72           C  
ATOM   1962  NE  ARG B  11      52.800  60.320   8.175  1.00 34.43           N  
ATOM   1963  CZ  ARG B  11      53.341  59.688   9.212  1.00 36.28           C  
ATOM   1964  NH1 ARG B  11      53.353  58.357   9.250  1.00 34.83           N  
ATOM   1965  NH2 ARG B  11      53.874  60.385  10.213  1.00 33.49           N1+
ATOM   1966  H   ARG B  11      48.503  58.776   3.779  1.00  0.00           H  
ATOM   1967  HA  ARG B  11      48.117  59.915   6.322  1.00  0.00           H  
ATOM   1968  HB3 ARG B  11      50.728  60.068   4.791  1.00  0.00           H  
ATOM   1969  HB2 ARG B  11      50.122  58.569   5.431  1.00  0.00           H  
ATOM   1970  HG3 ARG B  11      50.163  59.445   7.710  1.00  0.00           H  
ATOM   1971  HG2 ARG B  11      50.555  61.045   7.139  1.00  0.00           H  
ATOM   1972  HD3 ARG B  11      52.689  59.975   6.106  1.00  0.00           H  
ATOM   1973  HD2 ARG B  11      52.315  58.571   7.116  1.00  0.00           H  
ATOM   1974  HE  ARG B  11      52.791  61.330   8.148  1.00  0.00           H  
ATOM   1975 HH12 ARG B  11      53.764  57.877  10.038  1.00  0.00           H  
ATOM   1976 HH11 ARG B  11      52.951  57.826   8.490  1.00  0.00           H  
ATOM   1977 HH22 ARG B  11      54.284  59.905  11.001  1.00  0.00           H  
ATOM   1978 HH21 ARG B  11      53.867  61.395  10.184  1.00  0.00           H  
ATOM   1979  N   ALA B  12      48.871  62.176   4.034  1.00 16.94           N  
ATOM   1980  CA  ALA B  12      48.916  63.630   3.830  1.00 18.95           C  
ATOM   1981  C   ALA B  12      47.640  64.346   4.254  1.00 20.45           C  
ATOM   1982  O   ALA B  12      47.672  65.553   4.540  1.00 20.67           O  
ATOM   1983  CB  ALA B  12      49.239  63.955   2.366  1.00 22.68           C  
ATOM   1984  H   ALA B  12      48.994  61.552   3.249  1.00  0.00           H  
ATOM   1985  HA  ALA B  12      49.730  64.022   4.440  1.00  0.00           H  
ATOM   1986  HB1 ALA B  12      49.270  65.036   2.232  1.00  0.00           H  
ATOM   1987  HB2 ALA B  12      50.208  63.530   2.105  1.00  0.00           H  
ATOM   1988  HB3 ALA B  12      48.470  63.530   1.721  1.00  0.00           H  
ATOM   1989  N   SER B  13      46.526  63.613   4.298  1.00 17.20           N  
ATOM   1990  CA  SER B  13      45.246  64.177   4.687  1.00 19.15           C  
ATOM   1991  C   SER B  13      45.027  64.236   6.200  1.00 17.93           C  
ATOM   1992  O   SER B  13      44.011  64.771   6.643  1.00 20.23           O  
ATOM   1993  CB  SER B  13      44.101  63.398   4.038  1.00 21.59           C  
ATOM   1994  OG  SER B  13      44.076  63.678   2.646  1.00 24.11           O  
ATOM   1995  H   SER B  13      46.556  62.633   4.055  1.00  0.00           H  
ATOM   1996  HA  SER B  13      45.206  65.198   4.308  1.00  0.00           H  
ATOM   1997  HB3 SER B  13      43.154  63.702   4.486  1.00  0.00           H  
ATOM   1998  HB2 SER B  13      44.256  62.329   4.191  1.00  0.00           H  
ATOM   1999  HG  SER B  13      43.359  63.191   2.234  1.00  0.00           H  
ATOM   2000  N   VAL B  14      45.948  63.678   6.984  1.00 14.68           N  
ATOM   2001  CA  VAL B  14      45.845  63.730   8.440  1.00 15.28           C  
ATOM   2002  C   VAL B  14      46.422  65.092   8.831  1.00 16.09           C  
ATOM   2003  O   VAL B  14      47.603  65.359   8.596  1.00 16.28           O  
ATOM   2004  CB  VAL B  14      46.658  62.624   9.103  1.00 14.70           C  
ATOM   2005  CG1 VAL B  14      46.547  62.761  10.625  1.00 17.37           C  
ATOM   2006  CG2 VAL B  14      46.154  61.238   8.601  1.00 16.00           C  
ATOM   2007  H   VAL B  14      46.741  63.205   6.575  1.00  0.00           H  
ATOM   2008  HA  VAL B  14      44.801  63.662   8.744  1.00  0.00           H  
ATOM   2009  HB  VAL B  14      47.704  62.739   8.817  1.00  0.00           H  
ATOM   2010 HG11 VAL B  14      47.128  61.972  11.104  1.00  0.00           H  
ATOM   2011 HG12 VAL B  14      46.933  63.732  10.932  1.00  0.00           H  
ATOM   2012 HG13 VAL B  14      45.502  62.675  10.923  1.00  0.00           H  
ATOM   2013 HG21 VAL B  14      46.735  60.448   9.075  1.00  0.00           H  
ATOM   2014 HG22 VAL B  14      45.101  61.119   8.858  1.00  0.00           H  
ATOM   2015 HG23 VAL B  14      46.273  61.178   7.519  1.00  0.00           H  
ATOM   2016  N   PRO B  15      45.607  65.947   9.467  1.00 14.66           N  
ATOM   2017  CA  PRO B  15      46.072  67.295   9.854  1.00 15.57           C  
ATOM   2018  C   PRO B  15      46.964  67.393  11.057  1.00 14.88           C  
ATOM   2019  O   PRO B  15      46.837  66.611  11.990  1.00 13.86           O  
ATOM   2020  CB  PRO B  15      44.777  68.048  10.099  1.00 15.40           C  
ATOM   2021  CG  PRO B  15      43.870  66.983  10.657  1.00 16.03           C  
ATOM   2022  CD  PRO B  15      44.228  65.697   9.932  1.00 13.91           C  
ATOM   2023  HA  PRO B  15      46.583  67.745   9.003  1.00  0.00           H  
ATOM   2024  HB3 PRO B  15      44.377  68.396   9.146  1.00  0.00           H  
ATOM   2025  HB2 PRO B  15      44.944  68.812  10.858  1.00  0.00           H  
ATOM   2026  HG3 PRO B  15      42.833  67.242  10.444  1.00  0.00           H  
ATOM   2027  HG2 PRO B  15      44.065  66.865  11.723  1.00  0.00           H  
ATOM   2028  HD2 PRO B  15      44.233  64.872  10.644  1.00  0.00           H  
ATOM   2029  HD3 PRO B  15      43.574  65.577   9.069  1.00  0.00           H  
ATOM   2030  N   ASP B  16      47.834  68.409  11.058  1.00 14.06           N  
ATOM   2031  CA  ASP B  16      48.698  68.641  12.208  1.00 13.31           C  
ATOM   2032  C   ASP B  16      47.740  68.836  13.386  1.00 12.38           C  
ATOM   2033  O   ASP B  16      46.711  69.516  13.237  1.00 14.50           O  
ATOM   2034  CB  ASP B  16      49.488  69.940  12.056  1.00 14.89           C  
ATOM   2035  CG  ASP B  16      50.622  69.859  11.050  1.00 18.79           C  
ATOM   2036  OD1 ASP B  16      51.128  70.955  10.685  1.00 19.50           O  
ATOM   2037  OD2 ASP B  16      51.016  68.754  10.624  1.00 16.35           O1-
ATOM   2038  H   ASP B  16      47.896  69.021  10.257  1.00  0.00           H  
ATOM   2039  HA  ASP B  16      49.363  67.795  12.378  1.00  0.00           H  
ATOM   2040  HB3 ASP B  16      49.885  70.238  13.026  1.00  0.00           H  
ATOM   2041  HB2 ASP B  16      48.810  70.744  11.771  1.00  0.00           H  
ATOM   2042  N   GLY B  17      48.092  68.259  14.528  1.00 11.77           N  
ATOM   2043  CA  GLY B  17      47.301  68.373  15.739  1.00 15.02           C  
ATOM   2044  C   GLY B  17      46.362  67.208  16.011  1.00 14.03           C  
ATOM   2045  O   GLY B  17      45.840  67.077  17.111  1.00 12.67           O  
ATOM   2046  H   GLY B  17      48.940  67.714  14.578  1.00  0.00           H  
ATOM   2047  HA3 GLY B  17      46.727  69.299  15.707  1.00  0.00           H  
ATOM   2048  HA2 GLY B  17      47.966  68.507  16.592  1.00  0.00           H  
ATOM   2049  N   PHE B  18      46.184  66.332  15.028  1.00 13.04           N  
ATOM   2050  CA  PHE B  18      45.228  65.230  15.182  1.00 13.85           C  
ATOM   2051  C   PHE B  18      45.467  64.311  16.373  1.00 11.59           C  
ATOM   2052  O   PHE B  18      44.552  64.041  17.143  1.00 12.74           O  
ATOM   2053  CB  PHE B  18      45.176  64.398  13.895  1.00 12.72           C  
ATOM   2054  CG  PHE B  18      43.969  63.475  13.804  1.00 13.40           C  
ATOM   2055  CD1 PHE B  18      42.669  63.968  14.009  1.00 15.13           C  
ATOM   2056  CD2 PHE B  18      44.135  62.122  13.490  1.00 14.76           C  
ATOM   2057  CE1 PHE B  18      41.555  63.129  13.898  1.00 15.83           C  
ATOM   2058  CE2 PHE B  18      43.021  61.265  13.380  1.00 15.24           C  
ATOM   2059  CZ  PHE B  18      41.734  61.774  13.583  1.00 15.56           C  
ATOM   2060  H   PHE B  18      46.707  66.423  14.168  1.00  0.00           H  
ATOM   2061  HA  PHE B  18      44.243  65.676  15.315  1.00  0.00           H  
ATOM   2062  HB3 PHE B  18      46.090  63.809  13.810  1.00  0.00           H  
ATOM   2063  HB2 PHE B  18      45.187  65.066  13.033  1.00  0.00           H  
ATOM   2064  HD1 PHE B  18      42.520  65.008  14.256  1.00  0.00           H  
ATOM   2065  HD2 PHE B  18      45.125  61.722  13.329  1.00  0.00           H  
ATOM   2066  HE1 PHE B  18      40.563  63.525  14.054  1.00  0.00           H  
ATOM   2067  HE2 PHE B  18      43.164  60.222  13.140  1.00  0.00           H  
ATOM   2068  HZ  PHE B  18      40.877  61.122  13.497  1.00  0.00           H  
ATOM   2069  N   LEU B  19      46.678  63.774  16.510  1.00 11.89           N  
ATOM   2070  CA  LEU B  19      46.937  62.892  17.641  1.00 12.49           C  
ATOM   2071  C   LEU B  19      46.683  63.600  18.983  1.00 12.76           C  
ATOM   2072  O   LEU B  19      46.178  62.977  19.936  1.00 13.26           O  
ATOM   2073  CB  LEU B  19      48.379  62.379  17.599  1.00 15.59           C  
ATOM   2074  CG  LEU B  19      48.659  61.236  16.611  1.00 19.37           C  
ATOM   2075  CD1 LEU B  19      50.068  60.731  16.821  1.00 22.39           C  
ATOM   2076  CD2 LEU B  19      47.701  60.107  16.805  1.00 23.67           C  
ATOM   2077  H   LEU B  19      47.401  63.979  15.835  1.00  0.00           H  
ATOM   2078  HA  LEU B  19      46.266  62.036  17.571  1.00  0.00           H  
ATOM   2079  HB3 LEU B  19      48.680  62.070  18.601  1.00  0.00           H  
ATOM   2080  HB2 LEU B  19      49.050  63.211  17.387  1.00  0.00           H  
ATOM   2081  HG  LEU B  19      48.563  61.614  15.593  1.00  0.00           H  
ATOM   2082 HD11 LEU B  19      50.272  59.919  16.122  1.00  0.00           H  
ATOM   2083 HD12 LEU B  19      50.775  61.543  16.651  1.00  0.00           H  
ATOM   2084 HD13 LEU B  19      50.175  60.365  17.843  1.00  0.00           H  
ATOM   2085 HD21 LEU B  19      47.924  59.314  16.091  1.00  0.00           H  
ATOM   2086 HD22 LEU B  19      47.796  59.719  17.820  1.00  0.00           H  
ATOM   2087 HD23 LEU B  19      46.683  60.462  16.646  1.00  0.00           H  
ATOM   2088  N   SER B  20      47.022  64.892  19.049  1.00 12.39           N  
ATOM   2089  CA  SER B  20      46.856  65.663  20.279  1.00 11.36           C  
ATOM   2090  C   SER B  20      45.380  65.942  20.571  1.00 11.15           C  
ATOM   2091  O   SER B  20      44.945  65.878  21.729  1.00 14.48           O  
ATOM   2092  CB  SER B  20      47.633  66.989  20.181  1.00 11.66           C  
ATOM   2093  OG  SER B  20      49.027  66.746  20.029  1.00 14.31           O  
ATOM   2094  H   SER B  20      47.403  65.355  18.237  1.00  0.00           H  
ATOM   2095  HA  SER B  20      47.266  65.084  21.106  1.00  0.00           H  
ATOM   2096  HB3 SER B  20      47.464  67.576  21.084  1.00  0.00           H  
ATOM   2097  HB2 SER B  20      47.269  67.561  19.328  1.00  0.00           H  
ATOM   2098  HG  SER B  20      49.494  67.583  19.970  1.00  0.00           H  
ATOM   2099  N   GLU B  21      44.623  66.244  19.522  1.00 13.49           N  
ATOM   2100  CA  GLU B  21      43.185  66.473  19.693  1.00 13.01           C  
ATOM   2101  C   GLU B  21      42.514  65.173  20.191  1.00 15.87           C  
ATOM   2102  O   GLU B  21      41.676  65.190  21.110  1.00 14.72           O  
ATOM   2103  CB  GLU B  21      42.558  66.929  18.382  1.00 14.31           C  
ATOM   2104  CG  GLU B  21      41.058  67.257  18.526  1.00 14.90           C  
ATOM   2105  CD  GLU B  21      40.484  67.875  17.265  1.00 18.70           C  
ATOM   2106  OE1 GLU B  21      40.959  67.519  16.159  1.00 18.44           O  
ATOM   2107  OE2 GLU B  21      39.560  68.713  17.371  1.00 21.70           O1-
ATOM   2108  H   GLU B  21      45.038  66.315  18.604  1.00  0.00           H  
ATOM   2109  HA  GLU B  21      43.040  67.252  20.441  1.00  0.00           H  
ATOM   2110  HB3 GLU B  21      42.688  66.152  17.629  1.00  0.00           H  
ATOM   2111  HB2 GLU B  21      43.087  67.807  18.014  1.00  0.00           H  
ATOM   2112  HG3 GLU B  21      40.916  67.941  19.362  1.00  0.00           H  
ATOM   2113  HG2 GLU B  21      40.510  66.347  18.766  1.00  0.00           H  
ATOM   2114  N   LEU B  22      42.874  64.037  19.595  1.00 13.61           N  
ATOM   2115  CA  LEU B  22      42.313  62.772  20.038  1.00 14.53           C  
ATOM   2116  C   LEU B  22      42.653  62.493  21.496  1.00 14.57           C  
ATOM   2117  O   LEU B  22      41.797  62.062  22.260  1.00 15.34           O  
ATOM   2118  CB  LEU B  22      42.836  61.633  19.172  1.00 13.63           C  
ATOM   2119  CG  LEU B  22      42.275  61.541  17.753  1.00 12.72           C  
ATOM   2120  CD1 LEU B  22      43.038  60.465  17.005  1.00 15.07           C  
ATOM   2121  CD2 LEU B  22      40.775  61.181  17.772  1.00 14.70           C  
ATOM   2122  H   LEU B  22      43.537  64.055  18.833  1.00  0.00           H  
ATOM   2123  HA  LEU B  22      41.229  62.818  19.936  1.00  0.00           H  
ATOM   2124  HB3 LEU B  22      42.670  60.686  19.686  1.00  0.00           H  
ATOM   2125  HB2 LEU B  22      43.924  61.687  19.126  1.00  0.00           H  
ATOM   2126  HG  LEU B  22      42.411  62.498  17.248  1.00  0.00           H  
ATOM   2127 HD11 LEU B  22      42.652  60.385  15.989  1.00  0.00           H  
ATOM   2128 HD12 LEU B  22      44.096  60.726  16.970  1.00  0.00           H  
ATOM   2129 HD13 LEU B  22      42.916  59.511  17.516  1.00  0.00           H  
ATOM   2130 HD21 LEU B  22      40.403  61.122  16.749  1.00  0.00           H  
ATOM   2131 HD22 LEU B  22      40.639  60.218  18.264  1.00  0.00           H  
ATOM   2132 HD23 LEU B  22      40.224  61.948  18.315  1.00  0.00           H  
ATOM   2133  N   THR B  23      43.909  62.720  21.873  1.00 14.36           N  
ATOM   2134  CA  THR B  23      44.367  62.496  23.242  1.00 15.06           C  
ATOM   2135  C   THR B  23      43.574  63.348  24.241  1.00 15.61           C  
ATOM   2136  O   THR B  23      43.060  62.846  25.244  1.00 16.08           O  
ATOM   2137  CB  THR B  23      45.860  62.850  23.385  1.00 15.68           C  
ATOM   2138  OG1 THR B  23      46.623  62.028  22.492  1.00 14.68           O  
ATOM   2139  CG2 THR B  23      46.353  62.650  24.837  1.00 14.83           C  
ATOM   2140  H   THR B  23      44.585  63.059  21.203  1.00  0.00           H  
ATOM   2141  HA  THR B  23      44.229  61.444  23.491  1.00  0.00           H  
ATOM   2142  HB  THR B  23      46.001  63.894  23.108  1.00  0.00           H  
ATOM   2143  HG1 THR B  23      47.555  62.243  22.575  1.00  0.00           H  
ATOM   2144 HG21 THR B  23      47.410  62.908  24.901  1.00  0.00           H  
ATOM   2145 HG22 THR B  23      45.781  63.292  25.507  1.00  0.00           H  
ATOM   2146 HG23 THR B  23      46.216  61.609  25.128  1.00  0.00           H  
ATOM   2147  N   GLN B  24      43.487  64.642  23.961  1.00 15.78           N  
ATOM   2148  CA  GLN B  24      42.784  65.559  24.864  1.00 17.08           C  
ATOM   2149  C   GLN B  24      41.276  65.328  24.932  1.00 16.93           C  
ATOM   2150  O   GLN B  24      40.689  65.312  26.025  1.00 16.60           O  
ATOM   2151  CB  GLN B  24      43.088  66.996  24.453  1.00 17.39           C  
ATOM   2152  CG  GLN B  24      44.586  67.312  24.603  1.00 19.18           C  
ATOM   2153  CD  GLN B  24      44.948  68.688  24.105  1.00 24.61           C  
ATOM   2154  OE1 GLN B  24      44.076  69.534  23.913  1.00 21.96           O  
ATOM   2155  NE2 GLN B  24      46.248  68.920  23.883  1.00 24.53           N  
ATOM   2156  H   GLN B  24      43.908  65.006  23.118  1.00  0.00           H  
ATOM   2157  HA  GLN B  24      43.186  65.410  25.865  1.00  0.00           H  
ATOM   2158  HB3 GLN B  24      42.510  67.681  25.072  1.00  0.00           H  
ATOM   2159  HB2 GLN B  24      42.787  67.149  23.416  1.00  0.00           H  
ATOM   2160  HG3 GLN B  24      45.170  66.566  24.062  1.00  0.00           H  
ATOM   2161  HG2 GLN B  24      44.873  67.219  25.650  1.00  0.00           H  
ATOM   2162 HE22 GLN B  24      46.549  69.824  23.549  1.00  0.00           H  
ATOM   2163 HE21 GLN B  24      46.927  68.191  24.051  1.00  0.00           H  
ATOM   2164  N   GLN B  25      40.657  65.082  23.790  1.00 15.51           N  
ATOM   2165  CA  GLN B  25      39.212  64.879  23.782  1.00 13.64           C  
ATOM   2166  C   GLN B  25      38.809  63.533  24.385  1.00 14.44           C  
ATOM   2167  O   GLN B  25      37.737  63.421  24.990  1.00 14.69           O  
ATOM   2168  CB  GLN B  25      38.672  65.049  22.370  1.00 15.60           C  
ATOM   2169  CG  GLN B  25      38.858  66.477  21.888  1.00 18.83           C  
ATOM   2170  CD  GLN B  25      38.256  67.506  22.847  1.00 24.55           C  
ATOM   2171  OE1 GLN B  25      38.902  68.501  23.213  1.00 28.83           O  
ATOM   2172  NE2 GLN B  25      37.015  67.267  23.264  1.00 20.06           N  
ATOM   2173  H   GLN B  25      41.183  65.036  22.929  1.00  0.00           H  
ATOM   2174  HA  GLN B  25      38.768  65.661  24.399  1.00  0.00           H  
ATOM   2175  HB3 GLN B  25      37.612  64.795  22.354  1.00  0.00           H  
ATOM   2176  HB2 GLN B  25      39.194  64.368  21.698  1.00  0.00           H  
ATOM   2177  HG3 GLN B  25      38.402  66.588  20.904  1.00  0.00           H  
ATOM   2178  HG2 GLN B  25      39.921  66.680  21.759  1.00  0.00           H  
ATOM   2179 HE22 GLN B  25      36.563  67.910  23.898  1.00  0.00           H  
ATOM   2180 HE21 GLN B  25      36.525  66.443  22.946  1.00  0.00           H  
ATOM   2181  N   LEU B  26      39.661  62.522  24.253  1.00 15.13           N  
ATOM   2182  CA  LEU B  26      39.343  61.233  24.845  1.00 15.04           C  
ATOM   2183  C   LEU B  26      39.563  61.343  26.352  1.00 16.23           C  
ATOM   2184  O   LEU B  26      38.862  60.699  27.128  1.00 17.25           O  
ATOM   2185  CB  LEU B  26      40.222  60.127  24.258  1.00 14.41           C  
ATOM   2186  CG  LEU B  26      39.712  59.642  22.897  1.00 16.71           C  
ATOM   2187  CD1 LEU B  26      40.738  58.762  22.224  1.00 18.18           C  
ATOM   2188  CD2 LEU B  26      38.382  58.897  23.090  1.00 18.71           C  
ATOM   2189  H   LEU B  26      40.524  62.653  23.744  1.00  0.00           H  
ATOM   2190  HA  LEU B  26      38.296  61.000  24.652  1.00  0.00           H  
ATOM   2191  HB3 LEU B  26      40.259  59.286  24.951  1.00  0.00           H  
ATOM   2192  HB2 LEU B  26      41.243  60.492  24.152  1.00  0.00           H  
ATOM   2193  HG  LEU B  26      39.533  60.511  22.265  1.00  0.00           H  
ATOM   2194 HD11 LEU B  26      40.356  58.429  21.260  1.00  0.00           H  
ATOM   2195 HD12 LEU B  26      41.659  59.326  22.075  1.00  0.00           H  
ATOM   2196 HD13 LEU B  26      40.942  57.895  22.853  1.00  0.00           H  
ATOM   2197 HD21 LEU B  26      38.016  58.550  22.123  1.00  0.00           H  
ATOM   2198 HD22 LEU B  26      38.536  58.042  23.748  1.00  0.00           H  
ATOM   2199 HD23 LEU B  26      37.650  59.570  23.536  1.00  0.00           H  
ATOM   2200  N   ALA B  27      40.530  62.164  26.766  1.00 15.29           N  
ATOM   2201  CA  ALA B  27      40.775  62.346  28.208  1.00 19.85           C  
ATOM   2202  C   ALA B  27      39.503  62.963  28.796  1.00 18.34           C  
ATOM   2203  O   ALA B  27      38.985  62.503  29.815  1.00 22.20           O  
ATOM   2204  CB  ALA B  27      41.991  63.272  28.447  1.00 17.68           C  
ATOM   2205  H   ALA B  27      41.093  62.661  26.091  1.00  0.00           H  
ATOM   2206  HA  ALA B  27      40.957  61.377  28.672  1.00  0.00           H  
ATOM   2207  HB1 ALA B  27      42.153  63.392  29.518  1.00  0.00           H  
ATOM   2208  HB2 ALA B  27      42.879  62.831  27.993  1.00  0.00           H  
ATOM   2209  HB3 ALA B  27      41.800  64.246  27.998  1.00  0.00           H  
ATOM   2210  N   GLN B  28      38.979  63.979  28.126  1.00 20.37           N  
ATOM   2211  CA  GLN B  28      37.769  64.643  28.575  1.00 21.52           C  
ATOM   2212  C   GLN B  28      36.593  63.687  28.606  1.00 22.39           C  
ATOM   2213  O   GLN B  28      35.847  63.620  29.595  1.00 21.67           O  
ATOM   2214  CB  GLN B  28      37.423  65.802  27.647  1.00 24.46           C  
ATOM   2215  CG  GLN B  28      36.207  66.588  28.076  1.00 31.18           C  
ATOM   2216  CD  GLN B  28      36.523  67.591  29.175  1.00 33.85           C  
ATOM   2217  OE1 GLN B  28      37.607  68.192  29.203  1.00 31.88           O  
ATOM   2218  NE2 GLN B  28      35.573  67.776  30.091  1.00 37.25           N  
ATOM   2219  H   GLN B  28      39.423  64.308  27.280  1.00  0.00           H  
ATOM   2220  HA  GLN B  28      37.933  65.033  29.579  1.00  0.00           H  
ATOM   2221  HB3 GLN B  28      37.271  65.423  26.637  1.00  0.00           H  
ATOM   2222  HB2 GLN B  28      38.279  66.473  27.573  1.00  0.00           H  
ATOM   2223  HG3 GLN B  28      35.436  65.901  28.424  1.00  0.00           H  
ATOM   2224  HG2 GLN B  28      35.792  67.112  27.215  1.00  0.00           H  
ATOM   2225 HE22 GLN B  28      35.720  68.429  30.848  1.00  0.00           H  
ATOM   2226 HE21 GLN B  28      34.705  67.263  30.029  1.00  0.00           H  
ATOM   2227  N   ALA B  29      36.425  62.926  27.531  1.00 18.76           N  
ATOM   2228  CA  ALA B  29      35.283  62.032  27.458  1.00 18.70           C  
ATOM   2229  C   ALA B  29      35.281  60.849  28.411  1.00 17.88           C  
ATOM   2230  O   ALA B  29      34.225  60.485  28.955  1.00 18.22           O  
ATOM   2231  CB  ALA B  29      35.110  61.544  26.026  1.00 16.63           C  
ATOM   2232  H   ALA B  29      37.089  62.970  26.771  1.00  0.00           H  
ATOM   2233  HA  ALA B  29      34.401  62.628  27.695  1.00  0.00           H  
ATOM   2234  HB1 ALA B  29      34.253  60.873  25.970  1.00  0.00           H  
ATOM   2235  HB2 ALA B  29      34.945  62.397  25.368  1.00  0.00           H  
ATOM   2236  HB3 ALA B  29      36.008  61.012  25.712  1.00  0.00           H  
ATOM   2237  N   THR B  30      36.443  60.244  28.618  1.00 18.82           N  
ATOM   2238  CA  THR B  30      36.527  59.068  29.480  1.00 19.55           C  
ATOM   2239  C   THR B  30      36.733  59.384  30.944  1.00 19.93           C  
ATOM   2240  O   THR B  30      36.536  58.519  31.801  1.00 21.39           O  
ATOM   2241  CB  THR B  30      37.676  58.114  29.055  1.00 20.58           C  
ATOM   2242  OG1 THR B  30      38.935  58.790  29.168  1.00 18.55           O  
ATOM   2243  CG2 THR B  30      37.480  57.646  27.606  1.00 19.47           C  
ATOM   2244  H   THR B  30      37.281  60.596  28.178  1.00  0.00           H  
ATOM   2245  HA  THR B  30      35.589  58.520  29.388  1.00  0.00           H  
ATOM   2246  HB  THR B  30      37.678  57.245  29.712  1.00  0.00           H  
ATOM   2247  HG1 THR B  30      39.641  58.196  28.904  1.00  0.00           H  
ATOM   2248 HG21 THR B  30      38.295  56.979  27.326  1.00  0.00           H  
ATOM   2249 HG22 THR B  30      36.531  57.115  27.520  1.00  0.00           H  
ATOM   2250 HG23 THR B  30      37.474  58.510  26.942  1.00  0.00           H  
ATOM   2251  N   GLY B  31      37.118  60.622  31.234  1.00 18.92           N  
ATOM   2252  CA  GLY B  31      37.379  60.991  32.612  1.00 19.05           C  
ATOM   2253  C   GLY B  31      38.735  60.508  33.093  1.00 21.85           C  
ATOM   2254  O   GLY B  31      39.040  60.624  34.279  1.00 26.09           O  
ATOM   2255  H   GLY B  31      37.227  61.302  30.496  1.00  0.00           H  
ATOM   2256  HA3 GLY B  31      36.599  60.578  33.252  1.00  0.00           H  
ATOM   2257  HA2 GLY B  31      37.323  62.074  32.714  1.00  0.00           H  
ATOM   2258  N   LYS B  32      39.563  59.964  32.202  1.00 20.93           N  
ATOM   2259  CA  LYS B  32      40.880  59.495  32.602  1.00 18.01           C  
ATOM   2260  C   LYS B  32      41.921  60.602  32.337  1.00 20.36           C  
ATOM   2261  O   LYS B  32      41.724  61.459  31.478  1.00 20.80           O  
ATOM   2262  CB  LYS B  32      41.256  58.210  31.839  1.00 21.60           C  
ATOM   2263  CG  LYS B  32      40.194  57.087  31.854  1.00 22.59           C  
ATOM   2264  CD  LYS B  32      39.921  56.578  33.255  1.00 25.69           C  
ATOM   2265  CE  LYS B  32      39.070  55.299  33.249  1.00 26.79           C  
ATOM   2266  NZ  LYS B  32      39.802  54.093  32.753  1.00 25.67           N1+
ATOM   2267  H   LYS B  32      39.278  59.875  31.238  1.00  0.00           H  
ATOM   2268  HA  LYS B  32      40.864  59.276  33.670  1.00  0.00           H  
ATOM   2269  HB3 LYS B  32      42.197  57.822  32.229  1.00  0.00           H  
ATOM   2270  HB2 LYS B  32      41.498  58.463  30.806  1.00  0.00           H  
ATOM   2271  HG3 LYS B  32      40.531  56.261  31.227  1.00  0.00           H  
ATOM   2272  HG2 LYS B  32      39.268  57.458  31.417  1.00  0.00           H  
ATOM   2273  HD3 LYS B  32      39.410  57.351  33.828  1.00  0.00           H  
ATOM   2274  HD2 LYS B  32      40.867  56.380  33.759  1.00  0.00           H  
ATOM   2275  HE3 LYS B  32      38.182  55.459  32.638  1.00  0.00           H  
ATOM   2276  HE2 LYS B  32      38.697  55.108  34.255  1.00  0.00           H  
ATOM   2277  HZ1 LYS B  32      39.187  53.292  32.776  1.00  0.00           H  
ATOM   2278  HZ2 LYS B  32      40.112  54.252  31.806  1.00  0.00           H  
ATOM   2279  HZ3 LYS B  32      40.602  53.918  33.344  1.00  0.00           H  
ATOM   2280  N   PRO B  33      43.052  60.580  33.062  1.00 21.87           N  
ATOM   2281  CA  PRO B  33      44.075  61.616  32.854  1.00 21.69           C  
ATOM   2282  C   PRO B  33      44.699  61.503  31.467  1.00 20.93           C  
ATOM   2283  O   PRO B  33      44.963  60.398  30.983  1.00 18.43           O  
ATOM   2284  CB  PRO B  33      45.095  61.348  33.961  1.00 22.48           C  
ATOM   2285  CG  PRO B  33      44.384  60.416  34.943  1.00 24.70           C  
ATOM   2286  CD  PRO B  33      43.462  59.606  34.088  1.00 21.93           C  
ATOM   2287  HA  PRO B  33      43.636  62.605  32.985  1.00  0.00           H  
ATOM   2288  HB3 PRO B  33      45.338  62.284  34.463  1.00  0.00           H  
ATOM   2289  HB2 PRO B  33      45.960  60.836  33.539  1.00  0.00           H  
ATOM   2290  HG3 PRO B  33      43.797  61.010  35.644  1.00  0.00           H  
ATOM   2291  HG2 PRO B  33      45.116  59.757  35.410  1.00  0.00           H  
ATOM   2292  HD2 PRO B  33      44.027  58.803  33.613  1.00  0.00           H  
ATOM   2293  HD3 PRO B  33      42.591  59.314  34.674  1.00  0.00           H  
ATOM   2294  N   PRO B  34      44.962  62.639  30.814  1.00 19.10           N  
ATOM   2295  CA  PRO B  34      45.557  62.574  29.473  1.00 19.55           C  
ATOM   2296  C   PRO B  34      46.894  61.826  29.399  1.00 19.20           C  
ATOM   2297  O   PRO B  34      47.204  61.234  28.364  1.00 17.58           O  
ATOM   2298  CB  PRO B  34      45.689  64.038  29.047  1.00 22.22           C  
ATOM   2299  CG  PRO B  34      45.559  64.834  30.313  1.00 22.56           C  
ATOM   2300  CD  PRO B  34      44.749  64.022  31.275  1.00 22.14           C  
ATOM   2301  HA  PRO B  34      44.850  62.083  28.804  1.00  0.00           H  
ATOM   2302  HB3 PRO B  34      44.873  64.294  28.373  1.00  0.00           H  
ATOM   2303  HB2 PRO B  34      46.678  64.202  28.618  1.00  0.00           H  
ATOM   2304  HG3 PRO B  34      45.041  65.769  30.102  1.00  0.00           H  
ATOM   2305  HG2 PRO B  34      46.548  65.013  30.733  1.00  0.00           H  
ATOM   2306  HD2 PRO B  34      45.162  64.135  32.277  1.00  0.00           H  
ATOM   2307  HD3 PRO B  34      43.696  64.281  31.166  1.00  0.00           H  
ATOM   2308  N   GLN B  35      47.682  61.830  30.480  1.00 18.85           N  
ATOM   2309  CA  GLN B  35      48.964  61.131  30.452  1.00 16.21           C  
ATOM   2310  C   GLN B  35      48.794  59.609  30.308  1.00 17.83           C  
ATOM   2311  O   GLN B  35      49.757  58.904  29.991  1.00 19.19           O  
ATOM   2312  CB  GLN B  35      49.793  61.445  31.704  1.00 21.63           C  
ATOM   2313  CG  GLN B  35      49.129  61.014  33.002  1.00 21.85           C  
ATOM   2314  CD  GLN B  35      48.420  62.161  33.684  1.00 24.41           C  
ATOM   2315  OE1 GLN B  35      47.791  63.000  33.027  1.00 23.45           O  
ATOM   2316  NE2 GLN B  35      48.518  62.212  35.017  1.00 25.75           N  
ATOM   2317  H   GLN B  35      47.390  62.316  31.315  1.00  0.00           H  
ATOM   2318  HA  GLN B  35      49.520  61.488  29.584  1.00  0.00           H  
ATOM   2319  HB3 GLN B  35      50.000  62.514  31.742  1.00  0.00           H  
ATOM   2320  HB2 GLN B  35      50.769  60.966  31.622  1.00  0.00           H  
ATOM   2321  HG3 GLN B  35      49.880  60.601  33.674  1.00  0.00           H  
ATOM   2322  HG2 GLN B  35      48.414  60.217  32.796  1.00  0.00           H  
ATOM   2323 HE22 GLN B  35      48.064  62.956  35.529  1.00  0.00           H  
ATOM   2324 HE21 GLN B  35      49.045  61.508  35.512  1.00  0.00           H  
ATOM   2325  N   TYR B  36      47.585  59.104  30.542  1.00 15.95           N  
ATOM   2326  CA  TYR B  36      47.359  57.675  30.375  1.00 17.90           C  
ATOM   2327  C   TYR B  36      46.643  57.339  29.066  1.00 18.01           C  
ATOM   2328  O   TYR B  36      46.308  56.168  28.828  1.00 18.61           O  
ATOM   2329  CB  TYR B  36      46.555  57.113  31.547  1.00 20.22           C  
ATOM   2330  CG  TYR B  36      47.381  57.004  32.801  1.00 23.05           C  
ATOM   2331  CD1 TYR B  36      48.254  55.931  32.991  1.00 25.57           C  
ATOM   2332  CD2 TYR B  36      47.279  57.963  33.811  1.00 26.29           C  
ATOM   2333  CE1 TYR B  36      49.002  55.808  34.153  1.00 27.80           C  
ATOM   2334  CE2 TYR B  36      48.022  57.852  34.978  1.00 27.40           C  
ATOM   2335  CZ  TYR B  36      48.878  56.773  35.141  1.00 30.96           C  
ATOM   2336  OH  TYR B  36      49.615  56.651  36.300  1.00 34.02           O  
ATOM   2337  H   TYR B  36      46.832  59.710  30.834  1.00  0.00           H  
ATOM   2338  HA  TYR B  36      48.330  57.180  30.365  1.00  0.00           H  
ATOM   2339  HB3 TYR B  36      46.168  56.128  31.282  1.00  0.00           H  
ATOM   2340  HB2 TYR B  36      45.693  57.751  31.736  1.00  0.00           H  
ATOM   2341  HD1 TYR B  36      48.356  55.177  32.225  1.00  0.00           H  
ATOM   2342  HD2 TYR B  36      46.615  58.806  33.690  1.00  0.00           H  
ATOM   2343  HE1 TYR B  36      49.670  54.968  34.278  1.00  0.00           H  
ATOM   2344  HE2 TYR B  36      47.930  58.602  35.749  1.00  0.00           H  
ATOM   2345  HH  TYR B  36      49.423  57.390  36.883  1.00  0.00           H  
ATOM   2346  N   ILE B  37      46.397  58.340  28.220  1.00 13.81           N  
ATOM   2347  CA  ILE B  37      45.714  58.074  26.944  1.00 14.47           C  
ATOM   2348  C   ILE B  37      46.719  57.809  25.833  1.00 14.36           C  
ATOM   2349  O   ILE B  37      47.613  58.623  25.614  1.00 14.24           O  
ATOM   2350  CB  ILE B  37      44.833  59.278  26.507  1.00 15.17           C  
ATOM   2351  CG1 ILE B  37      43.785  59.567  27.578  1.00 16.85           C  
ATOM   2352  CG2 ILE B  37      44.145  58.987  25.154  1.00 14.03           C  
ATOM   2353  CD1 ILE B  37      42.635  58.590  27.617  1.00 21.19           C  
ATOM   2354  H   ILE B  37      46.679  59.281  28.455  1.00  0.00           H  
ATOM   2355  HA  ILE B  37      45.078  57.196  27.060  1.00  0.00           H  
ATOM   2356  HB  ILE B  37      45.470  60.156  26.394  1.00  0.00           H  
ATOM   2357 HG13 ILE B  37      43.396  60.576  27.439  1.00  0.00           H  
ATOM   2358 HG12 ILE B  37      44.266  59.597  28.556  1.00  0.00           H  
ATOM   2359 HG21 ILE B  37      43.533  59.842  24.865  1.00  0.00           H  
ATOM   2360 HG22 ILE B  37      44.903  58.811  24.391  1.00  0.00           H  
ATOM   2361 HG23 ILE B  37      43.513  58.104  25.249  1.00  0.00           H  
ATOM   2362 HD11 ILE B  37      41.942  58.876  28.408  1.00  0.00           H  
ATOM   2363 HD12 ILE B  37      42.116  58.600  26.659  1.00  0.00           H  
ATOM   2364 HD13 ILE B  37      43.017  57.587  27.813  1.00  0.00           H  
ATOM   2365  N   ALA B  38      46.572  56.667  25.143  1.00 11.99           N  
ATOM   2366  CA  ALA B  38      47.456  56.326  24.016  1.00 13.45           C  
ATOM   2367  C   ALA B  38      46.611  56.319  22.739  1.00 12.43           C  
ATOM   2368  O   ALA B  38      45.455  55.869  22.761  1.00 12.39           O  
ATOM   2369  CB  ALA B  38      48.103  54.933  24.251  1.00 13.10           C  
ATOM   2370  H   ALA B  38      45.841  56.017  25.393  1.00  0.00           H  
ATOM   2371  HA  ALA B  38      48.239  57.080  23.928  1.00  0.00           H  
ATOM   2372  HB1 ALA B  38      48.755  54.689  23.413  1.00  0.00           H  
ATOM   2373  HB2 ALA B  38      48.687  54.954  25.172  1.00  0.00           H  
ATOM   2374  HB3 ALA B  38      47.321  54.178  24.335  1.00  0.00           H  
ATOM   2375  N   VAL B  39      47.186  56.823  21.645  1.00 11.20           N  
ATOM   2376  CA  VAL B  39      46.487  56.906  20.363  1.00 12.55           C  
ATOM   2377  C   VAL B  39      47.371  56.400  19.242  1.00 13.26           C  
ATOM   2378  O   VAL B  39      48.592  56.605  19.247  1.00 12.79           O  
ATOM   2379  CB  VAL B  39      46.040  58.363  20.058  1.00 14.78           C  
ATOM   2380  CG1 VAL B  39      45.441  58.426  18.691  1.00 19.69           C  
ATOM   2381  CG2 VAL B  39      45.027  58.819  21.070  1.00 13.81           C  
ATOM   2382  H   VAL B  39      48.136  57.165  21.685  1.00  0.00           H  
ATOM   2383  HA  VAL B  39      45.599  56.276  20.412  1.00  0.00           H  
ATOM   2384  HB  VAL B  39      46.909  59.020  20.099  1.00  0.00           H  
ATOM   2385 HG11 VAL B  39      45.128  59.448  18.478  1.00  0.00           H  
ATOM   2386 HG12 VAL B  39      46.181  58.113  17.954  1.00  0.00           H  
ATOM   2387 HG13 VAL B  39      44.577  57.764  18.641  1.00  0.00           H  
ATOM   2388 HG21 VAL B  39      44.723  59.842  20.844  1.00  0.00           H  
ATOM   2389 HG22 VAL B  39      44.157  58.165  21.034  1.00  0.00           H  
ATOM   2390 HG23 VAL B  39      45.467  58.784  22.066  1.00  0.00           H  
ATOM   2391  N   HIS B  40      46.759  55.733  18.260  1.00 12.88           N  
ATOM   2392  CA  HIS B  40      47.519  55.168  17.150  1.00 11.55           C  
ATOM   2393  C   HIS B  40      46.670  55.403  15.908  1.00 12.39           C  
ATOM   2394  O   HIS B  40      45.496  54.975  15.867  1.00 11.86           O  
ATOM   2395  CB  HIS B  40      47.712  53.666  17.417  1.00 13.55           C  
ATOM   2396  CG  HIS B  40      48.422  52.911  16.330  1.00 15.10           C  
ATOM   2397  ND1 HIS B  40      48.514  51.531  16.334  1.00 13.29           N  
ATOM   2398  CD2 HIS B  40      49.119  53.335  15.250  1.00 12.85           C  
ATOM   2399  CE1 HIS B  40      49.244  51.145  15.299  1.00 13.66           C  
ATOM   2400  NE2 HIS B  40      49.620  52.220  14.626  1.00 13.23           N  
ATOM   2401  H   HIS B  40      45.756  55.615  18.280  1.00  0.00           H  
ATOM   2402  HA  HIS B  40      48.483  55.666  17.053  1.00  0.00           H  
ATOM   2403  HB3 HIS B  40      46.742  53.206  17.602  1.00  0.00           H  
ATOM   2404  HB2 HIS B  40      48.247  53.534  18.357  1.00  0.00           H  
ATOM   2405  HD1 HIS B  40      48.058  50.997  17.059  1.00  0.00           H  
ATOM   2406  HD2 HIS B  40      49.189  54.391  15.033  1.00  0.00           H  
ATOM   2407  HE1 HIS B  40      49.434  50.095  15.134  1.00  0.00           H  
ATOM   2408  N   VAL B  41      47.233  56.120  14.942  1.00 11.10           N  
ATOM   2409  CA  VAL B  41      46.531  56.422  13.693  1.00 11.49           C  
ATOM   2410  C   VAL B  41      47.230  55.709  12.541  1.00 13.53           C  
ATOM   2411  O   VAL B  41      48.442  55.854  12.364  1.00 12.91           O  
ATOM   2412  CB  VAL B  41      46.535  57.930  13.434  1.00 12.57           C  
ATOM   2413  CG1 VAL B  41      45.892  58.244  12.103  1.00 12.65           C  
ATOM   2414  CG2 VAL B  41      45.812  58.636  14.571  1.00 14.04           C  
ATOM   2415  H   VAL B  41      48.172  56.474  15.058  1.00  0.00           H  
ATOM   2416  HA  VAL B  41      45.502  56.071  13.763  1.00  0.00           H  
ATOM   2417  HB  VAL B  41      47.569  58.276  13.411  1.00  0.00           H  
ATOM   2418 HG11 VAL B  41      45.905  59.321  11.938  1.00  0.00           H  
ATOM   2419 HG12 VAL B  41      46.446  57.748  11.305  1.00  0.00           H  
ATOM   2420 HG13 VAL B  41      44.862  57.890  12.104  1.00  0.00           H  
ATOM   2421 HG21 VAL B  41      45.812  59.710  14.390  1.00  0.00           H  
ATOM   2422 HG22 VAL B  41      44.784  58.277  14.626  1.00  0.00           H  
ATOM   2423 HG23 VAL B  41      46.321  58.425  15.511  1.00  0.00           H  
ATOM   2424  N   VAL B  42      46.464  54.936  11.771  1.00 11.48           N  
ATOM   2425  CA  VAL B  42      47.029  54.155  10.672  1.00 11.99           C  
ATOM   2426  C   VAL B  42      46.382  54.520   9.340  1.00 12.58           C  
ATOM   2427  O   VAL B  42      45.315  54.013   8.996  1.00 12.28           O  
ATOM   2428  CB  VAL B  42      46.865  52.623  10.922  1.00 11.75           C  
ATOM   2429  CG1 VAL B  42      47.838  51.841  10.034  1.00 15.73           C  
ATOM   2430  CG2 VAL B  42      47.175  52.292  12.402  1.00 14.18           C  
ATOM   2431  H   VAL B  42      45.470  54.879  11.942  1.00  0.00           H  
ATOM   2432  HA  VAL B  42      48.094  54.379  10.607  1.00  0.00           H  
ATOM   2433  HB  VAL B  42      45.843  52.325  10.690  1.00  0.00           H  
ATOM   2434 HG11 VAL B  42      47.718  50.773  10.215  1.00  0.00           H  
ATOM   2435 HG12 VAL B  42      47.629  52.057   8.987  1.00  0.00           H  
ATOM   2436 HG13 VAL B  42      48.861  52.136  10.268  1.00  0.00           H  
ATOM   2437 HG21 VAL B  42      47.058  51.221  12.567  1.00  0.00           H  
ATOM   2438 HG22 VAL B  42      48.199  52.584  12.633  1.00  0.00           H  
ATOM   2439 HG23 VAL B  42      46.487  52.836  13.049  1.00  0.00           H  
ATOM   2440  N   PRO B  43      47.008  55.432   8.593  1.00 12.56           N  
ATOM   2441  CA  PRO B  43      46.475  55.848   7.295  1.00 12.18           C  
ATOM   2442  C   PRO B  43      46.946  54.964   6.147  1.00 14.24           C  
ATOM   2443  O   PRO B  43      47.691  54.005   6.339  1.00 13.99           O  
ATOM   2444  CB  PRO B  43      47.015  57.275   7.138  1.00 13.09           C  
ATOM   2445  CG  PRO B  43      48.370  57.190   7.788  1.00 14.71           C  
ATOM   2446  CD  PRO B  43      48.245  56.167   8.927  1.00 14.36           C  
ATOM   2447  HA  PRO B  43      45.386  55.864   7.329  1.00  0.00           H  
ATOM   2448  HB3 PRO B  43      46.387  57.961   7.706  1.00  0.00           H  
ATOM   2449  HB2 PRO B  43      47.138  57.498   6.078  1.00  0.00           H  
ATOM   2450  HG3 PRO B  43      48.635  58.163   8.202  1.00  0.00           H  
ATOM   2451  HG2 PRO B  43      49.099  56.835   7.060  1.00  0.00           H  
ATOM   2452  HD2 PRO B  43      49.092  55.482   8.890  1.00  0.00           H  
ATOM   2453  HD3 PRO B  43      48.107  56.695   9.871  1.00  0.00           H  
ATOM   2454  N   ASP B  44      46.481  55.297   4.953  1.00 13.97           N  
ATOM   2455  CA  ASP B  44      46.865  54.585   3.733  1.00 14.31           C  
ATOM   2456  C   ASP B  44      46.575  53.092   3.727  1.00 14.53           C  
ATOM   2457  O   ASP B  44      47.241  52.346   3.017  1.00 14.54           O  
ATOM   2458  CB  ASP B  44      48.367  54.807   3.477  1.00 17.49           C  
ATOM   2459  CG  ASP B  44      48.696  56.256   3.146  1.00 22.37           C  
ATOM   2460  OD1 ASP B  44      48.237  56.728   2.090  1.00 26.70           O  
ATOM   2461  OD2 ASP B  44      49.417  56.907   3.932  1.00 27.37           O1-
ATOM   2462  H   ASP B  44      45.835  56.068   4.860  1.00  0.00           H  
ATOM   2463  HA  ASP B  44      46.319  55.032   2.903  1.00  0.00           H  
ATOM   2464  HB3 ASP B  44      48.694  54.165   2.659  1.00  0.00           H  
ATOM   2465  HB2 ASP B  44      48.934  54.499   4.357  1.00  0.00           H  
ATOM   2466  N   GLN B  45      45.578  52.643   4.488  1.00 11.32           N  
ATOM   2467  CA  GLN B  45      45.287  51.219   4.527  1.00 11.44           C  
ATOM   2468  C   GLN B  45      44.460  50.721   3.352  1.00 11.84           C  
ATOM   2469  O   GLN B  45      43.710  51.477   2.742  1.00 12.95           O  
ATOM   2470  CB  GLN B  45      44.561  50.880   5.823  1.00 13.18           C  
ATOM   2471  CG  GLN B  45      45.419  51.190   7.032  1.00 13.50           C  
ATOM   2472  CD  GLN B  45      46.718  50.414   6.974  1.00 14.83           C  
ATOM   2473  OE1 GLN B  45      46.726  49.221   7.222  1.00 17.04           O  
ATOM   2474  NE2 GLN B  45      47.814  51.077   6.635  1.00 14.41           N  
ATOM   2475  H   GLN B  45      45.029  53.292   5.034  1.00  0.00           H  
ATOM   2476  HA  GLN B  45      46.235  50.682   4.522  1.00  0.00           H  
ATOM   2477  HB3 GLN B  45      44.299  49.822   5.825  1.00  0.00           H  
ATOM   2478  HB2 GLN B  45      43.634  51.451   5.879  1.00  0.00           H  
ATOM   2479  HG3 GLN B  45      44.877  50.924   7.940  1.00  0.00           H  
ATOM   2480  HG2 GLN B  45      45.634  52.258   7.060  1.00  0.00           H  
ATOM   2481 HE22 GLN B  45      48.701  50.596   6.586  1.00  0.00           H  
ATOM   2482 HE21 GLN B  45      47.763  52.064   6.427  1.00  0.00           H  
ATOM   2483  N   LEU B  46      44.610  49.437   3.053  1.00 10.00           N  
ATOM   2484  CA  LEU B  46      43.851  48.785   1.994  1.00 10.70           C  
ATOM   2485  C   LEU B  46      42.584  48.244   2.682  1.00 10.87           C  
ATOM   2486  O   LEU B  46      42.619  47.207   3.373  1.00 11.59           O  
ATOM   2487  CB  LEU B  46      44.676  47.650   1.415  1.00 12.78           C  
ATOM   2488  CG  LEU B  46      44.035  46.718   0.412  1.00 15.97           C  
ATOM   2489  CD1 LEU B  46      43.462  47.506  -0.765  1.00 16.41           C  
ATOM   2490  CD2 LEU B  46      45.107  45.761  -0.059  1.00 18.57           C  
ATOM   2491  H   LEU B  46      45.271  48.873   3.567  1.00  0.00           H  
ATOM   2492  HA  LEU B  46      43.587  49.500   1.216  1.00  0.00           H  
ATOM   2493  HB3 LEU B  46      45.094  47.061   2.232  1.00  0.00           H  
ATOM   2494  HB2 LEU B  46      45.592  48.058   0.986  1.00  0.00           H  
ATOM   2495  HG  LEU B  46      43.236  46.158   0.896  1.00  0.00           H  
ATOM   2496 HD11 LEU B  46      43.005  46.818  -1.476  1.00  0.00           H  
ATOM   2497 HD12 LEU B  46      42.709  48.206  -0.402  1.00  0.00           H  
ATOM   2498 HD13 LEU B  46      44.263  48.058  -1.258  1.00  0.00           H  
ATOM   2499 HD21 LEU B  46      44.684  45.069  -0.787  1.00  0.00           H  
ATOM   2500 HD22 LEU B  46      45.919  46.323  -0.522  1.00  0.00           H  
ATOM   2501 HD23 LEU B  46      45.494  45.200   0.792  1.00  0.00           H  
ATOM   2502  N   MET B  47      41.474  48.960   2.514  1.00 10.97           N  
ATOM   2503  CA  MET B  47      40.227  48.580   3.149  1.00 13.27           C  
ATOM   2504  C   MET B  47      39.015  48.921   2.325  1.00 11.35           C  
ATOM   2505  O   MET B  47      39.087  49.711   1.362  1.00 14.43           O  
ATOM   2506  CB  MET B  47      40.058  49.279   4.517  1.00 19.42           C  
ATOM   2507  CG  MET B  47      40.939  50.425   4.781  1.00 22.55           C  
ATOM   2508  SD  MET B  47      41.003  50.865   6.553  1.00 20.84           S  
ATOM   2509  CE  MET B  47      39.374  50.878   6.914  1.00 15.22           C  
ATOM   2510  H   MET B  47      41.490  49.788   1.935  1.00  0.00           H  
ATOM   2511  HA  MET B  47      40.239  47.502   3.313  1.00  0.00           H  
ATOM   2512  HB3 MET B  47      40.177  48.543   5.313  1.00  0.00           H  
ATOM   2513  HB2 MET B  47      39.019  49.589   4.636  1.00  0.00           H  
ATOM   2514  HG3 MET B  47      40.597  51.284   4.206  1.00  0.00           H  
ATOM   2515  HG2 MET B  47      41.945  50.197   4.427  1.00  0.00           H  
ATOM   2516  HE1 MET B  47      39.236  51.131   7.965  1.00  0.00           H  
ATOM   2517  HE2 MET B  47      38.870  51.619   6.293  1.00  0.00           H  
ATOM   2518  HE3 MET B  47      38.951  49.893   6.719  1.00  0.00           H  
ATOM   2519  N   ALA B  48      37.897  48.299   2.690  1.00 11.10           N  
ATOM   2520  CA  ALA B  48      36.624  48.557   2.054  1.00 10.98           C  
ATOM   2521  C   ALA B  48      35.541  48.498   3.128  1.00 11.13           C  
ATOM   2522  O   ALA B  48      35.690  47.813   4.155  1.00 11.27           O  
ATOM   2523  CB  ALA B  48      36.337  47.508   0.908  1.00 11.74           C  
ATOM   2524  H   ALA B  48      37.918  47.619   3.436  1.00  0.00           H  
ATOM   2525  HA  ALA B  48      36.640  49.558   1.622  1.00  0.00           H  
ATOM   2526  HB1 ALA B  48      35.372  47.727   0.448  1.00  0.00           H  
ATOM   2527  HB2 ALA B  48      37.121  47.570   0.153  1.00  0.00           H  
ATOM   2528  HB3 ALA B  48      36.317  46.504   1.330  1.00  0.00           H  
ATOM   2529  N   PHE B  49      34.462  49.247   2.901  1.00 10.12           N  
ATOM   2530  CA  PHE B  49      33.331  49.265   3.805  1.00 10.21           C  
ATOM   2531  C   PHE B  49      32.120  49.148   2.883  1.00 11.71           C  
ATOM   2532  O   PHE B  49      31.897  50.004   2.019  1.00 10.71           O  
ATOM   2533  CB  PHE B  49      33.338  50.561   4.652  1.00 10.36           C  
ATOM   2534  CG  PHE B  49      32.365  50.624   5.822  1.00 11.21           C  
ATOM   2535  CD1 PHE B  49      30.967  50.654   5.616  1.00 13.24           C  
ATOM   2536  CD2 PHE B  49      32.856  50.652   7.146  1.00 11.59           C  
ATOM   2537  CE1 PHE B  49      30.102  50.712   6.700  1.00 14.10           C  
ATOM   2538  CE2 PHE B  49      31.973  50.736   8.215  1.00 14.89           C  
ATOM   2539  CZ  PHE B  49      30.602  50.757   7.995  1.00 14.50           C  
ATOM   2540  H   PHE B  49      34.399  49.791   2.047  1.00  0.00           H  
ATOM   2541  HA  PHE B  49      33.337  48.414   4.486  1.00  0.00           H  
ATOM   2542  HB3 PHE B  49      33.133  51.426   4.028  1.00  0.00           H  
ATOM   2543  HB2 PHE B  49      34.343  50.715   5.046  1.00  0.00           H  
ATOM   2544  HD1 PHE B  49      30.541  50.644   4.623  1.00  0.00           H  
ATOM   2545  HD2 PHE B  49      33.920  50.640   7.344  1.00  0.00           H  
ATOM   2546  HE1 PHE B  49      29.033  50.746   6.535  1.00  0.00           H  
ATOM   2547  HE2 PHE B  49      32.353  50.801   9.225  1.00  0.00           H  
ATOM   2548  HZ  PHE B  49      29.920  50.829   8.831  1.00  0.00           H  
ATOM   2549  N   GLY B  50      31.364  48.062   3.026  1.00 12.49           N  
ATOM   2550  CA  GLY B  50      30.200  47.866   2.171  1.00 11.48           C  
ATOM   2551  C   GLY B  50      30.614  47.579   0.735  1.00 14.11           C  
ATOM   2552  O   GLY B  50      29.822  47.773  -0.206  1.00 14.56           O  
ATOM   2553  H   GLY B  50      31.567  47.334   3.711  1.00  0.00           H  
ATOM   2554  HA3 GLY B  50      29.545  48.738   2.199  1.00  0.00           H  
ATOM   2555  HA2 GLY B  50      29.637  47.050   2.574  1.00  0.00           H  
ATOM   2556  N   GLY B  51      31.865  47.153   0.558  1.00 12.95           N  
ATOM   2557  CA  GLY B  51      32.379  46.841  -0.763  1.00 15.54           C  
ATOM   2558  C   GLY B  51      32.934  48.046  -1.512  1.00 16.89           C  
ATOM   2559  O   GLY B  51      33.414  47.921  -2.639  1.00 16.03           O  
ATOM   2560  H   GLY B  51      32.478  47.041   1.353  1.00  0.00           H  
ATOM   2561  HA3 GLY B  51      31.590  46.378  -1.358  1.00  0.00           H  
ATOM   2562  HA2 GLY B  51      33.154  46.079  -0.679  1.00  0.00           H  
ATOM   2563  N   SER B  52      32.915  49.206  -0.865  1.00 13.41           N  
ATOM   2564  CA  SER B  52      33.380  50.447  -1.477  1.00 15.32           C  
ATOM   2565  C   SER B  52      34.679  50.923  -0.839  1.00 15.05           C  
ATOM   2566  O   SER B  52      34.882  50.718   0.359  1.00 13.31           O  
ATOM   2567  CB  SER B  52      32.311  51.538  -1.286  1.00 16.50           C  
ATOM   2568  OG  SER B  52      32.865  52.846  -1.358  1.00 21.36           O  
ATOM   2569  H   SER B  52      32.570  49.250   0.083  1.00  0.00           H  
ATOM   2570  HA  SER B  52      33.542  50.284  -2.542  1.00  0.00           H  
ATOM   2571  HB3 SER B  52      31.824  51.404  -0.319  1.00  0.00           H  
ATOM   2572  HB2 SER B  52      31.540  51.429  -2.048  1.00  0.00           H  
ATOM   2573  HG  SER B  52      32.168  53.495  -1.234  1.00  0.00           H  
ATOM   2574  N   SER B  53      35.544  51.552  -1.645  1.00 14.59           N  
ATOM   2575  CA  SER B  53      36.809  52.088  -1.178  1.00 15.61           C  
ATOM   2576  C   SER B  53      36.747  53.596  -0.885  1.00 15.25           C  
ATOM   2577  O   SER B  53      37.789  54.247  -0.781  1.00 15.84           O  
ATOM   2578  CB  SER B  53      37.932  51.827  -2.194  1.00 20.48           C  
ATOM   2579  OG  SER B  53      37.517  52.181  -3.506  1.00 29.37           O  
ATOM   2580  H   SER B  53      35.327  51.671  -2.624  1.00  0.00           H  
ATOM   2581  HA  SER B  53      37.069  51.576  -0.251  1.00  0.00           H  
ATOM   2582  HB3 SER B  53      38.204  50.772  -2.171  1.00  0.00           H  
ATOM   2583  HB2 SER B  53      38.811  52.412  -1.922  1.00  0.00           H  
ATOM   2584  HG  SER B  53      38.230  52.011  -4.125  1.00  0.00           H  
ATOM   2585  N   GLU B  54      35.543  54.144  -0.750  1.00 14.91           N  
ATOM   2586  CA  GLU B  54      35.402  55.549  -0.372  1.00 16.51           C  
ATOM   2587  C   GLU B  54      36.004  55.614   1.047  1.00 15.67           C  
ATOM   2588  O   GLU B  54      36.133  54.576   1.723  1.00 13.03           O  
ATOM   2589  CB  GLU B  54      33.924  55.953  -0.294  1.00 19.81           C  
ATOM   2590  CG  GLU B  54      33.202  56.109  -1.616  1.00 29.92           C  
ATOM   2591  CD  GLU B  54      31.705  55.920  -1.432  1.00 38.77           C  
ATOM   2592  OE1 GLU B  54      31.103  56.698  -0.644  1.00 39.62           O  
ATOM   2593  OE2 GLU B  54      31.135  54.985  -2.056  1.00 40.93           O1-
ATOM   2594  H   GLU B  54      34.715  53.588  -0.908  1.00  0.00           H  
ATOM   2595  HA  GLU B  54      35.949  56.196  -1.058  1.00  0.00           H  
ATOM   2596  HB3 GLU B  54      33.834  56.878   0.276  1.00  0.00           H  
ATOM   2597  HB2 GLU B  54      33.388  55.235   0.327  1.00  0.00           H  
ATOM   2598  HG3 GLU B  54      33.578  55.370  -2.323  1.00  0.00           H  
ATOM   2599  HG2 GLU B  54      33.396  57.103  -2.021  1.00  0.00           H  
ATOM   2600  N   PRO B  55      36.406  56.812   1.505  1.00 14.45           N  
ATOM   2601  CA  PRO B  55      36.985  56.903   2.854  1.00 13.55           C  
ATOM   2602  C   PRO B  55      36.160  56.184   3.917  1.00 12.20           C  
ATOM   2603  O   PRO B  55      34.937  56.293   3.945  1.00 12.43           O  
ATOM   2604  CB  PRO B  55      37.054  58.410   3.121  1.00 15.11           C  
ATOM   2605  CG  PRO B  55      37.223  59.007   1.721  1.00 14.98           C  
ATOM   2606  CD  PRO B  55      36.383  58.121   0.816  1.00 15.13           C  
ATOM   2607  HA  PRO B  55      37.995  56.492   2.842  1.00  0.00           H  
ATOM   2608  HB3 PRO B  55      37.940  58.630   3.716  1.00  0.00           H  
ATOM   2609  HB2 PRO B  55      36.106  58.744   3.543  1.00  0.00           H  
ATOM   2610  HG3 PRO B  55      38.269  58.939   1.423  1.00  0.00           H  
ATOM   2611  HG2 PRO B  55      36.820  60.020   1.708  1.00  0.00           H  
ATOM   2612  HD2 PRO B  55      35.360  58.497   0.791  1.00  0.00           H  
ATOM   2613  HD3 PRO B  55      36.875  58.026  -0.153  1.00  0.00           H  
ATOM   2614  N   CYS B  56      36.840  55.442   4.790  1.00 11.90           N  
ATOM   2615  CA  CYS B  56      36.181  54.750   5.875  1.00 12.74           C  
ATOM   2616  C   CYS B  56      37.209  54.566   6.992  1.00 10.40           C  
ATOM   2617  O   CYS B  56      38.397  54.862   6.823  1.00 11.13           O  
ATOM   2618  CB  CYS B  56      35.647  53.388   5.394  1.00 11.77           C  
ATOM   2619  SG  CYS B  56      36.960  52.213   4.764  1.00 13.67           S  
ATOM   2620  H   CYS B  56      37.842  55.353   4.703  1.00  0.00           H  
ATOM   2621  HA  CYS B  56      35.352  55.355   6.241  1.00  0.00           H  
ATOM   2622  HB3 CYS B  56      34.902  53.547   4.616  1.00  0.00           H  
ATOM   2623  HB2 CYS B  56      35.094  52.911   6.204  1.00  0.00           H  
ATOM   2624  HG  CYS B  56      36.387  51.070   4.376  1.00  0.00           H  
ATOM   2625  N   ALA B  57      36.744  54.072   8.129  1.00 10.24           N  
ATOM   2626  CA  ALA B  57      37.628  53.823   9.250  1.00 10.41           C  
ATOM   2627  C   ALA B  57      37.134  52.673  10.104  1.00 10.55           C  
ATOM   2628  O   ALA B  57      35.916  52.524  10.342  1.00 11.07           O  
ATOM   2629  CB  ALA B  57      37.724  55.058  10.132  1.00 10.61           C  
ATOM   2630  H   ALA B  57      35.761  53.862   8.223  1.00  0.00           H  
ATOM   2631  HA  ALA B  57      38.620  53.580   8.871  1.00  0.00           H  
ATOM   2632  HB1 ALA B  57      38.392  54.855  10.970  1.00  0.00           H  
ATOM   2633  HB2 ALA B  57      38.117  55.891   9.550  1.00  0.00           H  
ATOM   2634  HB3 ALA B  57      36.734  55.313  10.510  1.00  0.00           H  
ATOM   2635  N   LEU B  58      38.086  51.875  10.585  1.00  9.46           N  
ATOM   2636  CA  LEU B  58      37.799  50.779  11.515  1.00  9.76           C  
ATOM   2637  C   LEU B  58      38.641  51.114  12.733  1.00 10.75           C  
ATOM   2638  O   LEU B  58      39.867  51.235  12.644  1.00 10.13           O  
ATOM   2639  CB  LEU B  58      38.177  49.423  10.936  1.00 10.40           C  
ATOM   2640  CG  LEU B  58      37.415  49.107   9.633  1.00 11.67           C  
ATOM   2641  CD1 LEU B  58      37.865  47.704   9.149  1.00 13.74           C  
ATOM   2642  CD2 LEU B  58      35.898  49.120   9.897  1.00 13.04           C  
ATOM   2643  H   LEU B  58      39.049  52.014  10.310  1.00  0.00           H  
ATOM   2644  HA  LEU B  58      36.742  50.787  11.781  1.00  0.00           H  
ATOM   2645  HB3 LEU B  58      37.974  48.645  11.672  1.00  0.00           H  
ATOM   2646  HB2 LEU B  58      39.250  49.397  10.744  1.00  0.00           H  
ATOM   2647  HG  LEU B  58      37.661  49.851   8.876  1.00  0.00           H  
ATOM   2648 HD11 LEU B  58      37.342  47.451   8.226  1.00  0.00           H  
ATOM   2649 HD12 LEU B  58      38.940  47.710   8.966  1.00  0.00           H  
ATOM   2650 HD13 LEU B  58      37.631  46.962   9.913  1.00  0.00           H  
ATOM   2651 HD21 LEU B  58      35.366  48.897   8.972  1.00  0.00           H  
ATOM   2652 HD22 LEU B  58      35.652  48.369  10.647  1.00  0.00           H  
ATOM   2653 HD23 LEU B  58      35.599  50.105  10.258  1.00  0.00           H  
ATOM   2654  N   CYS B  59      37.966  51.240  13.876  1.00  9.10           N  
ATOM   2655  CA  CYS B  59      38.626  51.705  15.102  1.00 10.62           C  
ATOM   2656  C   CYS B  59      38.347  50.860  16.322  1.00 10.62           C  
ATOM   2657  O   CYS B  59      37.478  50.003  16.307  1.00 10.62           O  
ATOM   2658  CB  CYS B  59      38.128  53.122  15.443  1.00  9.55           C  
ATOM   2659  SG  CYS B  59      37.979  54.294  14.069  1.00 12.90           S  
ATOM   2660  H   CYS B  59      36.982  51.015  13.909  1.00  0.00           H  
ATOM   2661  HA  CYS B  59      39.702  51.739  14.933  1.00  0.00           H  
ATOM   2662  HB3 CYS B  59      38.768  53.551  16.213  1.00  0.00           H  
ATOM   2663  HB2 CYS B  59      37.171  53.051  15.958  1.00  0.00           H  
ATOM   2664  HG  CYS B  59      37.539  55.468  14.529  1.00  0.00           H  
ATOM   2665  N   SER B  60      39.088  51.144  17.400  1.00 10.14           N  
ATOM   2666  CA  SER B  60      38.827  50.467  18.661  1.00 10.16           C  
ATOM   2667  C   SER B  60      39.180  51.399  19.807  1.00 11.26           C  
ATOM   2668  O   SER B  60      40.098  52.236  19.672  1.00 12.26           O  
ATOM   2669  CB  SER B  60      39.645  49.179  18.800  1.00 14.40           C  
ATOM   2670  OG  SER B  60      41.035  49.439  18.794  1.00 16.59           O  
ATOM   2671  H   SER B  60      39.828  51.829  17.338  1.00  0.00           H  
ATOM   2672  HA  SER B  60      37.766  50.222  18.718  1.00  0.00           H  
ATOM   2673  HB3 SER B  60      39.399  48.504  17.982  1.00  0.00           H  
ATOM   2674  HB2 SER B  60      39.374  48.675  19.728  1.00  0.00           H  
ATOM   2675  HG  SER B  60      41.516  48.612  18.883  1.00  0.00           H  
ATOM   2676  N   LEU B  61      38.421  51.285  20.898  1.00 10.41           N  
ATOM   2677  CA  LEU B  61      38.723  52.055  22.124  1.00 11.01           C  
ATOM   2678  C   LEU B  61      38.712  51.033  23.260  1.00 11.43           C  
ATOM   2679  O   LEU B  61      37.703  50.321  23.448  1.00 12.70           O  
ATOM   2680  CB  LEU B  61      37.665  53.135  22.405  1.00  9.97           C  
ATOM   2681  CG  LEU B  61      37.909  53.892  23.734  1.00 11.90           C  
ATOM   2682  CD1 LEU B  61      39.166  54.746  23.678  1.00 14.96           C  
ATOM   2683  CD2 LEU B  61      36.697  54.797  24.015  1.00 14.41           C  
ATOM   2684  H   LEU B  61      37.625  50.664  20.896  1.00  0.00           H  
ATOM   2685  HA  LEU B  61      39.710  52.512  22.043  1.00  0.00           H  
ATOM   2686  HB3 LEU B  61      36.677  52.676  22.426  1.00  0.00           H  
ATOM   2687  HB2 LEU B  61      37.647  53.847  21.579  1.00  0.00           H  
ATOM   2688  HG  LEU B  61      38.008  53.169  24.543  1.00  0.00           H  
ATOM   2689 HD11 LEU B  61      39.301  55.260  24.630  1.00  0.00           H  
ATOM   2690 HD12 LEU B  61      40.030  54.110  23.485  1.00  0.00           H  
ATOM   2691 HD13 LEU B  61      39.072  55.481  22.879  1.00  0.00           H  
ATOM   2692 HD21 LEU B  61      36.855  55.337  24.949  1.00  0.00           H  
ATOM   2693 HD22 LEU B  61      36.578  55.510  23.200  1.00  0.00           H  
ATOM   2694 HD23 LEU B  61      35.798  54.186  24.097  1.00  0.00           H  
ATOM   2695  N   HIS B  62      39.834  50.937  23.993  1.00 10.40           N  
ATOM   2696  CA  HIS B  62      39.970  50.007  25.121  1.00 13.23           C  
ATOM   2697  C   HIS B  62      40.075  50.866  26.369  1.00 15.17           C  
ATOM   2698  O   HIS B  62      40.874  51.793  26.401  1.00 16.94           O  
ATOM   2699  CB  HIS B  62      41.270  49.193  25.027  1.00 13.26           C  
ATOM   2700  CG  HIS B  62      41.277  48.139  23.958  1.00 13.51           C  
ATOM   2701  ND1 HIS B  62      41.481  48.425  22.624  1.00 17.28           N  
ATOM   2702  CD2 HIS B  62      41.179  46.793  24.043  1.00 14.74           C  
ATOM   2703  CE1 HIS B  62      41.507  47.297  21.934  1.00 15.83           C  
ATOM   2704  NE2 HIS B  62      41.327  46.293  22.773  1.00 18.00           N  
ATOM   2705  H   HIS B  62      40.630  51.520  23.777  1.00  0.00           H  
ATOM   2706  HA  HIS B  62      39.106  49.346  25.181  1.00  0.00           H  
ATOM   2707  HB3 HIS B  62      41.476  48.729  25.992  1.00  0.00           H  
ATOM   2708  HB2 HIS B  62      42.109  49.870  24.872  1.00  0.00           H  
ATOM   2709  HD1 HIS B  62      41.582  49.384  22.323  1.00  0.00           H  
ATOM   2710  HD2 HIS B  62      41.013  46.323  25.002  1.00  0.00           H  
ATOM   2711  HE1 HIS B  62      41.658  47.321  20.865  1.00  0.00           H  
ATOM   2712  N   SER B  63      39.298  50.556  27.407  1.00 13.72           N  
ATOM   2713  CA  SER B  63      39.391  51.328  28.655  1.00 15.28           C  
ATOM   2714  C   SER B  63      39.036  50.414  29.816  1.00 15.50           C  
ATOM   2715  O   SER B  63      38.202  49.518  29.673  1.00 15.62           O  
ATOM   2716  CB  SER B  63      38.407  52.508  28.623  1.00 15.47           C  
ATOM   2717  OG  SER B  63      38.406  53.258  29.835  1.00 16.57           O  
ATOM   2718  H   SER B  63      38.644  49.789  27.337  1.00  0.00           H  
ATOM   2719  HA  SER B  63      40.408  51.702  28.780  1.00  0.00           H  
ATOM   2720  HB3 SER B  63      37.402  52.135  28.427  1.00  0.00           H  
ATOM   2721  HB2 SER B  63      38.657  53.165  27.790  1.00  0.00           H  
ATOM   2722  HG  SER B  63      37.778  53.980  29.765  1.00  0.00           H  
ATOM   2723  N   ILE B  64      39.689  50.613  30.961  1.00 13.73           N  
ATOM   2724  CA  ILE B  64      39.331  49.828  32.138  1.00 13.60           C  
ATOM   2725  C   ILE B  64      38.148  50.613  32.716  1.00 14.49           C  
ATOM   2726  O   ILE B  64      38.311  51.659  33.371  1.00 15.26           O  
ATOM   2727  CB  ILE B  64      40.503  49.765  33.153  1.00 14.81           C  
ATOM   2728  CG1 ILE B  64      41.697  49.039  32.517  1.00 16.83           C  
ATOM   2729  CG2 ILE B  64      40.048  49.068  34.438  1.00 14.98           C  
ATOM   2730  CD1 ILE B  64      43.018  49.152  33.318  1.00 16.42           C  
ATOM   2731  H   ILE B  64      40.424  51.304  31.010  1.00  0.00           H  
ATOM   2732  HA  ILE B  64      39.020  48.824  31.849  1.00  0.00           H  
ATOM   2733  HB  ILE B  64      40.806  50.783  33.398  1.00  0.00           H  
ATOM   2734 HG13 ILE B  64      41.853  49.416  31.506  1.00  0.00           H  
ATOM   2735 HG12 ILE B  64      41.446  47.986  32.380  1.00  0.00           H  
ATOM   2736 HG21 ILE B  64      40.877  49.029  35.144  1.00  0.00           H  
ATOM   2737 HG22 ILE B  64      39.221  49.624  34.879  1.00  0.00           H  
ATOM   2738 HG23 ILE B  64      39.722  48.055  34.205  1.00  0.00           H  
ATOM   2739 HD11 ILE B  64      43.807  48.609  32.796  1.00  0.00           H  
ATOM   2740 HD12 ILE B  64      43.298  50.201  33.410  1.00  0.00           H  
ATOM   2741 HD13 ILE B  64      42.879  48.725  34.311  1.00  0.00           H  
ATOM   2742  N   GLY B  65      36.945  50.127  32.448  1.00 14.95           N  
ATOM   2743  CA  GLY B  65      35.765  50.830  32.907  1.00 16.23           C  
ATOM   2744  C   GLY B  65      35.447  51.998  31.984  1.00 15.04           C  
ATOM   2745  O   GLY B  65      36.132  52.235  30.980  1.00 16.47           O  
ATOM   2746  H   GLY B  65      36.853  49.267  31.925  1.00  0.00           H  
ATOM   2747  HA3 GLY B  65      35.933  51.201  33.917  1.00  0.00           H  
ATOM   2748  HA2 GLY B  65      34.919  50.143  32.928  1.00  0.00           H  
ATOM   2749  N   LYS B  66      34.398  52.730  32.328  1.00 15.28           N  
ATOM   2750  CA  LYS B  66      33.936  53.871  31.542  1.00 14.54           C  
ATOM   2751  C   LYS B  66      33.490  53.426  30.140  1.00 15.85           C  
ATOM   2752  O   LYS B  66      33.576  54.198  29.173  1.00 17.32           O  
ATOM   2753  CB  LYS B  66      35.009  54.966  31.424  1.00 15.54           C  
ATOM   2754  CG  LYS B  66      35.624  55.440  32.762  1.00 20.04           C  
ATOM   2755  CD  LYS B  66      34.563  55.770  33.815  1.00 23.24           C  
ATOM   2756  CE  LYS B  66      33.847  57.061  33.503  1.00 28.90           C  
ATOM   2757  NZ  LYS B  66      32.832  57.372  34.529  1.00 29.64           N1+
ATOM   2758  H   LYS B  66      33.881  52.508  33.166  1.00  0.00           H  
ATOM   2759  HA  LYS B  66      33.071  54.300  32.049  1.00  0.00           H  
ATOM   2760  HB3 LYS B  66      34.592  55.823  30.895  1.00  0.00           H  
ATOM   2761  HB2 LYS B  66      35.805  54.621  30.764  1.00  0.00           H  
ATOM   2762  HG3 LYS B  66      36.244  56.319  32.584  1.00  0.00           H  
ATOM   2763  HG2 LYS B  66      36.290  54.669  33.148  1.00  0.00           H  
ATOM   2764  HD3 LYS B  66      35.035  55.844  34.794  1.00  0.00           H  
ATOM   2765  HD2 LYS B  66      33.839  54.957  33.867  1.00  0.00           H  
ATOM   2766  HE3 LYS B  66      33.365  56.983  32.528  1.00  0.00           H  
ATOM   2767  HE2 LYS B  66      34.571  57.874  33.451  1.00  0.00           H  
ATOM   2768  HZ1 LYS B  66      32.370  58.239  34.295  1.00  0.00           H  
ATOM   2769  HZ2 LYS B  66      32.150  56.628  34.566  1.00  0.00           H  
ATOM   2770  HZ3 LYS B  66      33.280  57.462  35.430  1.00  0.00           H  
ATOM   2771  N   ILE B  67      33.030  52.181  30.050  1.00 14.00           N  
ATOM   2772  CA  ILE B  67      32.520  51.588  28.799  1.00 15.18           C  
ATOM   2773  C   ILE B  67      31.091  51.102  29.113  1.00 15.12           C  
ATOM   2774  O   ILE B  67      30.867  50.351  30.070  1.00 17.67           O  
ATOM   2775  CB  ILE B  67      33.382  50.397  28.352  1.00 14.76           C  
ATOM   2776  CG1 ILE B  67      34.793  50.885  27.984  1.00 15.90           C  
ATOM   2777  CG2 ILE B  67      32.685  49.628  27.208  1.00 14.82           C  
ATOM   2778  CD1 ILE B  67      34.884  51.757  26.712  1.00 16.99           C  
ATOM   2779  H   ILE B  67      33.017  51.586  30.867  1.00  0.00           H  
ATOM   2780  HA  ILE B  67      32.492  52.343  28.014  1.00  0.00           H  
ATOM   2781  HB  ILE B  67      33.475  49.718  29.200  1.00  0.00           H  
ATOM   2782 HG13 ILE B  67      35.456  50.025  27.880  1.00  0.00           H  
ATOM   2783 HG12 ILE B  67      35.216  51.432  28.827  1.00  0.00           H  
ATOM   2784 HG21 ILE B  67      33.308  48.787  26.903  1.00  0.00           H  
ATOM   2785 HG22 ILE B  67      31.720  49.258  27.554  1.00  0.00           H  
ATOM   2786 HG23 ILE B  67      32.535  50.295  26.360  1.00  0.00           H  
ATOM   2787 HD11 ILE B  67      35.920  52.048  26.543  1.00  0.00           H  
ATOM   2788 HD12 ILE B  67      34.522  51.190  25.855  1.00  0.00           H  
ATOM   2789 HD13 ILE B  67      34.273  52.651  26.840  1.00  0.00           H  
ATOM   2790  N   GLY B  68      30.127  51.560  28.322  1.00 13.58           N  
ATOM   2791  CA  GLY B  68      28.738  51.177  28.550  1.00 13.94           C  
ATOM   2792  C   GLY B  68      27.814  51.772  27.508  1.00 15.03           C  
ATOM   2793  O   GLY B  68      28.263  52.497  26.636  1.00 14.83           O  
ATOM   2794  H   GLY B  68      30.331  52.117  27.497  1.00  0.00           H  
ATOM   2795  HA3 GLY B  68      28.420  51.490  29.546  1.00  0.00           H  
ATOM   2796  HA2 GLY B  68      28.654  50.088  28.516  1.00  0.00           H  
ATOM   2797  N   GLY B  69      26.518  51.468  27.606  1.00 13.29           N  
ATOM   2798  CA  GLY B  69      25.563  51.973  26.640  1.00 16.51           C  
ATOM   2799  C   GLY B  69      25.611  53.456  26.306  1.00 15.54           C  
ATOM   2800  O   GLY B  69      25.963  53.842  25.179  1.00 14.15           O  
ATOM   2801  H   GLY B  69      26.192  50.816  28.308  1.00  0.00           H  
ATOM   2802  HA3 GLY B  69      24.566  51.730  27.000  1.00  0.00           H  
ATOM   2803  HA2 GLY B  69      25.686  51.413  25.713  1.00  0.00           H  
ATOM   2804  N   ALA B  70      25.260  54.300  27.273  1.00 15.49           N  
ATOM   2805  CA  ALA B  70      25.256  55.736  27.023  1.00 16.38           C  
ATOM   2806  C   ALA B  70      26.649  56.299  26.739  1.00 15.88           C  
ATOM   2807  O   ALA B  70      26.808  57.163  25.865  1.00 15.26           O  
ATOM   2808  CB  ALA B  70      24.614  56.459  28.219  1.00 19.31           C  
ATOM   2809  H   ALA B  70      25.025  53.939  28.185  1.00  0.00           H  
ATOM   2810  HA  ALA B  70      24.645  55.929  26.138  1.00  0.00           H  
ATOM   2811  HB1 ALA B  70      24.623  57.541  28.067  1.00  0.00           H  
ATOM   2812  HB2 ALA B  70      23.577  56.158  28.347  1.00  0.00           H  
ATOM   2813  HB3 ALA B  70      25.146  56.256  29.150  1.00  0.00           H  
ATOM   2814  N   GLN B  71      27.638  55.826  27.489  1.00 15.03           N  
ATOM   2815  CA  GLN B  71      28.999  56.325  27.299  1.00 14.74           C  
ATOM   2816  C   GLN B  71      29.506  56.013  25.910  1.00 14.57           C  
ATOM   2817  O   GLN B  71      30.141  56.856  25.279  1.00 14.63           O  
ATOM   2818  CB  GLN B  71      29.929  55.721  28.384  1.00 19.59           C  
ATOM   2819  CG  GLN B  71      29.603  56.207  29.816  1.00 21.26           C  
ATOM   2820  CD  GLN B  71      30.352  55.462  30.926  1.00 27.54           C  
ATOM   2821  OE1 GLN B  71      31.018  56.069  31.764  1.00 28.70           O  
ATOM   2822  NE2 GLN B  71      30.204  54.142  30.993  1.00 25.07           N  
ATOM   2823  H   GLN B  71      27.492  55.054  28.118  1.00  0.00           H  
ATOM   2824  HA  GLN B  71      29.000  57.412  27.412  1.00  0.00           H  
ATOM   2825  HB3 GLN B  71      30.966  55.985  28.159  1.00  0.00           H  
ATOM   2826  HB2 GLN B  71      29.891  54.632  28.324  1.00  0.00           H  
ATOM   2827  HG3 GLN B  71      28.538  56.104  30.021  1.00  0.00           H  
ATOM   2828  HG2 GLN B  71      29.826  57.272  29.893  1.00  0.00           H  
ATOM   2829 HE22 GLN B  71      30.603  53.613  31.753  1.00  0.00           H  
ATOM   2830 HE21 GLN B  71      29.702  53.623  30.290  1.00  0.00           H  
ATOM   2831  N   ASN B  72      29.229  54.807  25.418  1.00 13.73           N  
ATOM   2832  CA  ASN B  72      29.731  54.456  24.089  1.00 12.30           C  
ATOM   2833  C   ASN B  72      29.028  55.247  23.005  1.00 12.72           C  
ATOM   2834  O   ASN B  72      29.620  55.562  21.964  1.00 12.86           O  
ATOM   2835  CB  ASN B  72      29.585  52.952  23.824  1.00 13.18           C  
ATOM   2836  CG  ASN B  72      30.425  52.104  24.758  1.00 13.56           C  
ATOM   2837  OD1 ASN B  72      31.249  52.610  25.528  1.00 12.22           O  
ATOM   2838  ND2 ASN B  72      30.209  50.791  24.702  1.00 12.38           N  
ATOM   2839  H   ASN B  72      28.681  54.154  25.960  1.00  0.00           H  
ATOM   2840  HA  ASN B  72      30.792  54.704  24.052  1.00  0.00           H  
ATOM   2841  HB3 ASN B  72      29.863  52.738  22.793  1.00  0.00           H  
ATOM   2842  HB2 ASN B  72      28.537  52.668  23.920  1.00  0.00           H  
ATOM   2843 HD22 ASN B  72      30.735  50.167  25.297  1.00  0.00           H  
ATOM   2844 HD21 ASN B  72      29.520  50.420  24.063  1.00  0.00           H  
ATOM   2845  N   ARG B  73      27.758  55.575  23.217  1.00 12.12           N  
ATOM   2846  CA  ARG B  73      27.074  56.387  22.217  1.00 13.41           C  
ATOM   2847  C   ARG B  73      27.731  57.785  22.200  1.00 13.74           C  
ATOM   2848  O   ARG B  73      27.904  58.375  21.133  1.00 14.85           O  
ATOM   2849  CB  ARG B  73      25.551  56.434  22.531  1.00 12.93           C  
ATOM   2850  CG  ARG B  73      24.830  55.090  22.259  1.00 12.72           C  
ATOM   2851  CD  ARG B  73      23.295  55.059  22.470  1.00 14.07           C  
ATOM   2852  NE  ARG B  73      22.813  54.942  23.875  1.00 16.01           N  
ATOM   2853  CZ  ARG B  73      22.591  53.797  24.554  1.00 19.05           C  
ATOM   2854  NH1 ARG B  73      22.884  52.626  24.014  1.00 16.16           N  
ATOM   2855  NH2 ARG B  73      22.046  53.796  25.771  1.00 17.14           N1+
ATOM   2856  H   ARG B  73      27.274  55.279  24.055  1.00  0.00           H  
ATOM   2857  HA  ARG B  73      27.207  55.958  21.222  1.00  0.00           H  
ATOM   2858  HB3 ARG B  73      25.098  57.190  21.887  1.00  0.00           H  
ATOM   2859  HB2 ARG B  73      25.381  56.761  23.556  1.00  0.00           H  
ATOM   2860  HG3 ARG B  73      25.275  54.340  22.905  1.00  0.00           H  
ATOM   2861  HG2 ARG B  73      25.045  54.752  21.245  1.00  0.00           H  
ATOM   2862  HD3 ARG B  73      22.801  54.382  21.777  1.00  0.00           H  
ATOM   2863  HD2 ARG B  73      22.940  56.047  22.176  1.00  0.00           H  
ATOM   2864  HE  ARG B  73      22.631  55.827  24.327  1.00  0.00           H  
ATOM   2865 HH12 ARG B  73      22.734  51.773  24.541  1.00  0.00           H  
ATOM   2866 HH11 ARG B  73      22.847  52.556  22.990  1.00  0.00           H  
ATOM   2867 HH22 ARG B  73      22.144  52.903  26.340  1.00  0.00           H  
ATOM   2868 HH21 ARG B  73      21.029  53.911  25.716  1.00  0.00           H  
ATOM   2869  N   SER B  74      28.091  58.284  23.378  1.00 14.41           N  
ATOM   2870  CA  SER B  74      28.746  59.596  23.490  1.00 14.18           C  
ATOM   2871  C   SER B  74      30.128  59.567  22.813  1.00 12.30           C  
ATOM   2872  O   SER B  74      30.477  60.499  22.055  1.00 14.03           O  
ATOM   2873  CB  SER B  74      28.879  59.989  24.968  1.00 18.47           C  
ATOM   2874  OG  SER B  74      29.364  61.314  25.082  1.00 25.82           O  
ATOM   2875  H   SER B  74      27.915  57.761  24.223  1.00  0.00           H  
ATOM   2876  HA  SER B  74      28.127  60.338  22.987  1.00  0.00           H  
ATOM   2877  HB3 SER B  74      29.569  59.307  25.464  1.00  0.00           H  
ATOM   2878  HB2 SER B  74      27.906  59.915  25.452  1.00  0.00           H  
ATOM   2879  HG  SER B  74      29.443  61.548  26.009  1.00  0.00           H  
ATOM   2880  N   TYR B  75      30.887  58.492  23.033  1.00 12.43           N  
ATOM   2881  CA  TYR B  75      32.218  58.366  22.413  1.00 10.72           C  
ATOM   2882  C   TYR B  75      32.060  58.301  20.897  1.00 13.01           C  
ATOM   2883  O   TYR B  75      32.844  58.884  20.165  1.00 12.97           O  
ATOM   2884  CB  TYR B  75      32.970  57.112  22.873  1.00 12.80           C  
ATOM   2885  CG  TYR B  75      33.219  57.010  24.357  1.00 14.96           C  
ATOM   2886  CD1 TYR B  75      33.417  58.159  25.128  1.00 16.71           C  
ATOM   2887  CD2 TYR B  75      33.263  55.765  24.990  1.00 15.86           C  
ATOM   2888  CE1 TYR B  75      33.653  58.067  26.489  1.00 18.51           C  
ATOM   2889  CE2 TYR B  75      33.502  55.660  26.355  1.00 14.87           C  
ATOM   2890  CZ  TYR B  75      33.698  56.817  27.100  1.00 19.89           C  
ATOM   2891  OH  TYR B  75      33.954  56.688  28.443  1.00 21.36           O  
ATOM   2892  H   TYR B  75      30.551  57.751  23.630  1.00  0.00           H  
ATOM   2893  HA  TYR B  75      32.810  59.245  22.668  1.00  0.00           H  
ATOM   2894  HB3 TYR B  75      33.921  57.048  22.343  1.00  0.00           H  
ATOM   2895  HB2 TYR B  75      32.433  56.226  22.537  1.00  0.00           H  
ATOM   2896  HD1 TYR B  75      33.386  59.133  24.662  1.00  0.00           H  
ATOM   2897  HD2 TYR B  75      33.110  54.862  24.417  1.00  0.00           H  
ATOM   2898  HE1 TYR B  75      33.802  58.963  27.073  1.00  0.00           H  
ATOM   2899  HE2 TYR B  75      33.533  54.688  26.824  1.00  0.00           H  
ATOM   2900  HH  TYR B  75      33.946  55.759  28.683  1.00  0.00           H  
ATOM   2901  N   SER B  76      31.056  57.571  20.414  1.00 12.13           N  
ATOM   2902  CA  SER B  76      30.864  57.467  18.964  1.00 10.06           C  
ATOM   2903  C   SER B  76      30.497  58.813  18.335  1.00 11.23           C  
ATOM   2904  O   SER B  76      30.910  59.120  17.221  1.00 12.33           O  
ATOM   2905  CB  SER B  76      29.782  56.428  18.655  1.00 12.02           C  
ATOM   2906  OG  SER B  76      30.128  55.160  19.208  1.00 14.68           O  
ATOM   2907  H   SER B  76      30.431  57.091  21.046  1.00  0.00           H  
ATOM   2908  HA  SER B  76      31.800  57.128  18.520  1.00  0.00           H  
ATOM   2909  HB3 SER B  76      29.667  56.334  17.575  1.00  0.00           H  
ATOM   2910  HB2 SER B  76      28.831  56.759  19.073  1.00  0.00           H  
ATOM   2911  HG  SER B  76      29.439  54.523  19.005  1.00  0.00           H  
ATOM   2912  N   LYS B  77      29.705  59.622  19.029  1.00 11.87           N  
ATOM   2913  CA  LYS B  77      29.346  60.920  18.459  1.00 12.91           C  
ATOM   2914  C   LYS B  77      30.610  61.782  18.398  1.00 13.78           C  
ATOM   2915  O   LYS B  77      30.863  62.438  17.402  1.00 14.76           O  
ATOM   2916  CB  LYS B  77      28.231  61.577  19.314  1.00 17.32           C  
ATOM   2917  CG  LYS B  77      27.540  62.834  18.721  1.00 19.24           C  
ATOM   2918  CD  LYS B  77      28.381  64.134  18.694  1.00 25.16           C  
ATOM   2919  CE  LYS B  77      28.787  64.604  17.275  1.00 30.14           C  
ATOM   2920  NZ  LYS B  77      30.181  65.089  17.228  1.00 33.83           N1+
ATOM   2921  H   LYS B  77      29.298  59.328  19.911  1.00  0.00           H  
ATOM   2922  HA  LYS B  77      28.969  60.787  17.443  1.00  0.00           H  
ATOM   2923  HB3 LYS B  77      28.599  61.790  20.319  1.00  0.00           H  
ATOM   2924  HB2 LYS B  77      27.448  60.829  19.453  1.00  0.00           H  
ATOM   2925  HG3 LYS B  77      26.645  63.023  19.315  1.00  0.00           H  
ATOM   2926  HG2 LYS B  77      27.159  62.596  17.726  1.00  0.00           H  
ATOM   2927  HD3 LYS B  77      29.253  64.024  19.340  1.00  0.00           H  
ATOM   2928  HD2 LYS B  77      27.796  64.927  19.165  1.00  0.00           H  
ATOM   2929  HE3 LYS B  77      28.109  65.383  16.924  1.00  0.00           H  
ATOM   2930  HE2 LYS B  77      28.711  63.786  16.556  1.00  0.00           H  
ATOM   2931  HZ1 LYS B  77      30.400  65.424  16.300  1.00  0.00           H  
ATOM   2932  HZ2 LYS B  77      30.359  65.819  17.904  1.00  0.00           H  
ATOM   2933  HZ3 LYS B  77      30.771  64.280  17.420  1.00  0.00           H  
ATOM   2934  N   LEU B  78      31.394  61.758  19.465  1.00 13.78           N  
ATOM   2935  CA  LEU B  78      32.644  62.524  19.524  1.00 15.31           C  
ATOM   2936  C   LEU B  78      33.632  62.066  18.443  1.00 13.98           C  
ATOM   2937  O   LEU B  78      34.134  62.871  17.655  1.00 13.95           O  
ATOM   2938  CB  LEU B  78      33.289  62.363  20.916  1.00 13.78           C  
ATOM   2939  CG  LEU B  78      34.740  62.842  21.065  1.00 18.09           C  
ATOM   2940  CD1 LEU B  78      34.782  64.378  20.979  1.00 19.64           C  
ATOM   2941  CD2 LEU B  78      35.310  62.364  22.388  1.00 20.63           C  
ATOM   2942  H   LEU B  78      31.136  61.202  20.268  1.00  0.00           H  
ATOM   2943  HA  LEU B  78      32.416  63.579  19.365  1.00  0.00           H  
ATOM   2944  HB3 LEU B  78      33.222  61.320  21.223  1.00  0.00           H  
ATOM   2945  HB2 LEU B  78      32.668  62.863  21.659  1.00  0.00           H  
ATOM   2946  HG  LEU B  78      35.336  62.427  20.252  1.00  0.00           H  
ATOM   2947 HD11 LEU B  78      35.811  64.720  21.085  1.00  0.00           H  
ATOM   2948 HD12 LEU B  78      34.390  64.698  20.014  1.00  0.00           H  
ATOM   2949 HD13 LEU B  78      34.173  64.804  21.777  1.00  0.00           H  
ATOM   2950 HD21 LEU B  78      36.340  62.707  22.486  1.00  0.00           H  
ATOM   2951 HD22 LEU B  78      34.714  62.764  23.207  1.00  0.00           H  
ATOM   2952 HD23 LEU B  78      35.286  61.274  22.421  1.00  0.00           H  
ATOM   2953  N   LEU B  79      33.881  60.764  18.376  1.00 13.65           N  
ATOM   2954  CA  LEU B  79      34.870  60.251  17.435  1.00 12.99           C  
ATOM   2955  C   LEU B  79      34.423  60.328  15.981  1.00 12.79           C  
ATOM   2956  O   LEU B  79      35.203  60.698  15.112  1.00 13.14           O  
ATOM   2957  CB  LEU B  79      35.253  58.818  17.830  1.00 11.18           C  
ATOM   2958  CG  LEU B  79      35.933  58.757  19.187  1.00 14.40           C  
ATOM   2959  CD1 LEU B  79      35.942  57.321  19.694  1.00 13.26           C  
ATOM   2960  CD2 LEU B  79      37.371  59.324  19.064  1.00 13.62           C  
ATOM   2961  H   LEU B  79      33.386  60.124  18.980  1.00  0.00           H  
ATOM   2962  HA  LEU B  79      35.764  60.866  17.534  1.00  0.00           H  
ATOM   2963  HB3 LEU B  79      35.915  58.399  17.072  1.00  0.00           H  
ATOM   2964  HB2 LEU B  79      34.359  58.195  17.844  1.00  0.00           H  
ATOM   2965  HG  LEU B  79      35.372  59.373  19.889  1.00  0.00           H  
ATOM   2966 HD11 LEU B  79      36.430  57.282  20.668  1.00  0.00           H  
ATOM   2967 HD12 LEU B  79      34.917  56.963  19.788  1.00  0.00           H  
ATOM   2968 HD13 LEU B  79      36.484  56.690  18.990  1.00  0.00           H  
ATOM   2969 HD21 LEU B  79      37.863  59.282  20.035  1.00  0.00           H  
ATOM   2970 HD22 LEU B  79      37.936  58.730  18.345  1.00  0.00           H  
ATOM   2971 HD23 LEU B  79      37.326  60.359  18.725  1.00  0.00           H  
ATOM   2972  N   CYS B  80      33.164  60.010  15.688  1.00 13.46           N  
ATOM   2973  CA  CYS B  80      32.700  60.126  14.303  1.00 10.94           C  
ATOM   2974  C   CYS B  80      32.788  61.599  13.894  1.00 13.45           C  
ATOM   2975  O   CYS B  80      33.132  61.941  12.743  1.00 11.74           O  
ATOM   2976  CB  CYS B  80      31.257  59.636  14.204  1.00 12.00           C  
ATOM   2977  SG  CYS B  80      31.171  57.809  14.184  1.00 13.64           S  
ATOM   2978  H   CYS B  80      32.542  59.692  16.417  1.00  0.00           H  
ATOM   2979  HA  CYS B  80      33.336  59.527  13.652  1.00  0.00           H  
ATOM   2980  HB3 CYS B  80      30.801  60.030  13.296  1.00  0.00           H  
ATOM   2981  HB2 CYS B  80      30.686  60.016  15.051  1.00  0.00           H  
ATOM   2982  HG  CYS B  80      29.895  57.423  14.097  1.00  0.00           H  
ATOM   2983  N   GLY B  81      32.509  62.484  14.849  1.00 12.35           N  
ATOM   2984  CA  GLY B  81      32.566  63.910  14.536  1.00 14.40           C  
ATOM   2985  C   GLY B  81      33.978  64.331  14.163  1.00 13.22           C  
ATOM   2986  O   GLY B  81      34.168  65.085  13.209  1.00 15.91           O  
ATOM   2987  H   GLY B  81      32.263  62.166  15.776  1.00  0.00           H  
ATOM   2988  HA3 GLY B  81      32.232  64.485  15.400  1.00  0.00           H  
ATOM   2989  HA2 GLY B  81      31.892  64.126  13.708  1.00  0.00           H  
ATOM   2990  N   LEU B  82      34.957  63.858  14.923  1.00 12.31           N  
ATOM   2991  CA  LEU B  82      36.355  64.191  14.640  1.00 13.41           C  
ATOM   2992  C   LEU B  82      36.791  63.578  13.309  1.00 13.33           C  
ATOM   2993  O   LEU B  82      37.515  64.208  12.515  1.00 13.28           O  
ATOM   2994  CB  LEU B  82      37.265  63.693  15.776  1.00 14.85           C  
ATOM   2995  CG  LEU B  82      37.168  64.491  17.096  1.00 18.29           C  
ATOM   2996  CD1 LEU B  82      37.914  63.799  18.237  1.00 19.60           C  
ATOM   2997  CD2 LEU B  82      37.742  65.870  16.858  1.00 22.29           C  
ATOM   2998  H   LEU B  82      34.743  63.258  15.707  1.00  0.00           H  
ATOM   2999  HA  LEU B  82      36.447  65.276  14.571  1.00  0.00           H  
ATOM   3000  HB3 LEU B  82      38.300  63.688  15.433  1.00  0.00           H  
ATOM   3001  HB2 LEU B  82      37.052  62.642  15.974  1.00  0.00           H  
ATOM   3002  HG  LEU B  82      36.117  64.589  17.371  1.00  0.00           H  
ATOM   3003 HD11 LEU B  82      37.820  64.393  19.146  1.00  0.00           H  
ATOM   3004 HD12 LEU B  82      37.487  62.811  18.405  1.00  0.00           H  
ATOM   3005 HD13 LEU B  82      38.968  63.699  17.976  1.00  0.00           H  
ATOM   3006 HD21 LEU B  82      37.683  66.452  17.778  1.00  0.00           H  
ATOM   3007 HD22 LEU B  82      38.784  65.782  16.550  1.00  0.00           H  
ATOM   3008 HD23 LEU B  82      37.173  66.371  16.075  1.00  0.00           H  
ATOM   3009  N   LEU B  83      36.359  62.346  13.044  1.00 12.21           N  
ATOM   3010  CA  LEU B  83      36.779  61.701  11.803  1.00 11.28           C  
ATOM   3011  C   LEU B  83      36.163  62.387  10.600  1.00 12.84           C  
ATOM   3012  O   LEU B  83      36.794  62.483   9.540  1.00 12.31           O  
ATOM   3013  CB  LEU B  83      36.428  60.191  11.802  1.00 12.14           C  
ATOM   3014  CG  LEU B  83      37.144  59.374  12.893  1.00 12.88           C  
ATOM   3015  CD1 LEU B  83      36.660  57.930  12.969  1.00 14.02           C  
ATOM   3016  CD2 LEU B  83      38.651  59.392  12.604  1.00 17.47           C  
ATOM   3017  H   LEU B  83      35.750  61.873  13.697  1.00  0.00           H  
ATOM   3018  HA  LEU B  83      37.862  61.794  11.726  1.00  0.00           H  
ATOM   3019  HB3 LEU B  83      36.657  59.767  10.824  1.00  0.00           H  
ATOM   3020  HB2 LEU B  83      35.350  60.071  11.910  1.00  0.00           H  
ATOM   3021  HG  LEU B  83      36.969  59.852  13.857  1.00  0.00           H  
ATOM   3022 HD11 LEU B  83      37.202  57.406  13.757  1.00  0.00           H  
ATOM   3023 HD12 LEU B  83      35.593  57.916  13.192  1.00  0.00           H  
ATOM   3024 HD13 LEU B  83      36.839  57.436  12.015  1.00  0.00           H  
ATOM   3025 HD21 LEU B  83      39.175  58.818  13.368  1.00  0.00           H  
ATOM   3026 HD22 LEU B  83      38.839  58.951  11.625  1.00  0.00           H  
ATOM   3027 HD23 LEU B  83      39.011  60.421  12.614  1.00  0.00           H  
ATOM   3028  N   ALA B  84      34.937  62.885  10.759  1.00 12.46           N  
ATOM   3029  CA  ALA B  84      34.275  63.602   9.669  1.00 12.22           C  
ATOM   3030  C   ALA B  84      34.923  64.945   9.424  1.00 14.29           C  
ATOM   3031  O   ALA B  84      35.230  65.300   8.289  1.00 15.84           O  
ATOM   3032  CB  ALA B  84      32.771  63.799  10.007  1.00 11.93           C  
ATOM   3033  H   ALA B  84      34.455  62.770  11.639  1.00  0.00           H  
ATOM   3034  HA  ALA B  84      34.354  63.005   8.760  1.00  0.00           H  
ATOM   3035  HB1 ALA B  84      32.282  64.333   9.192  1.00  0.00           H  
ATOM   3036  HB2 ALA B  84      32.297  62.826  10.139  1.00  0.00           H  
ATOM   3037  HB3 ALA B  84      32.678  64.376  10.928  1.00  0.00           H  
ATOM   3038  N   GLU B  85      35.136  65.697  10.497  1.00 14.05           N  
ATOM   3039  CA  GLU B  85      35.725  67.028  10.385  1.00 17.27           C  
ATOM   3040  C   GLU B  85      37.181  67.004   9.942  1.00 16.36           C  
ATOM   3041  O   GLU B  85      37.593  67.770   9.051  1.00 17.80           O  
ATOM   3042  CB  GLU B  85      35.623  67.729  11.741  1.00 18.73           C  
ATOM   3043  CG  GLU B  85      36.240  69.113  11.806  1.00 29.78           C  
ATOM   3044  CD  GLU B  85      36.058  69.741  13.173  1.00 33.34           C  
ATOM   3045  OE1 GLU B  85      36.077  68.995  14.177  1.00 38.91           O  
ATOM   3046  OE2 GLU B  85      35.896  70.978  13.246  1.00 40.17           O1-
ATOM   3047  H   GLU B  85      34.889  65.352  11.414  1.00  0.00           H  
ATOM   3048  HA  GLU B  85      35.151  67.600   9.656  1.00  0.00           H  
ATOM   3049  HB3 GLU B  85      36.073  67.098  12.507  1.00  0.00           H  
ATOM   3050  HB2 GLU B  85      34.576  67.787  12.038  1.00  0.00           H  
ATOM   3051  HG3 GLU B  85      35.781  69.751  11.050  1.00  0.00           H  
ATOM   3052  HG2 GLU B  85      37.303  69.048  11.575  1.00  0.00           H  
ATOM   3053  N   ARG B  86      37.965  66.115  10.528  1.00 12.72           N  
ATOM   3054  CA  ARG B  86      39.404  66.094  10.226  1.00 15.27           C  
ATOM   3055  C   ARG B  86      39.865  65.228   9.067  1.00 15.49           C  
ATOM   3056  O   ARG B  86      40.809  65.612   8.342  1.00 15.09           O  
ATOM   3057  CB  ARG B  86      40.195  65.708  11.478  1.00 13.86           C  
ATOM   3058  CG  ARG B  86      39.798  66.516  12.722  1.00 15.94           C  
ATOM   3059  CD  ARG B  86      40.123  68.004  12.543  1.00 16.33           C  
ATOM   3060  NE  ARG B  86      40.054  68.685  13.831  1.00 18.85           N  
ATOM   3061  CZ  ARG B  86      39.784  69.975  13.970  1.00 24.27           C  
ATOM   3062  NH1 ARG B  86      39.559  70.719  12.892  1.00 23.69           N  
ATOM   3063  NH2 ARG B  86      39.748  70.512  15.179  1.00 23.45           N1+
ATOM   3064  H   ARG B  86      37.575  65.452  11.182  1.00  0.00           H  
ATOM   3065  HA  ARG B  86      39.686  67.118   9.982  1.00  0.00           H  
ATOM   3066  HB3 ARG B  86      41.260  65.837  11.287  1.00  0.00           H  
ATOM   3067  HB2 ARG B  86      40.059  64.645  11.679  1.00  0.00           H  
ATOM   3068  HG3 ARG B  86      40.333  66.130  13.590  1.00  0.00           H  
ATOM   3069  HG2 ARG B  86      38.730  66.396  12.906  1.00  0.00           H  
ATOM   3070  HD3 ARG B  86      39.405  68.453  11.856  1.00  0.00           H  
ATOM   3071  HD2 ARG B  86      41.126  68.110  12.129  1.00  0.00           H  
ATOM   3072  HE  ARG B  86      40.227  68.115  14.646  1.00  0.00           H  
ATOM   3073 HH12 ARG B  86      39.353  71.703  12.991  1.00  0.00           H  
ATOM   3074 HH11 ARG B  86      39.594  70.300  11.973  1.00  0.00           H  
ATOM   3075 HH22 ARG B  86      39.543  71.495  15.289  1.00  0.00           H  
ATOM   3076 HH21 ARG B  86      39.927  69.940  15.992  1.00  0.00           H  
ATOM   3077  N   LEU B  87      39.226  64.067   8.883  1.00 14.38           N  
ATOM   3078  CA  LEU B  87      39.630  63.172   7.793  1.00 14.41           C  
ATOM   3079  C   LEU B  87      38.592  63.063   6.674  1.00 14.47           C  
ATOM   3080  O   LEU B  87      38.798  62.331   5.709  1.00 15.65           O  
ATOM   3081  CB  LEU B  87      39.972  61.779   8.351  1.00 13.54           C  
ATOM   3082  CG  LEU B  87      41.013  61.745   9.490  1.00 14.13           C  
ATOM   3083  CD1 LEU B  87      41.336  60.294   9.884  1.00 16.18           C  
ATOM   3084  CD2 LEU B  87      42.286  62.451   9.056  1.00 16.25           C  
ATOM   3085  H   LEU B  87      38.465  63.807   9.494  1.00  0.00           H  
ATOM   3086  HA  LEU B  87      40.540  63.581   7.356  1.00  0.00           H  
ATOM   3087  HB3 LEU B  87      40.309  61.138   7.536  1.00  0.00           H  
ATOM   3088  HB2 LEU B  87      39.056  61.291   8.686  1.00  0.00           H  
ATOM   3089  HG  LEU B  87      40.603  62.262  10.357  1.00  0.00           H  
ATOM   3090 HD11 LEU B  87      42.072  60.290  10.688  1.00  0.00           H  
ATOM   3091 HD12 LEU B  87      40.426  59.797  10.222  1.00  0.00           H  
ATOM   3092 HD13 LEU B  87      41.740  59.764   9.021  1.00  0.00           H  
ATOM   3093 HD21 LEU B  87      43.013  62.421   9.868  1.00  0.00           H  
ATOM   3094 HD22 LEU B  87      42.699  61.951   8.180  1.00  0.00           H  
ATOM   3095 HD23 LEU B  87      42.060  63.489   8.809  1.00  0.00           H  
ATOM   3096  N   ARG B  88      37.471  63.785   6.817  1.00 14.47           N  
ATOM   3097  CA  ARG B  88      36.406  63.804   5.812  1.00 15.06           C  
ATOM   3098  C   ARG B  88      35.812  62.408   5.576  1.00 14.38           C  
ATOM   3099  O   ARG B  88      35.472  62.033   4.438  1.00 15.02           O  
ATOM   3100  CB  ARG B  88      36.933  64.383   4.480  1.00 18.10           C  
ATOM   3101  CG  ARG B  88      37.316  65.885   4.479  1.00 26.13           C  
ATOM   3102  CD  ARG B  88      37.592  66.478   5.845  1.00 34.84           C  
ATOM   3103  NE  ARG B  88      37.853  67.920   5.762  1.00 44.72           N  
ATOM   3104  CZ  ARG B  88      38.854  68.550   6.377  1.00 46.76           C  
ATOM   3105  NH1 ARG B  88      39.711  67.875   7.135  1.00 49.46           N  
ATOM   3106  NH2 ARG B  88      39.001  69.861   6.228  1.00 49.37           N1+
ATOM   3107  H   ARG B  88      37.334  64.346   7.645  1.00  0.00           H  
ATOM   3108  HA  ARG B  88      35.610  64.455   6.174  1.00  0.00           H  
ATOM   3109  HB3 ARG B  88      36.200  64.199   3.694  1.00  0.00           H  
ATOM   3110  HB2 ARG B  88      37.787  63.795   4.145  1.00  0.00           H  
ATOM   3111  HG3 ARG B  88      36.529  66.458   3.990  1.00  0.00           H  
ATOM   3112  HG2 ARG B  88      38.185  66.035   3.839  1.00  0.00           H  
ATOM   3113  HD3 ARG B  88      38.452  65.978   6.290  1.00  0.00           H  
ATOM   3114  HD2 ARG B  88      36.737  66.301   6.496  1.00  0.00           H  
ATOM   3115  HE  ARG B  88      37.206  68.440   5.187  1.00  0.00           H  
ATOM   3116 HH12 ARG B  88      40.467  68.361   7.598  1.00  0.00           H  
ATOM   3117 HH11 ARG B  88      39.608  66.877   7.249  1.00  0.00           H  
ATOM   3118 HH22 ARG B  88      39.758  70.340   6.693  1.00  0.00           H  
ATOM   3119 HH21 ARG B  88      38.355  70.379   5.650  1.00  0.00           H  
ATOM   3120  N   ILE B  89      35.680  61.640   6.656  1.00 11.95           N  
ATOM   3121  CA  ILE B  89      35.094  60.298   6.547  1.00 11.81           C  
ATOM   3122  C   ILE B  89      33.636  60.354   7.023  1.00 13.01           C  
ATOM   3123  O   ILE B  89      33.363  60.874   8.095  1.00 12.28           O  
ATOM   3124  CB  ILE B  89      35.847  59.285   7.426  1.00 10.20           C  
ATOM   3125  CG1 ILE B  89      37.326  59.201   6.980  1.00 12.12           C  
ATOM   3126  CG2 ILE B  89      35.144  57.912   7.350  1.00 12.86           C  
ATOM   3127  CD1 ILE B  89      38.251  58.447   8.017  1.00 14.58           C  
ATOM   3128  H   ILE B  89      35.983  61.980   7.557  1.00  0.00           H  
ATOM   3129  HA  ILE B  89      35.125  59.972   5.508  1.00  0.00           H  
ATOM   3130  HB  ILE B  89      35.816  59.632   8.459  1.00  0.00           H  
ATOM   3131 HG13 ILE B  89      37.713  60.208   6.817  1.00  0.00           H  
ATOM   3132 HG12 ILE B  89      37.385  58.702   6.013  1.00  0.00           H  
ATOM   3133 HG21 ILE B  89      35.678  57.195   7.973  1.00  0.00           H  
ATOM   3134 HG22 ILE B  89      34.119  58.008   7.705  1.00  0.00           H  
ATOM   3135 HG23 ILE B  89      35.139  57.563   6.317  1.00  0.00           H  
ATOM   3136 HD11 ILE B  89      39.275  58.424   7.643  1.00  0.00           H  
ATOM   3137 HD12 ILE B  89      38.226  58.968   8.974  1.00  0.00           H  
ATOM   3138 HD13 ILE B  89      37.891  57.427   8.150  1.00  0.00           H  
ATOM   3139  N   SER B  90      32.717  59.800   6.241  1.00 11.00           N  
ATOM   3140  CA  SER B  90      31.298  59.827   6.626  1.00 12.77           C  
ATOM   3141  C   SER B  90      31.069  58.968   7.867  1.00 13.12           C  
ATOM   3142  O   SER B  90      31.598  57.855   7.944  1.00 12.75           O  
ATOM   3143  CB  SER B  90      30.521  59.213   5.436  1.00 13.35           C  
ATOM   3144  OG  SER B  90      30.986  59.751   4.207  1.00 22.82           O  
ATOM   3145  H   SER B  90      32.899  59.491   5.294  1.00  0.00           H  
ATOM   3146  HA  SER B  90      30.993  60.865   6.752  1.00  0.00           H  
ATOM   3147  HB3 SER B  90      29.452  59.409   5.540  1.00  0.00           H  
ATOM   3148  HB2 SER B  90      30.640  58.129   5.398  1.00  0.00           H  
ATOM   3149  HG  SER B  90      30.368  59.530   3.498  1.00  0.00           H  
ATOM   3150  N   PRO B  91      30.299  59.464   8.862  1.00 14.07           N  
ATOM   3151  CA  PRO B  91      30.047  58.657  10.055  1.00 12.91           C  
ATOM   3152  C   PRO B  91      29.466  57.274   9.745  1.00 11.04           C  
ATOM   3153  O   PRO B  91      29.716  56.328  10.495  1.00 10.47           O  
ATOM   3154  CB  PRO B  91      29.063  59.498  10.878  1.00 12.33           C  
ATOM   3155  CG  PRO B  91      29.389  60.899  10.499  1.00 15.01           C  
ATOM   3156  CD  PRO B  91      29.746  60.834   9.009  1.00 14.93           C  
ATOM   3157  HA  PRO B  91      30.976  58.540  10.614  1.00  0.00           H  
ATOM   3158  HB3 PRO B  91      29.267  59.355  11.940  1.00  0.00           H  
ATOM   3159  HB2 PRO B  91      28.044  59.268  10.567  1.00  0.00           H  
ATOM   3160  HG3 PRO B  91      30.258  61.234  11.065  1.00  0.00           H  
ATOM   3161  HG2 PRO B  91      28.505  61.524  10.631  1.00  0.00           H  
ATOM   3162  HD2 PRO B  91      28.835  60.919   8.416  1.00  0.00           H  
ATOM   3163  HD3 PRO B  91      30.529  61.562   8.795  1.00  0.00           H  
ATOM   3164  N   ASP B  92      28.685  57.141   8.665  1.00 12.44           N  
ATOM   3165  CA  ASP B  92      28.127  55.827   8.375  1.00 11.58           C  
ATOM   3166  C   ASP B  92      29.107  54.864   7.731  1.00 11.71           C  
ATOM   3167  O   ASP B  92      28.718  53.762   7.315  1.00 12.27           O  
ATOM   3168  CB  ASP B  92      26.892  55.903   7.418  1.00 12.94           C  
ATOM   3169  CG  ASP B  92      25.843  56.965   7.727  1.00 16.11           C  
ATOM   3170  OD1 ASP B  92      26.254  58.104   8.060  1.00 13.28           O  
ATOM   3171  OD2 ASP B  92      24.636  56.641   7.659  1.00 18.23           O1-
ATOM   3172  H   ASP B  92      28.208  57.923   8.218  1.00  0.00           H  
ATOM   3173  HA  ASP B  92      27.794  55.364   9.297  1.00  0.00           H  
ATOM   3174  HB3 ASP B  92      26.388  54.938   7.409  1.00  0.00           H  
ATOM   3175  HB2 ASP B  92      27.210  56.069   6.388  1.00  0.00           H  
ATOM   3176  N   ARG B  93      30.372  55.295   7.645  1.00 10.06           N  
ATOM   3177  CA  ARG B  93      31.446  54.453   7.122  1.00 11.20           C  
ATOM   3178  C   ARG B  93      32.534  54.264   8.175  1.00 10.65           C  
ATOM   3179  O   ARG B  93      33.724  54.041   7.856  1.00 10.40           O  
ATOM   3180  CB  ARG B  93      32.040  55.043   5.841  1.00 11.60           C  
ATOM   3181  CG  ARG B  93      31.058  54.915   4.681  1.00 11.98           C  
ATOM   3182  CD  ARG B  93      31.572  55.498   3.347  1.00 11.91           C  
ATOM   3183  NE  ARG B  93      32.751  54.768   2.872  1.00 12.98           N  
ATOM   3184  CZ  ARG B  93      32.704  53.540   2.353  1.00 13.22           C  
ATOM   3185  NH1 ARG B  93      31.534  52.900   2.230  1.00 14.11           N  
ATOM   3186  NH2 ARG B  93      33.833  52.923   2.022  1.00 14.18           N1+
ATOM   3187  H   ARG B  93      30.609  56.229   7.948  1.00  0.00           H  
ATOM   3188  HA  ARG B  93      31.028  53.475   6.885  1.00  0.00           H  
ATOM   3189  HB3 ARG B  93      32.964  54.519   5.594  1.00  0.00           H  
ATOM   3190  HB2 ARG B  93      32.277  56.095   6.002  1.00  0.00           H  
ATOM   3191  HG3 ARG B  93      30.118  55.398   4.948  1.00  0.00           H  
ATOM   3192  HG2 ARG B  93      30.800  53.866   4.541  1.00  0.00           H  
ATOM   3193  HD3 ARG B  93      31.827  56.549   3.484  1.00  0.00           H  
ATOM   3194  HD2 ARG B  93      30.783  55.439   2.597  1.00  0.00           H  
ATOM   3195  HE  ARG B  93      33.637  55.247   2.957  1.00  0.00           H  
ATOM   3196 HH12 ARG B  93      31.506  51.970   1.836  1.00  0.00           H  
ATOM   3197 HH11 ARG B  93      30.679  53.346   2.531  1.00  0.00           H  
ATOM   3198 HH22 ARG B  93      33.804  51.993   1.629  1.00  0.00           H  
ATOM   3199 HH21 ARG B  93      34.720  53.384   2.164  1.00  0.00           H  
ATOM   3200  N   VAL B  94      32.115  54.343   9.430  1.00 10.64           N  
ATOM   3201  CA  VAL B  94      33.016  54.154  10.561  1.00 11.44           C  
ATOM   3202  C   VAL B  94      32.466  53.101  11.512  1.00 10.62           C  
ATOM   3203  O   VAL B  94      31.275  53.123  11.825  1.00 10.24           O  
ATOM   3204  CB  VAL B  94      33.131  55.456  11.393  1.00  8.94           C  
ATOM   3205  CG1 VAL B  94      33.973  55.209  12.680  1.00 13.04           C  
ATOM   3206  CG2 VAL B  94      33.746  56.561  10.519  1.00  9.70           C  
ATOM   3207  H   VAL B  94      31.145  54.539   9.626  1.00  0.00           H  
ATOM   3208  HA  VAL B  94      34.000  53.853  10.205  1.00  0.00           H  
ATOM   3209  HB  VAL B  94      32.129  55.767  11.690  1.00  0.00           H  
ATOM   3210 HG11 VAL B  94      34.043  56.134  13.252  1.00  0.00           H  
ATOM   3211 HG12 VAL B  94      33.492  54.442  13.288  1.00  0.00           H  
ATOM   3212 HG13 VAL B  94      34.973  54.877  12.402  1.00  0.00           H  
ATOM   3213 HG21 VAL B  94      33.830  57.480  11.099  1.00  0.00           H  
ATOM   3214 HG22 VAL B  94      34.736  56.252  10.184  1.00  0.00           H  
ATOM   3215 HG23 VAL B  94      33.108  56.736   9.653  1.00  0.00           H  
ATOM   3216  N   TYR B  95      33.324  52.167  11.937  1.00 10.66           N  
ATOM   3217  CA  TYR B  95      32.968  51.206  12.977  1.00  9.81           C  
ATOM   3218  C   TYR B  95      33.982  51.418  14.100  1.00 10.79           C  
ATOM   3219  O   TYR B  95      35.183  51.585  13.837  1.00 11.63           O  
ATOM   3220  CB  TYR B  95      33.213  49.759  12.495  1.00 11.71           C  
ATOM   3221  CG  TYR B  95      32.078  48.961  11.885  1.00 11.35           C  
ATOM   3222  CD1 TYR B  95      30.934  48.666  12.656  1.00 11.78           C  
ATOM   3223  CD2 TYR B  95      32.238  48.374  10.614  1.00 11.92           C  
ATOM   3224  CE1 TYR B  95      29.983  47.746  12.176  1.00 13.96           C  
ATOM   3225  CE2 TYR B  95      31.275  47.475  10.122  1.00 12.38           C  
ATOM   3226  CZ  TYR B  95      30.162  47.143  10.918  1.00 13.04           C  
ATOM   3227  OH  TYR B  95      29.261  46.228  10.469  1.00 14.04           O  
ATOM   3228  H   TYR B  95      34.309  52.219  11.684  1.00  0.00           H  
ATOM   3229  HA  TYR B  95      31.945  51.313  13.311  1.00  0.00           H  
ATOM   3230  HB3 TYR B  95      33.466  49.146  13.364  1.00  0.00           H  
ATOM   3231  HB2 TYR B  95      34.104  49.716  11.874  1.00  0.00           H  
ATOM   3232  HD1 TYR B  95      30.811  49.110  13.634  1.00  0.00           H  
ATOM   3233  HD2 TYR B  95      33.120  48.582  10.026  1.00  0.00           H  
ATOM   3234  HE1 TYR B  95      29.125  47.498  12.781  1.00  0.00           H  
ATOM   3235  HE2 TYR B  95      31.426  47.026   9.151  1.00  0.00           H  
ATOM   3236  HH  TYR B  95      29.251  46.273   9.494  1.00  0.00           H  
ATOM   3237  N   ILE B  96      33.514  51.393  15.344  1.00  9.66           N  
ATOM   3238  CA  ILE B  96      34.417  51.521  16.494  1.00  9.70           C  
ATOM   3239  C   ILE B  96      34.090  50.354  17.446  1.00 10.65           C  
ATOM   3240  O   ILE B  96      32.970  50.248  17.937  1.00 10.70           O  
ATOM   3241  CB  ILE B  96      34.202  52.846  17.280  1.00 10.88           C  
ATOM   3242  CG1 ILE B  96      34.347  54.035  16.338  1.00 11.79           C  
ATOM   3243  CG2 ILE B  96      35.171  52.918  18.485  1.00 12.46           C  
ATOM   3244  CD1 ILE B  96      33.634  55.294  16.857  1.00 13.28           C  
ATOM   3245  H   ILE B  96      32.523  51.285  15.509  1.00  0.00           H  
ATOM   3246  HA  ILE B  96      35.453  51.451  16.162  1.00  0.00           H  
ATOM   3247  HB  ILE B  96      33.183  52.845  17.668  1.00  0.00           H  
ATOM   3248 HG13 ILE B  96      33.948  53.771  15.358  1.00  0.00           H  
ATOM   3249 HG12 ILE B  96      35.405  54.252  16.189  1.00  0.00           H  
ATOM   3250 HG21 ILE B  96      35.009  53.850  19.027  1.00  0.00           H  
ATOM   3251 HG22 ILE B  96      34.988  52.074  19.151  1.00  0.00           H  
ATOM   3252 HG23 ILE B  96      36.200  52.880  18.126  1.00  0.00           H  
ATOM   3253 HD11 ILE B  96      33.771  56.108  16.146  1.00  0.00           H  
ATOM   3254 HD12 ILE B  96      32.570  55.088  16.973  1.00  0.00           H  
ATOM   3255 HD13 ILE B  96      34.056  55.579  17.821  1.00  0.00           H  
ATOM   3256  N   ASN B  97      35.048  49.471  17.694  1.00  9.32           N  
ATOM   3257  CA  ASN B  97      34.810  48.389  18.660  1.00  9.98           C  
ATOM   3258  C   ASN B  97      35.229  48.901  20.054  1.00 10.92           C  
ATOM   3259  O   ASN B  97      36.356  49.404  20.236  1.00 12.35           O  
ATOM   3260  CB  ASN B  97      35.656  47.152  18.325  1.00 11.19           C  
ATOM   3261  CG  ASN B  97      35.176  46.446  17.073  1.00 11.13           C  
ATOM   3262  OD1 ASN B  97      33.985  46.366  16.829  1.00 13.36           O  
ATOM   3263  ND2 ASN B  97      36.116  45.936  16.280  1.00 13.60           N  
ATOM   3264  H   ASN B  97      35.937  49.544  17.219  1.00  0.00           H  
ATOM   3265  HA  ASN B  97      33.753  48.124  18.665  1.00  0.00           H  
ATOM   3266  HB3 ASN B  97      35.631  46.457  19.165  1.00  0.00           H  
ATOM   3267  HB2 ASN B  97      36.698  47.448  18.198  1.00  0.00           H  
ATOM   3268 HD22 ASN B  97      35.855  45.455  15.431  1.00  0.00           H  
ATOM   3269 HD21 ASN B  97      37.091  46.030  16.527  1.00  0.00           H  
ATOM   3270  N   TYR B  98      34.323  48.759  21.028  1.00 10.55           N  
ATOM   3271  CA  TYR B  98      34.589  49.191  22.408  1.00 10.96           C  
ATOM   3272  C   TYR B  98      34.900  47.970  23.265  1.00 10.80           C  
ATOM   3273  O   TYR B  98      34.235  46.947  23.149  1.00 10.37           O  
ATOM   3274  CB  TYR B  98      33.371  49.908  22.985  1.00 10.83           C  
ATOM   3275  CG  TYR B  98      33.128  51.237  22.325  1.00 10.22           C  
ATOM   3276  CD1 TYR B  98      33.950  52.339  22.606  1.00 10.95           C  
ATOM   3277  CD2 TYR B  98      32.127  51.393  21.369  1.00 10.88           C  
ATOM   3278  CE1 TYR B  98      33.773  53.554  21.938  1.00 11.53           C  
ATOM   3279  CE2 TYR B  98      31.946  52.602  20.703  1.00 11.68           C  
ATOM   3280  CZ  TYR B  98      32.777  53.685  20.990  1.00 10.74           C  
ATOM   3281  OH  TYR B  98      32.623  54.886  20.327  1.00 13.26           O  
ATOM   3282  H   TYR B  98      33.424  48.345  20.826  1.00  0.00           H  
ATOM   3283  HA  TYR B  98      35.444  49.867  22.417  1.00  0.00           H  
ATOM   3284  HB3 TYR B  98      33.511  50.055  24.056  1.00  0.00           H  
ATOM   3285  HB2 TYR B  98      32.490  49.277  22.866  1.00  0.00           H  
ATOM   3286  HD1 TYR B  98      34.731  52.255  23.347  1.00  0.00           H  
ATOM   3287  HD2 TYR B  98      31.473  50.567  21.133  1.00  0.00           H  
ATOM   3288  HE1 TYR B  98      34.416  54.392  22.163  1.00  0.00           H  
ATOM   3289  HE2 TYR B  98      31.164  52.700  19.965  1.00  0.00           H  
ATOM   3290  HH  TYR B  98      31.894  54.817  19.705  1.00  0.00           H  
ATOM   3291  N   TYR B  99      35.949  48.091  24.086  1.00 11.03           N  
ATOM   3292  CA  TYR B  99      36.349  47.004  24.975  1.00  9.33           C  
ATOM   3293  C   TYR B  99      36.467  47.506  26.415  1.00 12.08           C  
ATOM   3294  O   TYR B  99      37.249  48.405  26.700  1.00 12.07           O  
ATOM   3295  CB  TYR B  99      37.723  46.459  24.599  1.00 10.38           C  
ATOM   3296  CG  TYR B  99      37.858  45.921  23.192  1.00 12.81           C  
ATOM   3297  CD1 TYR B  99      37.899  44.559  22.969  1.00 15.10           C  
ATOM   3298  CD2 TYR B  99      38.036  46.779  22.105  1.00 11.02           C  
ATOM   3299  CE1 TYR B  99      38.126  44.046  21.694  1.00 17.21           C  
ATOM   3300  CE2 TYR B  99      38.264  46.275  20.813  1.00 13.20           C  
ATOM   3301  CZ  TYR B  99      38.310  44.907  20.626  1.00 18.86           C  
ATOM   3302  OH  TYR B  99      38.555  44.383  19.375  1.00 19.74           O  
ATOM   3303  H   TYR B  99      36.484  48.947  24.100  1.00  0.00           H  
ATOM   3304  HA  TYR B  99      35.613  46.202  24.926  1.00  0.00           H  
ATOM   3305  HB3 TYR B  99      38.010  45.684  25.310  1.00  0.00           H  
ATOM   3306  HB2 TYR B  99      38.473  47.232  24.762  1.00  0.00           H  
ATOM   3307  HD1 TYR B  99      37.754  43.872  23.790  1.00  0.00           H  
ATOM   3308  HD2 TYR B  99      38.000  47.848  22.250  1.00  0.00           H  
ATOM   3309  HE1 TYR B  99      38.159  42.977  21.540  1.00  0.00           H  
ATOM   3310  HE2 TYR B  99      38.401  46.955  19.985  1.00  0.00           H  
ATOM   3311  HH  TYR B  99      38.659  45.098  18.743  1.00  0.00           H  
ATOM   3312  N   ASP B 100      35.693  46.905  27.310  1.00 12.32           N  
ATOM   3313  CA  ASP B 100      35.787  47.234  28.731  1.00 13.24           C  
ATOM   3314  C   ASP B 100      36.796  46.232  29.258  1.00 14.77           C  
ATOM   3315  O   ASP B 100      36.483  45.041  29.421  1.00 16.20           O  
ATOM   3316  CB  ASP B 100      34.423  47.020  29.385  1.00 14.39           C  
ATOM   3317  CG  ASP B 100      34.422  47.363  30.858  1.00 16.88           C  
ATOM   3318  OD1 ASP B 100      35.486  47.720  31.405  1.00 16.06           O  
ATOM   3319  OD2 ASP B 100      33.327  47.279  31.461  1.00 20.21           O1-
ATOM   3320  H   ASP B 100      35.026  46.207  27.013  1.00  0.00           H  
ATOM   3321  HA  ASP B 100      36.136  48.256  28.876  1.00  0.00           H  
ATOM   3322  HB3 ASP B 100      34.118  45.982  29.255  1.00  0.00           H  
ATOM   3323  HB2 ASP B 100      33.675  47.626  28.872  1.00  0.00           H  
ATOM   3324  N   MET B 101      38.021  46.698  29.507  1.00 13.13           N  
ATOM   3325  CA  MET B 101      39.068  45.809  29.967  1.00 13.11           C  
ATOM   3326  C   MET B 101      39.092  45.590  31.472  1.00 14.63           C  
ATOM   3327  O   MET B 101      38.851  46.519  32.249  1.00 16.15           O  
ATOM   3328  CB  MET B 101      40.441  46.350  29.551  1.00 15.18           C  
ATOM   3329  CG  MET B 101      40.591  46.650  28.080  1.00 11.28           C  
ATOM   3330  SD  MET B 101      40.519  45.166  27.068  1.00 16.74           S  
ATOM   3331  CE  MET B 101      42.013  44.289  27.570  1.00 15.77           C  
ATOM   3332  H   MET B 101      38.225  47.678  29.375  1.00  0.00           H  
ATOM   3333  HA  MET B 101      38.926  44.841  29.486  1.00  0.00           H  
ATOM   3334  HB3 MET B 101      41.214  45.645  29.856  1.00  0.00           H  
ATOM   3335  HB2 MET B 101      40.663  47.249  30.127  1.00  0.00           H  
ATOM   3336  HG3 MET B 101      41.539  47.160  27.909  1.00  0.00           H  
ATOM   3337  HG2 MET B 101      39.806  47.340  27.769  1.00  0.00           H  
ATOM   3338  HE1 MET B 101      42.089  43.353  27.017  1.00  0.00           H  
ATOM   3339  HE2 MET B 101      42.886  44.907  27.358  1.00  0.00           H  
ATOM   3340  HE3 MET B 101      41.969  44.078  28.638  1.00  0.00           H  
ATOM   3341  N   ASN B 102      39.380  44.357  31.873  1.00 13.90           N  
ATOM   3342  CA  ASN B 102      39.529  44.065  33.300  1.00 15.48           C  
ATOM   3343  C   ASN B 102      40.922  44.607  33.625  1.00 15.54           C  
ATOM   3344  O   ASN B 102      41.847  44.457  32.826  1.00 14.64           O  
ATOM   3345  CB  ASN B 102      39.497  42.555  33.562  1.00 18.61           C  
ATOM   3346  CG  ASN B 102      39.565  42.233  35.043  1.00 22.39           C  
ATOM   3347  OD1 ASN B 102      40.614  42.370  35.666  1.00 24.92           O  
ATOM   3348  ND2 ASN B 102      38.434  41.828  35.619  1.00 26.25           N  
ATOM   3349  H   ASN B 102      39.495  43.619  31.193  1.00  0.00           H  
ATOM   3350  HA  ASN B 102      38.765  44.578  33.885  1.00  0.00           H  
ATOM   3351  HB3 ASN B 102      40.334  42.080  33.049  1.00  0.00           H  
ATOM   3352  HB2 ASN B 102      38.585  42.134  33.140  1.00  0.00           H  
ATOM   3353 HD22 ASN B 102      38.422  41.599  36.603  1.00  0.00           H  
ATOM   3354 HD21 ASN B 102      37.589  41.749  35.072  1.00  0.00           H  
ATOM   3355  N   ALA B 103      41.090  45.242  34.788  1.00 15.43           N  
ATOM   3356  CA  ALA B 103      42.391  45.808  35.140  1.00 16.18           C  
ATOM   3357  C   ALA B 103      43.519  44.758  35.147  1.00 16.62           C  
ATOM   3358  O   ALA B 103      44.658  45.065  34.829  1.00 16.59           O  
ATOM   3359  CB  ALA B 103      42.298  46.532  36.523  1.00 17.05           C  
ATOM   3360  H   ALA B 103      40.316  45.333  35.430  1.00  0.00           H  
ATOM   3361  HA  ALA B 103      42.641  46.558  34.389  1.00  0.00           H  
ATOM   3362  HB1 ALA B 103      43.270  46.952  36.780  1.00  0.00           H  
ATOM   3363  HB2 ALA B 103      41.560  47.332  36.466  1.00  0.00           H  
ATOM   3364  HB3 ALA B 103      41.998  45.817  37.289  1.00  0.00           H  
ATOM   3365  N   ALA B 104      43.194  43.522  35.503  1.00 16.49           N  
ATOM   3366  CA  ALA B 104      44.197  42.460  35.514  1.00 18.94           C  
ATOM   3367  C   ALA B 104      44.634  42.100  34.091  1.00 17.71           C  
ATOM   3368  O   ALA B 104      45.678  41.472  33.896  1.00 17.43           O  
ATOM   3369  CB  ALA B 104      43.641  41.228  36.193  1.00 17.98           C  
ATOM   3370  H   ALA B 104      42.244  43.307  35.770  1.00  0.00           H  
ATOM   3371  HA  ALA B 104      45.067  42.805  36.071  1.00  0.00           H  
ATOM   3372  HB1 ALA B 104      44.397  40.442  36.195  1.00  0.00           H  
ATOM   3373  HB2 ALA B 104      43.367  41.471  37.219  1.00  0.00           H  
ATOM   3374  HB3 ALA B 104      42.760  40.882  35.654  1.00  0.00           H  
ATOM   3375  N   ASN B 105      43.847  42.518  33.106  1.00 14.54           N  
ATOM   3376  CA  ASN B 105      44.141  42.200  31.707  1.00 14.99           C  
ATOM   3377  C   ASN B 105      44.810  43.325  30.919  1.00 14.21           C  
ATOM   3378  O   ASN B 105      44.844  43.294  29.672  1.00 14.55           O  
ATOM   3379  CB  ASN B 105      42.859  41.731  30.976  1.00 13.81           C  
ATOM   3380  CG  ASN B 105      42.402  40.321  31.405  1.00 15.31           C  
ATOM   3381  OD1 ASN B 105      41.208  39.987  31.322  1.00 19.03           O  
ATOM   3382  ND2 ASN B 105      43.342  39.499  31.864  1.00 13.04           N  
ATOM   3383  H   ASN B 105      43.026  43.068  33.315  1.00  0.00           H  
ATOM   3384  HA  ASN B 105      44.832  41.358  31.711  1.00  0.00           H  
ATOM   3385  HB3 ASN B 105      43.030  41.745  29.900  1.00  0.00           H  
ATOM   3386  HB2 ASN B 105      42.055  42.443  31.162  1.00  0.00           H  
ATOM   3387 HD22 ASN B 105      43.096  38.564  32.158  1.00  0.00           H  
ATOM   3388 HD21 ASN B 105      44.301  39.809  31.920  1.00  0.00           H  
ATOM   3389  N   VAL B 106      45.339  44.327  31.627  1.00 13.84           N  
ATOM   3390  CA  VAL B 106      46.074  45.409  30.962  1.00 15.39           C  
ATOM   3391  C   VAL B 106      47.451  45.549  31.603  1.00 16.19           C  
ATOM   3392  O   VAL B 106      47.561  45.927  32.778  1.00 17.28           O  
ATOM   3393  CB  VAL B 106      45.359  46.771  31.053  1.00 16.26           C  
ATOM   3394  CG1 VAL B 106      46.188  47.838  30.266  1.00 15.64           C  
ATOM   3395  CG2 VAL B 106      43.932  46.661  30.450  1.00 16.68           C  
ATOM   3396  H   VAL B 106      45.235  44.346  32.631  1.00  0.00           H  
ATOM   3397  HA  VAL B 106      46.202  45.150  29.910  1.00  0.00           H  
ATOM   3398  HB  VAL B 106      45.286  47.070  32.099  1.00  0.00           H  
ATOM   3399 HG11 VAL B 106      45.687  48.805  30.326  1.00  0.00           H  
ATOM   3400 HG12 VAL B 106      47.184  47.919  30.701  1.00  0.00           H  
ATOM   3401 HG13 VAL B 106      46.270  47.537  29.222  1.00  0.00           H  
ATOM   3402 HG21 VAL B 106      43.432  47.627  30.518  1.00  0.00           H  
ATOM   3403 HG22 VAL B 106      44.001  46.360  29.405  1.00  0.00           H  
ATOM   3404 HG23 VAL B 106      43.360  45.917  31.005  1.00  0.00           H  
ATOM   3405  N   GLY B 107      48.493  45.226  30.841  1.00 13.59           N  
ATOM   3406  CA  GLY B 107      49.856  45.355  31.340  1.00 14.18           C  
ATOM   3407  C   GLY B 107      50.375  46.769  31.112  1.00 14.83           C  
ATOM   3408  O   GLY B 107      50.053  47.413  30.101  1.00 13.56           O  
ATOM   3409  H   GLY B 107      48.345  44.885  29.901  1.00  0.00           H  
ATOM   3410  HA3 GLY B 107      50.500  44.644  30.824  1.00  0.00           H  
ATOM   3411  HA2 GLY B 107      49.874  45.129  32.406  1.00  0.00           H  
ATOM   3412  N   TRP B 108      51.183  47.252  32.057  1.00 15.46           N  
ATOM   3413  CA  TRP B 108      51.785  48.575  31.971  1.00 16.37           C  
ATOM   3414  C   TRP B 108      52.884  48.646  33.010  1.00 16.49           C  
ATOM   3415  O   TRP B 108      52.695  48.146  34.116  1.00 16.67           O  
ATOM   3416  CB  TRP B 108      50.759  49.655  32.306  1.00 17.53           C  
ATOM   3417  CG  TRP B 108      51.352  51.041  32.395  1.00 17.06           C  
ATOM   3418  CD1 TRP B 108      51.874  51.767  31.377  1.00 16.11           C  
ATOM   3419  CD2 TRP B 108      51.479  51.857  33.581  1.00 18.96           C  
ATOM   3420  NE1 TRP B 108      52.322  52.996  31.841  1.00 18.80           N  
ATOM   3421  CE2 TRP B 108      52.091  53.070  33.187  1.00 18.78           C  
ATOM   3422  CE3 TRP B 108      51.134  51.674  34.928  1.00 20.90           C  
ATOM   3423  CZ2 TRP B 108      52.371  54.105  34.099  1.00 19.90           C  
ATOM   3424  CZ3 TRP B 108      51.410  52.701  35.839  1.00 22.16           C  
ATOM   3425  CH2 TRP B 108      52.023  53.899  35.416  1.00 23.68           C  
ATOM   3426  H   TRP B 108      51.398  46.694  32.871  1.00  0.00           H  
ATOM   3427  HA  TRP B 108      52.195  48.740  30.974  1.00  0.00           H  
ATOM   3428  HB3 TRP B 108      50.271  49.410  33.249  1.00  0.00           H  
ATOM   3429  HB2 TRP B 108      49.968  49.647  31.557  1.00  0.00           H  
ATOM   3430  HD1 TRP B 108      51.894  51.359  30.377  1.00  0.00           H  
ATOM   3431  HE1 TRP B 108      52.736  53.656  31.201  1.00  0.00           H  
ATOM   3432  HE3 TRP B 108      50.666  50.753  35.245  1.00  0.00           H  
ATOM   3433  HZ2 TRP B 108      52.841  55.015  33.756  1.00  0.00           H  
ATOM   3434  HZ3 TRP B 108      51.152  52.582  36.881  1.00  0.00           H  
ATOM   3435  HH2 TRP B 108      52.219  54.664  36.153  1.00  0.00           H  
ATOM   3436  N   ASN B 109      54.016  49.227  32.629  1.00 15.94           N  
ATOM   3437  CA  ASN B 109      55.124  49.457  33.578  1.00 15.94           C  
ATOM   3438  C   ASN B 109      55.552  48.225  34.380  1.00 18.41           C  
ATOM   3439  O   ASN B 109      55.651  48.282  35.616  1.00 19.31           O  
ATOM   3440  CB  ASN B 109      54.701  50.582  34.526  1.00 20.26           C  
ATOM   3441  CG  ASN B 109      55.876  51.224  35.258  1.00 19.16           C  
ATOM   3442  OD1 ASN B 109      55.701  51.801  36.334  1.00 25.76           O  
ATOM   3443  ND2 ASN B 109      57.060  51.138  34.678  1.00 18.35           N  
ATOM   3444  H   ASN B 109      54.134  49.523  31.670  1.00  0.00           H  
ATOM   3445  HA  ASN B 109      55.987  49.804  33.010  1.00  0.00           H  
ATOM   3446  HB3 ASN B 109      53.990  50.193  35.254  1.00  0.00           H  
ATOM   3447  HB2 ASN B 109      54.163  51.345  33.964  1.00  0.00           H  
ATOM   3448 HD22 ASN B 109      57.871  51.547  35.122  1.00  0.00           H  
ATOM   3449 HD21 ASN B 109      57.155  50.663  33.792  1.00  0.00           H  
ATOM   3450  N   ASN B 110      55.820  47.128  33.677  1.00 17.72           N  
ATOM   3451  CA  ASN B 110      56.265  45.863  34.269  1.00 18.46           C  
ATOM   3452  C   ASN B 110      55.252  45.095  35.122  1.00 18.50           C  
ATOM   3453  O   ASN B 110      55.622  44.101  35.752  1.00 18.67           O  
ATOM   3454  CB  ASN B 110      57.541  46.081  35.115  1.00 18.77           C  
ATOM   3455  CG  ASN B 110      58.706  46.592  34.299  1.00 21.82           C  
ATOM   3456  OD1 ASN B 110      58.991  46.086  33.202  1.00 23.54           O  
ATOM   3457  ND2 ASN B 110      59.406  47.600  34.836  1.00 23.90           N  
ATOM   3458  H   ASN B 110      55.722  47.136  32.672  1.00  0.00           H  
ATOM   3459  HA  ASN B 110      56.542  45.208  33.443  1.00  0.00           H  
ATOM   3460  HB3 ASN B 110      57.820  45.145  35.599  1.00  0.00           H  
ATOM   3461  HB2 ASN B 110      57.326  46.785  35.919  1.00  0.00           H  
ATOM   3462 HD22 ASN B 110      60.197  47.985  34.340  1.00  0.00           H  
ATOM   3463 HD21 ASN B 110      59.143  47.974  35.737  1.00  0.00           H  
ATOM   3464  N   SER B 111      53.995  45.537  35.159  1.00 17.15           N  
ATOM   3465  CA  SER B 111      52.980  44.864  35.968  1.00 19.10           C  
ATOM   3466  C   SER B 111      51.642  45.059  35.264  1.00 18.81           C  
ATOM   3467  O   SER B 111      51.618  45.219  34.047  1.00 18.08           O  
ATOM   3468  CB  SER B 111      52.941  45.495  37.377  1.00 20.76           C  
ATOM   3469  OG  SER B 111      52.077  44.791  38.266  1.00 22.87           O  
ATOM   3470  H   SER B 111      53.730  46.350  34.622  1.00  0.00           H  
ATOM   3471  HA  SER B 111      53.208  43.801  36.043  1.00  0.00           H  
ATOM   3472  HB3 SER B 111      52.616  46.532  37.302  1.00  0.00           H  
ATOM   3473  HB2 SER B 111      53.950  45.515  37.792  1.00  0.00           H  
ATOM   3474  HG  SER B 111      52.086  45.218  39.126  1.00  0.00           H  
ATOM   3475  N   THR B 112      50.545  45.015  36.011  1.00 18.68           N  
ATOM   3476  CA  THR B 112      49.228  45.265  35.435  1.00 18.33           C  
ATOM   3477  C   THR B 112      48.532  46.324  36.280  1.00 21.26           C  
ATOM   3478  O   THR B 112      49.060  46.744  37.325  1.00 21.52           O  
ATOM   3479  CB  THR B 112      48.330  44.009  35.376  1.00 17.11           C  
ATOM   3480  OG1 THR B 112      47.957  43.610  36.706  1.00 19.08           O  
ATOM   3481  CG2 THR B 112      49.052  42.863  34.667  1.00 22.36           C  
ATOM   3482  H   THR B 112      50.613  44.805  36.997  1.00  0.00           H  
ATOM   3483  HA  THR B 112      49.356  45.652  34.424  1.00  0.00           H  
ATOM   3484  HB  THR B 112      47.426  44.251  34.818  1.00  0.00           H  
ATOM   3485  HG1 THR B 112      47.400  42.830  36.662  1.00  0.00           H  
ATOM   3486 HG21 THR B 112      48.404  41.988  34.636  1.00  0.00           H  
ATOM   3487 HG22 THR B 112      49.303  43.166  33.650  1.00  0.00           H  
ATOM   3488 HG23 THR B 112      49.966  42.619  35.208  1.00  0.00           H  
ATOM   3489  N   PHE B 113      47.348  46.756  35.850  1.00 22.04           N  
ATOM   3490  CA  PHE B 113      46.619  47.774  36.595  1.00 21.54           C  
ATOM   3491  C   PHE B 113      45.844  47.203  37.781  1.00 24.18           C  
ATOM   3492  O   PHE B 113      45.318  47.946  38.606  1.00 27.75           O  
ATOM   3493  CB  PHE B 113      45.690  48.558  35.655  1.00 21.45           C  
ATOM   3494  CG  PHE B 113      46.391  49.641  34.881  1.00 21.38           C  
ATOM   3495  CD1 PHE B 113      46.809  50.807  35.520  1.00 21.86           C  
ATOM   3496  CD2 PHE B 113      46.648  49.498  33.523  1.00 19.98           C  
ATOM   3497  CE1 PHE B 113      47.469  51.807  34.823  1.00 22.71           C  
ATOM   3498  CE2 PHE B 113      47.310  50.498  32.803  1.00 21.22           C  
ATOM   3499  CZ  PHE B 113      47.726  51.661  33.453  1.00 23.47           C  
ATOM   3500  H   PHE B 113      46.949  46.378  35.003  1.00  0.00           H  
ATOM   3501  HA  PHE B 113      47.352  48.476  36.992  1.00  0.00           H  
ATOM   3502  HB3 PHE B 113      44.877  48.996  36.233  1.00  0.00           H  
ATOM   3503  HB2 PHE B 113      45.212  47.868  34.960  1.00  0.00           H  
ATOM   3504  HD1 PHE B 113      46.619  50.943  36.575  1.00  0.00           H  
ATOM   3505  HD2 PHE B 113      46.336  48.603  33.006  1.00  0.00           H  
ATOM   3506  HE1 PHE B 113      47.788  52.703  35.335  1.00  0.00           H  
ATOM   3507  HE2 PHE B 113      47.498  50.368  31.747  1.00  0.00           H  
ATOM   3508  HZ  PHE B 113      48.239  52.444  32.914  1.00  0.00           H  
ATOM   3509  N   ALA B 114      45.766  45.881  37.870  1.00 25.42           N  
ATOM   3510  CA  ALA B 114      45.089  45.255  38.994  1.00 27.71           C  
ATOM   3511  C   ALA B 114      45.924  45.625  40.224  1.00 30.18           C  
ATOM   3512  O   ALA B 114      45.348  46.151  41.197  1.00 32.52           O  
ATOM   3513  CB  ALA B 114      45.063  43.749  38.821  1.00 26.22           C  
ATOM   3514  H   ALA B 114      46.180  45.302  37.154  1.00  0.00           H  
ATOM   3515  HA  ALA B 114      44.075  45.644  39.091  1.00  0.00           H  
ATOM   3516  HXT ALA B 114      46.988  45.441  40.261  1.00  0.00           H  
ATOM   3517  HB1 ALA B 114      44.553  43.295  39.670  1.00  0.00           H  
ATOM   3518  HB2 ALA B 114      44.533  43.498  37.902  1.00  0.00           H  
ATOM   3519  HB3 ALA B 114      46.084  43.372  38.767  1.00  0.00           H  
TER    3520      ALA B 114
ATOM   3521  N   PRO C   1      29.706  43.516  10.236  1.00 14.96           N1+
ATOM   3522  CA  PRO C   1      30.886  42.723  10.683  1.00 15.04           C  
ATOM   3523  C   PRO C   1      32.166  43.315  10.118  1.00 14.35           C  
ATOM   3524  O   PRO C   1      32.138  44.089   9.147  1.00 14.41           O  
ATOM   3525  CB  PRO C   1      30.714  41.310  10.159  1.00 15.20           C  
ATOM   3526  CG  PRO C   1      29.223  41.199   9.959  1.00 15.33           C  
ATOM   3527  CD  PRO C   1      28.621  42.619   9.800  1.00 15.90           C  
ATOM   3528  H1  PRO C   1      29.974  44.116   9.470  1.00  0.00           H  
ATOM   3529  H2  PRO C   1      29.380  44.092  10.999  1.00  0.00           H  
ATOM   3530  HA  PRO C   1      30.933  42.710  11.772  1.00  0.00           H  
ATOM   3531  HB3 PRO C   1      31.028  40.601  10.925  1.00  0.00           H  
ATOM   3532  HB2 PRO C   1      31.214  41.221   9.194  1.00  0.00           H  
ATOM   3533  HG3 PRO C   1      28.776  40.710  10.825  1.00  0.00           H  
ATOM   3534  HG2 PRO C   1      29.019  40.615   9.062  1.00  0.00           H  
ATOM   3535  HD2 PRO C   1      28.402  42.802   8.748  1.00  0.00           H  
ATOM   3536  HD3 PRO C   1      27.771  42.728  10.474  1.00  0.00           H  
ATOM   3537  N   MET C   2      33.294  42.985  10.738  1.00 11.63           N  
ATOM   3538  CA  MET C   2      34.556  43.467  10.191  1.00 11.46           C  
ATOM   3539  C   MET C   2      35.552  42.329  10.212  1.00 11.37           C  
ATOM   3540  O   MET C   2      35.662  41.602  11.208  1.00 11.78           O  
ATOM   3541  CB  MET C   2      35.116  44.700  10.937  1.00 15.87           C  
ATOM   3542  CG  MET C   2      35.512  44.516  12.362  1.00 17.27           C  
ATOM   3543  SD  MET C   2      36.628  45.919  12.971  1.00 14.93           S  
ATOM   3544  CE  MET C   2      35.370  47.200  13.344  1.00 18.79           C  
ATOM   3545  H   MET C   2      33.264  42.412  11.569  1.00  0.00           H  
ATOM   3546  HA  MET C   2      34.387  43.749   9.152  1.00  0.00           H  
ATOM   3547  HB3 MET C   2      34.399  45.517  10.867  1.00  0.00           H  
ATOM   3548  HB2 MET C   2      35.963  45.102  10.380  1.00  0.00           H  
ATOM   3549  HG3 MET C   2      36.031  43.565  12.475  1.00  0.00           H  
ATOM   3550  HG2 MET C   2      34.617  44.470  12.983  1.00  0.00           H  
ATOM   3551  HE1 MET C   2      35.863  48.098  13.716  1.00  0.00           H  
ATOM   3552  HE2 MET C   2      34.814  47.441  12.437  1.00  0.00           H  
ATOM   3553  HE3 MET C   2      34.682  46.825  14.102  1.00  0.00           H  
ATOM   3554  N   PHE C   3      36.276  42.177   9.104  1.00 10.60           N  
ATOM   3555  CA  PHE C   3      37.288  41.134   8.987  1.00  9.09           C  
ATOM   3556  C   PHE C   3      38.628  41.778   8.650  1.00  8.23           C  
ATOM   3557  O   PHE C   3      38.724  42.562   7.703  1.00 10.52           O  
ATOM   3558  CB  PHE C   3      36.916  40.150   7.889  1.00 11.08           C  
ATOM   3559  CG  PHE C   3      37.961  39.110   7.659  1.00 10.06           C  
ATOM   3560  CD1 PHE C   3      38.180  38.129   8.609  1.00 10.97           C  
ATOM   3561  CD2 PHE C   3      38.732  39.123   6.506  1.00 15.42           C  
ATOM   3562  CE1 PHE C   3      39.154  37.157   8.430  1.00 12.82           C  
ATOM   3563  CE2 PHE C   3      39.715  38.155   6.311  1.00 16.69           C  
ATOM   3564  CZ  PHE C   3      39.925  37.174   7.273  1.00 14.81           C  
ATOM   3565  H   PHE C   3      36.129  42.793   8.317  1.00  0.00           H  
ATOM   3566  HA  PHE C   3      37.372  40.603   9.935  1.00  0.00           H  
ATOM   3567  HB3 PHE C   3      36.736  40.694   6.961  1.00  0.00           H  
ATOM   3568  HB2 PHE C   3      35.973  39.666   8.140  1.00  0.00           H  
ATOM   3569  HD1 PHE C   3      37.588  38.110   9.512  1.00  0.00           H  
ATOM   3570  HD2 PHE C   3      38.571  39.884   5.758  1.00  0.00           H  
ATOM   3571  HE1 PHE C   3      39.306  36.400   9.185  1.00  0.00           H  
ATOM   3572  HE2 PHE C   3      40.314  38.168   5.413  1.00  0.00           H  
ATOM   3573  HZ  PHE C   3      40.688  36.424   7.121  1.00  0.00           H  
ATOM   3574  N   ILE C   4      39.631  41.480   9.464  1.00  9.63           N  
ATOM   3575  CA  ILE C   4      40.986  42.001   9.284  1.00 10.23           C  
ATOM   3576  C   ILE C   4      41.954  40.853   9.029  1.00 11.94           C  
ATOM   3577  O   ILE C   4      41.898  39.827   9.729  1.00 10.26           O  
ATOM   3578  CB  ILE C   4      41.495  42.726  10.584  1.00 13.30           C  
ATOM   3579  CG1 ILE C   4      40.370  43.579  11.195  1.00 18.21           C  
ATOM   3580  CG2 ILE C   4      42.751  43.566  10.260  1.00 16.66           C  
ATOM   3581  CD1 ILE C   4      39.872  44.629  10.298  1.00 21.71           C  
ATOM   3582  H   ILE C   4      39.478  40.867  10.252  1.00  0.00           H  
ATOM   3583  HA  ILE C   4      41.006  42.694   8.443  1.00  0.00           H  
ATOM   3584  HB  ILE C   4      41.775  41.962  11.309  1.00  0.00           H  
ATOM   3585 HG13 ILE C   4      40.723  44.032  12.122  1.00  0.00           H  
ATOM   3586 HG12 ILE C   4      39.543  42.932  11.488  1.00  0.00           H  
ATOM   3587 HG21 ILE C   4      43.098  44.064  11.165  1.00  0.00           H  
ATOM   3588 HG22 ILE C   4      43.538  42.913   9.881  1.00  0.00           H  
ATOM   3589 HG23 ILE C   4      42.504  44.313   9.506  1.00  0.00           H  
ATOM   3590 HD11 ILE C   4      39.081  45.189  10.797  1.00  0.00           H  
ATOM   3591 HD12 ILE C   4      40.688  45.305  10.040  1.00  0.00           H  
ATOM   3592 HD13 ILE C   4      39.477  44.174   9.390  1.00  0.00           H  
ATOM   3593  N   VAL C   5      42.858  41.025   8.057  1.00 11.67           N  
ATOM   3594  CA  VAL C   5      43.891  40.011   7.770  1.00 14.04           C  
ATOM   3595  C   VAL C   5      45.240  40.694   7.756  1.00 12.16           C  
ATOM   3596  O   VAL C   5      45.425  41.651   6.991  1.00 11.90           O  
ATOM   3597  CB  VAL C   5      43.747  39.363   6.379  1.00 18.48           C  
ATOM   3598  CG1 VAL C   5      44.933  38.366   6.109  1.00 19.38           C  
ATOM   3599  CG2 VAL C   5      42.473  38.679   6.296  1.00 26.00           C  
ATOM   3600  H   VAL C   5      42.844  41.866   7.499  1.00  0.00           H  
ATOM   3601  HA  VAL C   5      43.876  39.240   8.541  1.00  0.00           H  
ATOM   3602  HB  VAL C   5      43.771  40.148   5.623  1.00  0.00           H  
ATOM   3603 HG11 VAL C   5      44.815  37.918   5.123  1.00  0.00           H  
ATOM   3604 HG12 VAL C   5      45.880  38.906   6.151  1.00  0.00           H  
ATOM   3605 HG13 VAL C   5      44.929  37.582   6.867  1.00  0.00           H  
ATOM   3606 HG21 VAL C   5      42.370  38.220   5.313  1.00  0.00           H  
ATOM   3607 HG22 VAL C   5      42.424  37.906   7.063  1.00  0.00           H  
ATOM   3608 HG23 VAL C   5      41.665  39.394   6.449  1.00  0.00           H  
ATOM   3609  N   ASN C   6      46.151  40.241   8.619  1.00 10.75           N  
ATOM   3610  CA  ASN C   6      47.514  40.780   8.646  1.00 12.34           C  
ATOM   3611  C   ASN C   6      48.394  39.654   8.107  1.00 10.42           C  
ATOM   3612  O   ASN C   6      48.286  38.526   8.578  1.00 11.90           O  
ATOM   3613  CB  ASN C   6      47.944  41.122  10.075  1.00 14.00           C  
ATOM   3614  CG  ASN C   6      47.182  42.280  10.644  1.00 18.64           C  
ATOM   3615  OD1 ASN C   6      47.624  43.406  10.561  1.00 21.53           O  
ATOM   3616  ND2 ASN C   6      46.031  41.990  11.248  1.00 21.98           N  
ATOM   3617  H   ASN C   6      45.906  39.511   9.273  1.00  0.00           H  
ATOM   3618  HA  ASN C   6      47.588  41.659   8.006  1.00  0.00           H  
ATOM   3619  HB3 ASN C   6      49.011  41.348  10.089  1.00  0.00           H  
ATOM   3620  HB2 ASN C   6      47.807  40.250  10.714  1.00  0.00           H  
ATOM   3621 HD22 ASN C   6      45.472  42.728  11.651  1.00  0.00           H  
ATOM   3622 HD21 ASN C   6      45.717  41.032  11.302  1.00  0.00           H  
ATOM   3623  N   THR C   7      49.258  39.944   7.145  1.00 10.90           N  
ATOM   3624  CA  THR C   7      50.086  38.908   6.556  1.00 12.63           C  
ATOM   3625  C   THR C   7      51.438  39.412   6.100  1.00 11.84           C  
ATOM   3626  O   THR C   7      51.591  40.594   5.831  1.00 10.87           O  
ATOM   3627  CB  THR C   7      49.341  38.287   5.347  1.00 12.95           C  
ATOM   3628  OG1 THR C   7      50.150  37.266   4.750  1.00 12.91           O  
ATOM   3629  CG2 THR C   7      48.975  39.366   4.277  1.00 13.63           C  
ATOM   3630  H   THR C   7      49.346  40.895   6.815  1.00  0.00           H  
ATOM   3631  HA  THR C   7      50.242  38.128   7.301  1.00  0.00           H  
ATOM   3632  HB  THR C   7      48.419  37.830   5.706  1.00  0.00           H  
ATOM   3633  HG1 THR C   7      49.684  36.885   4.002  1.00  0.00           H  
ATOM   3634 HG21 THR C   7      48.454  38.892   3.445  1.00  0.00           H  
ATOM   3635 HG22 THR C   7      48.328  40.120   4.727  1.00  0.00           H  
ATOM   3636 HG23 THR C   7      49.885  39.841   3.912  1.00  0.00           H  
ATOM   3637  N   ASN C   8      52.420  38.507   6.035  1.00 12.68           N  
ATOM   3638  CA  ASN C   8      53.738  38.866   5.546  1.00 12.78           C  
ATOM   3639  C   ASN C   8      53.817  38.675   4.024  1.00 14.34           C  
ATOM   3640  O   ASN C   8      54.862  38.931   3.429  1.00 15.79           O  
ATOM   3641  CB  ASN C   8      54.814  38.034   6.258  1.00 11.93           C  
ATOM   3642  CG  ASN C   8      54.565  36.530   6.199  1.00 14.57           C  
ATOM   3643  OD1 ASN C   8      53.483  36.055   5.854  1.00 12.77           O  
ATOM   3644  ND2 ASN C   8      55.598  35.763   6.572  1.00 15.99           N  
ATOM   3645  H   ASN C   8      52.250  37.556   6.329  1.00  0.00           H  
ATOM   3646  HA  ASN C   8      53.913  39.918   5.770  1.00  0.00           H  
ATOM   3647  HB3 ASN C   8      54.882  38.348   7.300  1.00  0.00           H  
ATOM   3648  HB2 ASN C   8      55.789  38.256   5.825  1.00  0.00           H  
ATOM   3649 HD22 ASN C   8      55.509  34.757   6.559  1.00  0.00           H  
ATOM   3650 HD21 ASN C   8      56.464  36.190   6.866  1.00  0.00           H  
ATOM   3651  N   VAL C   9      52.739  38.204   3.401  1.00 14.59           N  
ATOM   3652  CA  VAL C   9      52.719  38.062   1.937  1.00 17.37           C  
ATOM   3653  C   VAL C   9      52.848  39.488   1.360  1.00 17.68           C  
ATOM   3654  O   VAL C   9      52.242  40.438   1.884  1.00 16.75           O  
ATOM   3655  CB  VAL C   9      51.375  37.409   1.461  1.00 16.14           C  
ATOM   3656  CG1 VAL C   9      51.173  37.608  -0.039  1.00 25.02           C  
ATOM   3657  CG2 VAL C   9      51.381  35.911   1.815  1.00 20.82           C  
ATOM   3658  H   VAL C   9      51.922  37.939   3.933  1.00  0.00           H  
ATOM   3659  HA  VAL C   9      53.563  37.453   1.613  1.00  0.00           H  
ATOM   3660  HB  VAL C   9      50.550  37.887   1.989  1.00  0.00           H  
ATOM   3661 HG11 VAL C   9      50.234  37.147  -0.345  1.00  0.00           H  
ATOM   3662 HG12 VAL C   9      51.143  38.675  -0.264  1.00  0.00           H  
ATOM   3663 HG13 VAL C   9      51.998  37.146  -0.582  1.00  0.00           H  
ATOM   3664 HG21 VAL C   9      50.448  35.455   1.485  1.00  0.00           H  
ATOM   3665 HG22 VAL C   9      52.220  35.423   1.317  1.00  0.00           H  
ATOM   3666 HG23 VAL C   9      51.481  35.792   2.894  1.00  0.00           H  
ATOM   3667  N   PRO C  10      53.625  39.667   0.270  1.00 17.76           N  
ATOM   3668  CA  PRO C  10      53.783  41.015  -0.308  1.00 18.34           C  
ATOM   3669  C   PRO C  10      52.498  41.606  -0.895  1.00 17.16           C  
ATOM   3670  O   PRO C  10      51.632  40.863  -1.353  1.00 17.92           O  
ATOM   3671  CB  PRO C  10      54.847  40.828  -1.398  1.00 19.42           C  
ATOM   3672  CG  PRO C  10      55.431  39.455  -1.177  1.00 21.69           C  
ATOM   3673  CD  PRO C  10      54.388  38.648  -0.471  1.00 18.07           C  
ATOM   3674  HA  PRO C  10      54.168  41.688   0.457  1.00  0.00           H  
ATOM   3675  HB3 PRO C  10      55.628  41.579  -1.273  1.00  0.00           H  
ATOM   3676  HB2 PRO C  10      54.372  40.866  -2.378  1.00  0.00           H  
ATOM   3677  HG3 PRO C  10      56.316  39.534  -0.545  1.00  0.00           H  
ATOM   3678  HG2 PRO C  10      55.653  38.996  -2.140  1.00  0.00           H  
ATOM   3679  HD2 PRO C  10      53.738  38.177  -1.208  1.00  0.00           H  
ATOM   3680  HD3 PRO C  10      54.872  37.976   0.237  1.00  0.00           H  
ATOM   3681  N   ARG C  11      52.390  42.935  -0.915  1.00 16.37           N  
ATOM   3682  CA  ARG C  11      51.195  43.551  -1.486  1.00 17.98           C  
ATOM   3683  C   ARG C  11      51.006  43.121  -2.946  1.00 18.50           C  
ATOM   3684  O   ARG C  11      49.881  42.905  -3.379  1.00 17.07           O  
ATOM   3685  CB  ARG C  11      51.262  45.083  -1.437  1.00 18.59           C  
ATOM   3686  CG  ARG C  11      49.921  45.741  -1.799  1.00 19.97           C  
ATOM   3687  CD  ARG C  11      49.960  47.268  -1.649  1.00 23.24           C  
ATOM   3688  NE  ARG C  11      48.721  47.856  -2.181  1.00 28.32           N  
ATOM   3689  CZ  ARG C  11      47.946  48.715  -1.528  1.00 30.58           C  
ATOM   3690  NH1 ARG C  11      48.267  49.113  -0.293  1.00 27.07           N  
ATOM   3691  NH2 ARG C  11      46.839  49.165  -2.111  1.00 27.86           N1+
ATOM   3692  H   ARG C  11      53.132  43.507  -0.537  1.00  0.00           H  
ATOM   3693  HA  ARG C  11      50.328  43.223  -0.913  1.00  0.00           H  
ATOM   3694  HB3 ARG C  11      52.034  45.434  -2.120  1.00  0.00           H  
ATOM   3695  HB2 ARG C  11      51.563  45.400  -0.439  1.00  0.00           H  
ATOM   3696  HG3 ARG C  11      49.134  45.334  -1.163  1.00  0.00           H  
ATOM   3697  HG2 ARG C  11      49.657  45.484  -2.825  1.00  0.00           H  
ATOM   3698  HD3 ARG C  11      50.815  47.664  -2.197  1.00  0.00           H  
ATOM   3699  HD2 ARG C  11      50.063  47.527  -0.595  1.00  0.00           H  
ATOM   3700  HE  ARG C  11      48.474  47.561  -3.114  1.00  0.00           H  
ATOM   3701 HH12 ARG C  11      47.673  49.767   0.197  1.00  0.00           H  
ATOM   3702 HH11 ARG C  11      49.103  48.760   0.149  1.00  0.00           H  
ATOM   3703 HH22 ARG C  11      46.242  49.818  -1.625  1.00  0.00           H  
ATOM   3704 HH21 ARG C  11      46.594  48.853  -3.040  1.00  0.00           H  
ATOM   3705  N   ALA C  12      52.105  42.981  -3.684  1.00 18.66           N  
ATOM   3706  CA  ALA C  12      52.018  42.593  -5.094  1.00 21.46           C  
ATOM   3707  C   ALA C  12      51.324  41.255  -5.294  1.00 21.11           C  
ATOM   3708  O   ALA C  12      50.766  40.993  -6.365  1.00 23.11           O  
ATOM   3709  CB  ALA C  12      53.417  42.552  -5.725  1.00 20.65           C  
ATOM   3710  H   ALA C  12      53.013  43.143  -3.273  1.00  0.00           H  
ATOM   3711  HA  ALA C  12      51.437  43.353  -5.616  1.00  0.00           H  
ATOM   3712  HB1 ALA C  12      53.336  42.262  -6.772  1.00  0.00           H  
ATOM   3713  HB2 ALA C  12      53.876  43.539  -5.656  1.00  0.00           H  
ATOM   3714  HB3 ALA C  12      54.034  41.827  -5.194  1.00  0.00           H  
ATOM   3715  N   SER C  13      51.346  40.402  -4.270  1.00 17.21           N  
ATOM   3716  CA  SER C  13      50.728  39.096  -4.383  1.00 19.23           C  
ATOM   3717  C   SER C  13      49.238  39.068  -4.047  1.00 17.98           C  
ATOM   3718  O   SER C  13      48.608  38.012  -4.110  1.00 20.64           O  
ATOM   3719  CB  SER C  13      51.473  38.091  -3.508  1.00 21.68           C  
ATOM   3720  OG  SER C  13      52.832  38.035  -3.911  1.00 23.57           O  
ATOM   3721  H   SER C  13      51.797  40.664  -3.405  1.00  0.00           H  
ATOM   3722  HA  SER C  13      50.836  38.772  -5.418  1.00  0.00           H  
ATOM   3723  HB3 SER C  13      51.020  37.106  -3.621  1.00  0.00           H  
ATOM   3724  HB2 SER C  13      51.417  38.404  -2.465  1.00  0.00           H  
ATOM   3725  HG  SER C  13      53.304  37.403  -3.363  1.00  0.00           H  
ATOM   3726  N   VAL C  14      48.680  40.212  -3.667  1.00 15.68           N  
ATOM   3727  CA  VAL C  14      47.247  40.260  -3.375  1.00 14.29           C  
ATOM   3728  C   VAL C  14      46.563  40.438  -4.727  1.00 15.48           C  
ATOM   3729  O   VAL C  14      46.809  41.408  -5.436  1.00 17.65           O  
ATOM   3730  CB  VAL C  14      46.922  41.427  -2.446  1.00 15.36           C  
ATOM   3731  CG1 VAL C  14      45.417  41.485  -2.184  1.00 17.13           C  
ATOM   3732  CG2 VAL C  14      47.665  41.232  -1.136  1.00 15.52           C  
ATOM   3733  H   VAL C  14      49.244  41.045  -3.581  1.00  0.00           H  
ATOM   3734  HA  VAL C  14      46.929  39.321  -2.919  1.00  0.00           H  
ATOM   3735  HB  VAL C  14      47.245  42.359  -2.910  1.00  0.00           H  
ATOM   3736 HG11 VAL C  14      45.195  42.320  -1.520  1.00  0.00           H  
ATOM   3737 HG12 VAL C  14      44.888  41.620  -3.128  1.00  0.00           H  
ATOM   3738 HG13 VAL C  14      45.093  40.555  -1.717  1.00  0.00           H  
ATOM   3739 HG21 VAL C  14      47.440  42.061  -0.464  1.00  0.00           H  
ATOM   3740 HG22 VAL C  14      47.350  40.295  -0.675  1.00  0.00           H  
ATOM   3741 HG23 VAL C  14      48.738  41.200  -1.327  1.00  0.00           H  
ATOM   3742  N   PRO C  15      45.673  39.522  -5.088  1.00 15.35           N  
ATOM   3743  CA  PRO C  15      45.039  39.682  -6.399  1.00 16.22           C  
ATOM   3744  C   PRO C  15      43.920  40.699  -6.498  1.00 15.99           C  
ATOM   3745  O   PRO C  15      43.208  40.977  -5.523  1.00 14.70           O  
ATOM   3746  CB  PRO C  15      44.518  38.290  -6.695  1.00 16.52           C  
ATOM   3747  CG  PRO C  15      44.111  37.792  -5.307  1.00 16.35           C  
ATOM   3748  CD  PRO C  15      45.163  38.343  -4.363  1.00 15.43           C  
ATOM   3749  HA  PRO C  15      45.807  39.933  -7.131  1.00  0.00           H  
ATOM   3750  HB3 PRO C  15      45.335  37.673  -7.072  1.00  0.00           H  
ATOM   3751  HB2 PRO C  15      43.632  38.365  -7.324  1.00  0.00           H  
ATOM   3752  HG3 PRO C  15      44.144  36.703  -5.290  1.00  0.00           H  
ATOM   3753  HG2 PRO C  15      43.138  38.208  -5.046  1.00  0.00           H  
ATOM   3754  HD2 PRO C  15      44.683  38.668  -3.440  1.00  0.00           H  
ATOM   3755  HD3 PRO C  15      45.966  37.614  -4.255  1.00  0.00           H  
ATOM   3756  N   ASP C  16      43.760  41.251  -7.698  1.00 14.22           N  
ATOM   3757  CA  ASP C  16      42.649  42.169  -7.946  1.00 13.07           C  
ATOM   3758  C   ASP C  16      41.380  41.387  -7.589  1.00 11.59           C  
ATOM   3759  O   ASP C  16      41.232  40.211  -7.966  1.00 14.67           O  
ATOM   3760  CB  ASP C  16      42.521  42.493  -9.437  1.00 14.92           C  
ATOM   3761  CG  ASP C  16      43.571  43.429  -9.946  1.00 19.54           C  
ATOM   3762  OD1 ASP C  16      43.611  43.572 -11.195  1.00 19.43           O  
ATOM   3763  OD2 ASP C  16      44.341  44.017  -9.157  1.00 16.16           O1-
ATOM   3764  H   ASP C  16      44.407  41.036  -8.443  1.00  0.00           H  
ATOM   3765  HA  ASP C  16      42.740  43.075  -7.348  1.00  0.00           H  
ATOM   3766  HB3 ASP C  16      41.535  42.914  -9.632  1.00  0.00           H  
ATOM   3767  HB2 ASP C  16      42.553  41.566 -10.012  1.00  0.00           H  
ATOM   3768  N   GLY C  17      40.460  42.047  -6.892  1.00 13.60           N  
ATOM   3769  CA  GLY C  17      39.201  41.450  -6.516  1.00 12.33           C  
ATOM   3770  C   GLY C  17      39.151  40.872  -5.116  1.00 12.50           C  
ATOM   3771  O   GLY C  17      38.083  40.524  -4.644  1.00 13.33           O  
ATOM   3772  H   GLY C  17      40.631  43.000  -6.606  1.00  0.00           H  
ATOM   3773  HA3 GLY C  17      38.940  40.674  -7.237  1.00  0.00           H  
ATOM   3774  HA2 GLY C  17      38.406  42.187  -6.631  1.00  0.00           H  
ATOM   3775  N   PHE C  18      40.287  40.823  -4.440  1.00 12.83           N  
ATOM   3776  CA  PHE C  18      40.327  40.200  -3.119  1.00 13.08           C  
ATOM   3777  C   PHE C  18      39.429  40.844  -2.067  1.00 10.20           C  
ATOM   3778  O   PHE C  18      38.680  40.137  -1.382  1.00 12.28           O  
ATOM   3779  CB  PHE C  18      41.773  40.121  -2.626  1.00 13.30           C  
ATOM   3780  CG  PHE C  18      41.959  39.234  -1.416  1.00 11.86           C  
ATOM   3781  CD1 PHE C  18      41.598  37.893  -1.457  1.00 14.96           C  
ATOM   3782  CD2 PHE C  18      42.560  39.741  -0.271  1.00 15.75           C  
ATOM   3783  CE1 PHE C  18      41.850  37.049  -0.353  1.00 16.00           C  
ATOM   3784  CE2 PHE C  18      42.810  38.907   0.825  1.00 15.74           C  
ATOM   3785  CZ  PHE C  18      42.462  37.578   0.781  1.00 14.49           C  
ATOM   3786  H   PHE C  18      41.128  41.217  -4.837  1.00  0.00           H  
ATOM   3787  HA  PHE C  18      39.980  39.174  -3.244  1.00  0.00           H  
ATOM   3788  HB3 PHE C  18      42.132  41.124  -2.399  1.00  0.00           H  
ATOM   3789  HB2 PHE C  18      42.412  39.766  -3.435  1.00  0.00           H  
ATOM   3790  HD1 PHE C  18      41.120  37.489  -2.337  1.00  0.00           H  
ATOM   3791  HD2 PHE C  18      42.837  40.784  -0.224  1.00  0.00           H  
ATOM   3792  HE1 PHE C  18      41.568  36.007  -0.395  1.00  0.00           H  
ATOM   3793  HE2 PHE C  18      43.280  39.306   1.711  1.00  0.00           H  
ATOM   3794  HZ  PHE C  18      42.666  36.944   1.631  1.00  0.00           H  
ATOM   3795  N   LEU C  19      39.474  42.168  -1.931  1.00 11.31           N  
ATOM   3796  CA  LEU C  19      38.610  42.790  -0.935  1.00 11.37           C  
ATOM   3797  C   LEU C  19      37.128  42.530  -1.240  1.00 10.54           C  
ATOM   3798  O   LEU C  19      36.314  42.315  -0.324  1.00 10.95           O  
ATOM   3799  CB  LEU C  19      38.839  44.305  -0.842  1.00 12.88           C  
ATOM   3800  CG  LEU C  19      40.145  44.801  -0.209  1.00 16.77           C  
ATOM   3801  CD1 LEU C  19      40.192  46.323  -0.261  1.00 19.26           C  
ATOM   3802  CD2 LEU C  19      40.249  44.341   1.194  1.00 22.70           C  
ATOM   3803  H   LEU C  19      40.095  42.715  -2.511  1.00  0.00           H  
ATOM   3804  HA  LEU C  19      38.839  42.351   0.036  1.00  0.00           H  
ATOM   3805  HB3 LEU C  19      37.996  44.762  -0.325  1.00  0.00           H  
ATOM   3806  HB2 LEU C  19      38.734  44.744  -1.833  1.00  0.00           H  
ATOM   3807  HG  LEU C  19      40.986  44.402  -0.775  1.00  0.00           H  
ATOM   3808 HD11 LEU C  19      41.120  46.674   0.189  1.00  0.00           H  
ATOM   3809 HD12 LEU C  19      40.143  46.653  -1.298  1.00  0.00           H  
ATOM   3810 HD13 LEU C  19      39.345  46.732   0.290  1.00  0.00           H  
ATOM   3811 HD21 LEU C  19      41.181  44.703   1.627  1.00  0.00           H  
ATOM   3812 HD22 LEU C  19      39.408  44.730   1.768  1.00  0.00           H  
ATOM   3813 HD23 LEU C  19      40.234  43.252   1.221  1.00  0.00           H  
ATOM   3814  N   SER C  20      36.779  42.549  -2.528  1.00 11.62           N  
ATOM   3815  CA  SER C  20      35.404  42.325  -2.928  1.00 10.88           C  
ATOM   3816  C   SER C  20      34.946  40.891  -2.667  1.00 11.71           C  
ATOM   3817  O   SER C  20      33.798  40.645  -2.227  1.00 10.97           O  
ATOM   3818  CB  SER C  20      35.253  42.689  -4.406  1.00 13.07           C  
ATOM   3819  OG  SER C  20      35.556  44.065  -4.566  1.00 15.19           O  
ATOM   3820  H   SER C  20      37.477  42.720  -3.238  1.00  0.00           H  
ATOM   3821  HA  SER C  20      34.769  42.994  -2.349  1.00  0.00           H  
ATOM   3822  HB3 SER C  20      34.227  42.503  -4.722  1.00  0.00           H  
ATOM   3823  HB2 SER C  20      35.947  42.093  -4.999  1.00  0.00           H  
ATOM   3824  HG  SER C  20      35.466  44.308  -5.491  1.00  0.00           H  
ATOM   3825  N   GLU C  21      35.842  39.942  -2.917  1.00 12.17           N  
ATOM   3826  CA  GLU C  21      35.541  38.528  -2.668  1.00 13.03           C  
ATOM   3827  C   GLU C  21      35.314  38.298  -1.158  1.00 12.42           C  
ATOM   3828  O   GLU C  21      34.374  37.605  -0.759  1.00 12.56           O  
ATOM   3829  CB  GLU C  21      36.701  37.645  -3.144  1.00 14.02           C  
ATOM   3830  CG  GLU C  21      36.390  36.149  -2.998  1.00 16.91           C  
ATOM   3831  CD  GLU C  21      37.404  35.254  -3.698  1.00 17.93           C  
ATOM   3832  OE1 GLU C  21      38.600  35.624  -3.738  1.00 18.96           O  
ATOM   3833  OE2 GLU C  21      36.998  34.185  -4.203  1.00 21.63           O1-
ATOM   3834  H   GLU C  21      36.750  40.188  -3.285  1.00  0.00           H  
ATOM   3835  HA  GLU C  21      34.637  38.255  -3.212  1.00  0.00           H  
ATOM   3836  HB3 GLU C  21      37.598  37.887  -2.575  1.00  0.00           H  
ATOM   3837  HB2 GLU C  21      36.922  37.868  -4.188  1.00  0.00           H  
ATOM   3838  HG3 GLU C  21      35.395  35.945  -3.392  1.00  0.00           H  
ATOM   3839  HG2 GLU C  21      36.348  35.890  -1.940  1.00  0.00           H  
ATOM   3840  N   LEU C  22      36.174  38.884  -0.318  1.00 12.19           N  
ATOM   3841  CA  LEU C  22      36.008  38.726   1.120  1.00 11.43           C  
ATOM   3842  C   LEU C  22      34.670  39.346   1.546  1.00 12.63           C  
ATOM   3843  O   LEU C  22      33.946  38.783   2.362  1.00 12.74           O  
ATOM   3844  CB  LEU C  22      37.150  39.429   1.865  1.00 12.65           C  
ATOM   3845  CG  LEU C  22      38.546  38.785   1.784  1.00 12.90           C  
ATOM   3846  CD1 LEU C  22      39.577  39.763   2.365  1.00 14.16           C  
ATOM   3847  CD2 LEU C  22      38.575  37.462   2.565  1.00 12.76           C  
ATOM   3848  H   LEU C  22      36.938  39.436  -0.681  1.00  0.00           H  
ATOM   3849  HA  LEU C  22      36.011  37.664   1.371  1.00  0.00           H  
ATOM   3850  HB3 LEU C  22      36.873  39.553   2.911  1.00  0.00           H  
ATOM   3851  HB2 LEU C  22      37.213  40.464   1.528  1.00  0.00           H  
ATOM   3852  HG  LEU C  22      38.789  38.589   0.740  1.00  0.00           H  
ATOM   3853 HD11 LEU C  22      40.570  39.317   2.313  1.00  0.00           H  
ATOM   3854 HD12 LEU C  22      39.564  40.689   1.791  1.00  0.00           H  
ATOM   3855 HD13 LEU C  22      39.329  39.978   3.405  1.00  0.00           H  
ATOM   3856 HD21 LEU C  22      39.569  37.020   2.497  1.00  0.00           H  
ATOM   3857 HD22 LEU C  22      38.332  37.651   3.611  1.00  0.00           H  
ATOM   3858 HD23 LEU C  22      37.842  36.774   2.142  1.00  0.00           H  
ATOM   3859  N   THR C  23      34.367  40.533   1.031  1.00 12.29           N  
ATOM   3860  CA  THR C  23      33.119  41.201   1.394  1.00 12.00           C  
ATOM   3861  C   THR C  23      31.912  40.333   1.050  1.00 13.56           C  
ATOM   3862  O   THR C  23      31.037  40.077   1.884  1.00 13.17           O  
ATOM   3863  CB  THR C  23      32.986  42.551   0.655  1.00 14.02           C  
ATOM   3864  OG1 THR C  23      34.072  43.408   1.050  1.00 14.14           O  
ATOM   3865  CG2 THR C  23      31.614  43.238   0.979  1.00 12.65           C  
ATOM   3866  H   THR C  23      35.002  40.979   0.383  1.00  0.00           H  
ATOM   3867  HA  THR C  23      33.122  41.387   2.468  1.00  0.00           H  
ATOM   3868  HB  THR C  23      33.048  42.375  -0.418  1.00  0.00           H  
ATOM   3869  HG1 THR C  23      33.997  44.251   0.596  1.00  0.00           H  
ATOM   3870 HG21 THR C  23      31.548  44.186   0.446  1.00  0.00           H  
ATOM   3871 HG22 THR C  23      30.798  42.586   0.664  1.00  0.00           H  
ATOM   3872 HG23 THR C  23      31.541  43.418   2.051  1.00  0.00           H  
ATOM   3873  N   GLN C  24      31.884  39.882  -0.197  1.00 12.57           N  
ATOM   3874  CA  GLN C  24      30.764  39.074  -0.671  1.00 12.63           C  
ATOM   3875  C   GLN C  24      30.633  37.735   0.036  1.00 12.60           C  
ATOM   3876  O   GLN C  24      29.541  37.348   0.442  1.00 14.20           O  
ATOM   3877  CB  GLN C  24      30.877  38.877  -2.179  1.00 15.04           C  
ATOM   3878  CG  GLN C  24      30.688  40.195  -2.904  1.00 17.76           C  
ATOM   3879  CD  GLN C  24      30.910  40.064  -4.377  1.00 25.12           C  
ATOM   3880  OE1 GLN C  24      30.765  38.978  -4.937  1.00 24.91           O  
ATOM   3881  NE2 GLN C  24      31.275  41.176  -5.025  1.00 28.86           N  
ATOM   3882  H   GLN C  24      32.641  40.098  -0.829  1.00  0.00           H  
ATOM   3883  HA  GLN C  24      29.849  39.636  -0.481  1.00  0.00           H  
ATOM   3884  HB3 GLN C  24      30.119  38.168  -2.511  1.00  0.00           H  
ATOM   3885  HB2 GLN C  24      31.859  38.468  -2.419  1.00  0.00           H  
ATOM   3886  HG3 GLN C  24      31.376  40.934  -2.497  1.00  0.00           H  
ATOM   3887  HG2 GLN C  24      29.679  40.568  -2.721  1.00  0.00           H  
ATOM   3888 HE22 GLN C  24      31.439  41.148  -6.021  1.00  0.00           H  
ATOM   3889 HE21 GLN C  24      31.386  42.042  -4.518  1.00  0.00           H  
ATOM   3890  N   GLN C  25      31.743  37.033   0.223  1.00 12.49           N  
ATOM   3891  CA  GLN C  25      31.691  35.749   0.900  1.00 14.50           C  
ATOM   3892  C   GLN C  25      31.349  35.865   2.395  1.00 11.98           C  
ATOM   3893  O   GLN C  25      30.658  35.007   2.936  1.00 14.54           O  
ATOM   3894  CB  GLN C  25      33.003  34.995   0.666  1.00 15.39           C  
ATOM   3895  CG  GLN C  25      33.178  34.609  -0.815  1.00 21.30           C  
ATOM   3896  CD  GLN C  25      31.974  33.834  -1.375  1.00 24.72           C  
ATOM   3897  OE1 GLN C  25      31.424  34.179  -2.431  1.00 30.01           O  
ATOM   3898  NE2 GLN C  25      31.560  32.799  -0.666  1.00 21.96           N  
ATOM   3899  H   GLN C  25      32.628  37.391  -0.107  1.00  0.00           H  
ATOM   3900  HA  GLN C  25      30.897  35.168   0.431  1.00  0.00           H  
ATOM   3901  HB3 GLN C  25      33.019  34.095   1.280  1.00  0.00           H  
ATOM   3902  HB2 GLN C  25      33.841  35.618   0.979  1.00  0.00           H  
ATOM   3903  HG3 GLN C  25      34.080  34.007  -0.928  1.00  0.00           H  
ATOM   3904  HG2 GLN C  25      33.337  35.509  -1.409  1.00  0.00           H  
ATOM   3905 HE22 GLN C  25      30.773  32.252  -0.983  1.00  0.00           H  
ATOM   3906 HE21 GLN C  25      32.030  32.555   0.195  1.00  0.00           H  
ATOM   3907  N   LEU C  26      31.786  36.941   3.045  1.00 12.05           N  
ATOM   3908  CA  LEU C  26      31.443  37.112   4.444  1.00 14.65           C  
ATOM   3909  C   LEU C  26      29.970  37.473   4.589  1.00 12.95           C  
ATOM   3910  O   LEU C  26      29.335  37.076   5.563  1.00 15.80           O  
ATOM   3911  CB  LEU C  26      32.325  38.179   5.100  1.00 13.39           C  
ATOM   3912  CG  LEU C  26      33.712  37.603   5.453  1.00 16.47           C  
ATOM   3913  CD1 LEU C  26      34.646  38.748   5.845  1.00 17.17           C  
ATOM   3914  CD2 LEU C  26      33.610  36.594   6.620  1.00 18.18           C  
ATOM   3915  H   LEU C  26      32.349  37.627   2.563  1.00  0.00           H  
ATOM   3916  HA  LEU C  26      31.615  36.165   4.956  1.00  0.00           H  
ATOM   3917  HB3 LEU C  26      31.842  38.543   6.007  1.00  0.00           H  
ATOM   3918  HB2 LEU C  26      32.445  39.021   4.417  1.00  0.00           H  
ATOM   3919  HG  LEU C  26      34.119  37.095   4.578  1.00  0.00           H  
ATOM   3920 HD11 LEU C  26      35.629  38.346   6.096  1.00  0.00           H  
ATOM   3921 HD12 LEU C  26      34.740  39.443   5.011  1.00  0.00           H  
ATOM   3922 HD13 LEU C  26      34.237  39.272   6.709  1.00  0.00           H  
ATOM   3923 HD21 LEU C  26      34.601  36.201   6.849  1.00  0.00           H  
ATOM   3924 HD22 LEU C  26      33.205  37.095   7.499  1.00  0.00           H  
ATOM   3925 HD23 LEU C  26      32.952  35.773   6.334  1.00  0.00           H  
ATOM   3926  N   ALA C  27      29.433  38.215   3.623  1.00 14.59           N  
ATOM   3927  CA  ALA C  27      28.005  38.579   3.662  1.00 16.06           C  
ATOM   3928  C   ALA C  27      27.223  37.275   3.592  1.00 17.20           C  
ATOM   3929  O   ALA C  27      26.318  37.024   4.398  1.00 19.99           O  
ATOM   3930  CB  ALA C  27      27.648  39.495   2.464  1.00 14.39           C  
ATOM   3931  H   ALA C  27      30.006  38.534   2.854  1.00  0.00           H  
ATOM   3932  HA  ALA C  27      27.782  39.093   4.598  1.00  0.00           H  
ATOM   3933  HB1 ALA C  27      26.591  39.755   2.507  1.00  0.00           H  
ATOM   3934  HB2 ALA C  27      28.247  40.404   2.510  1.00  0.00           H  
ATOM   3935  HB3 ALA C  27      27.854  38.970   1.531  1.00  0.00           H  
ATOM   3936  N   GLN C  28      27.587  36.427   2.642  1.00 17.54           N  
ATOM   3937  CA  GLN C  28      26.926  35.135   2.486  1.00 18.76           C  
ATOM   3938  C   GLN C  28      27.025  34.266   3.739  1.00 19.19           C  
ATOM   3939  O   GLN C  28      26.033  33.697   4.209  1.00 20.32           O  
ATOM   3940  CB  GLN C  28      27.539  34.405   1.273  1.00 23.18           C  
ATOM   3941  CG  GLN C  28      26.947  33.020   0.978  1.00 29.64           C  
ATOM   3942  CD  GLN C  28      25.504  33.083   0.509  1.00 32.76           C  
ATOM   3943  OE1 GLN C  28      25.106  34.008  -0.208  1.00 33.57           O  
ATOM   3944  NE2 GLN C  28      24.707  32.098   0.917  1.00 36.70           N  
ATOM   3945  H   GLN C  28      28.335  36.669   2.009  1.00  0.00           H  
ATOM   3946  HA  GLN C  28      25.872  35.315   2.278  1.00  0.00           H  
ATOM   3947  HB3 GLN C  28      28.616  34.315   1.413  1.00  0.00           H  
ATOM   3948  HB2 GLN C  28      27.442  35.034   0.387  1.00  0.00           H  
ATOM   3949  HG3 GLN C  28      27.010  32.401   1.873  1.00  0.00           H  
ATOM   3950  HG2 GLN C  28      27.553  32.522   0.221  1.00  0.00           H  
ATOM   3951 HE22 GLN C  28      23.737  32.084   0.637  1.00  0.00           H  
ATOM   3952 HE21 GLN C  28      25.072  31.363   1.506  1.00  0.00           H  
ATOM   3953  N   ALA C  29      28.220  34.181   4.303  1.00 15.95           N  
ATOM   3954  CA  ALA C  29      28.455  33.352   5.476  1.00 15.46           C  
ATOM   3955  C   ALA C  29      27.766  33.791   6.764  1.00 15.74           C  
ATOM   3956  O   ALA C  29      27.218  32.958   7.493  1.00 18.36           O  
ATOM   3957  CB  ALA C  29      29.980  33.237   5.704  1.00 12.73           C  
ATOM   3958  H   ALA C  29      28.998  34.699   3.920  1.00  0.00           H  
ATOM   3959  HA  ALA C  29      28.090  32.352   5.241  1.00  0.00           H  
ATOM   3960  HB1 ALA C  29      30.171  32.619   6.581  1.00  0.00           H  
ATOM   3961  HB2 ALA C  29      30.446  32.782   4.830  1.00  0.00           H  
ATOM   3962  HB3 ALA C  29      30.400  34.230   5.863  1.00  0.00           H  
ATOM   3963  N   THR C  30      27.810  35.093   7.053  1.00 17.28           N  
ATOM   3964  CA  THR C  30      27.224  35.630   8.271  1.00 17.09           C  
ATOM   3965  C   THR C  30      25.742  35.969   8.161  1.00 18.58           C  
ATOM   3966  O   THR C  30      25.088  36.162   9.178  1.00 20.34           O  
ATOM   3967  CB  THR C  30      28.008  36.906   8.704  1.00 15.69           C  
ATOM   3968  OG1 THR C  30      27.925  37.959   7.758  1.00 15.82           O  
ATOM   3969  CG2 THR C  30      29.504  36.658   8.961  1.00 15.84           C  
ATOM   3970  H   THR C  30      28.236  35.739   6.395  1.00  0.00           H  
ATOM   3971  HA  THR C  30      27.324  34.899   9.075  1.00  0.00           H  
ATOM   3972  HB  THR C  30      27.574  37.276   9.635  1.00  0.00           H  
ATOM   3973  HG1 THR C  30      28.450  37.705   6.974  1.00  0.00           H  
ATOM   3974 HG21 THR C  30      30.017  37.576   9.249  1.00  0.00           H  
ATOM   3975 HG22 THR C  30      29.649  35.946   9.771  1.00  0.00           H  
ATOM   3976 HG23 THR C  30      30.016  36.258   8.086  1.00  0.00           H  
ATOM   3977  N   GLY C  31      25.218  36.054   6.943  1.00 17.55           N  
ATOM   3978  CA  GLY C  31      23.824  36.416   6.787  1.00 20.20           C  
ATOM   3979  C   GLY C  31      23.584  37.912   6.975  1.00 21.06           C  
ATOM   3980  O   GLY C  31      22.437  38.359   6.995  1.00 22.69           O  
ATOM   3981  H   GLY C  31      25.784  35.964   6.100  1.00  0.00           H  
ATOM   3982  HA3 GLY C  31      23.178  35.845   7.456  1.00  0.00           H  
ATOM   3983  HA2 GLY C  31      23.523  36.153   5.772  1.00  0.00           H  
ATOM   3984  N   LYS C  32      24.654  38.683   7.137  1.00 21.40           N  
ATOM   3985  CA  LYS C  32      24.540  40.129   7.304  1.00 19.72           C  
ATOM   3986  C   LYS C  32      24.606  40.832   5.951  1.00 18.80           C  
ATOM   3987  O   LYS C  32      25.267  40.359   5.016  1.00 19.88           O  
ATOM   3988  CB  LYS C  32      25.687  40.594   8.236  1.00 22.77           C  
ATOM   3989  CG  LYS C  32      25.743  39.932   9.642  1.00 27.67           C  
ATOM   3990  CD  LYS C  32      24.756  40.470  10.702  1.00 25.78           C  
ATOM   3991  CE  LYS C  32      25.107  39.968  12.127  1.00 25.75           C  
ATOM   3992  NZ  LYS C  32      24.215  40.499  13.179  1.00 29.09           N1+
ATOM   3993  H   LYS C  32      25.573  38.300   6.952  1.00  0.00           H  
ATOM   3994  HA  LYS C  32      23.607  40.353   7.814  1.00  0.00           H  
ATOM   3995  HB3 LYS C  32      25.663  41.680   8.340  1.00  0.00           H  
ATOM   3996  HB2 LYS C  32      26.629  40.377   7.728  1.00  0.00           H  
ATOM   3997  HG3 LYS C  32      26.757  40.040  10.017  1.00  0.00           H  
ATOM   3998  HG2 LYS C  32      25.609  38.854   9.547  1.00  0.00           H  
ATOM   3999  HD3 LYS C  32      23.747  40.151  10.436  1.00  0.00           H  
ATOM   4000  HD2 LYS C  32      24.750  41.560  10.676  1.00  0.00           H  
ATOM   4001  HE3 LYS C  32      26.127  40.262  12.381  1.00  0.00           H  
ATOM   4002  HE2 LYS C  32      25.085  38.878  12.166  1.00  0.00           H  
ATOM   4003  HZ1 LYS C  32      24.599  40.212  14.087  1.00  0.00           H  
ATOM   4004  HZ2 LYS C  32      24.185  41.507  13.169  1.00  0.00           H  
ATOM   4005  HZ3 LYS C  32      23.270  40.149  13.086  1.00  0.00           H  
ATOM   4006  N   PRO C  33      23.935  41.984   5.823  1.00 19.05           N  
ATOM   4007  CA  PRO C  33      23.973  42.694   4.534  1.00 17.70           C  
ATOM   4008  C   PRO C  33      25.382  43.080   4.096  1.00 15.99           C  
ATOM   4009  O   PRO C  33      26.179  43.542   4.909  1.00 14.55           O  
ATOM   4010  CB  PRO C  33      22.781  43.577   4.372  1.00 20.80           C  
ATOM   4011  CG  PRO C  33      21.875  43.074   5.493  1.00 21.19           C  
ATOM   4012  CD  PRO C  33      22.832  42.570   6.589  1.00 18.64           C  
ATOM   4013  HA  PRO C  33      23.699  41.884   3.856  1.00  0.00           H  
ATOM   4014  HB3 PRO C  33      22.297  43.461   3.401  1.00  0.00           H  
ATOM   4015  HB2 PRO C  33      23.157  44.587   4.383  1.00  0.00           H  
ATOM   4016  HG3 PRO C  33      21.306  42.222   5.118  1.00  0.00           H  
ATOM   4017  HG2 PRO C  33      21.140  43.811   5.789  1.00  0.00           H  
ATOM   4018  HD2 PRO C  33      23.219  43.407   7.172  1.00  0.00           H  
ATOM   4019  HD3 PRO C  33      22.306  41.892   7.256  1.00  0.00           H  
ATOM   4020  N   PRO C  34      25.707  42.905   2.798  1.00 15.01           N  
ATOM   4021  CA  PRO C  34      27.061  43.289   2.374  1.00 14.12           C  
ATOM   4022  C   PRO C  34      27.399  44.766   2.640  1.00 14.16           C  
ATOM   4023  O   PRO C  34      28.567  45.090   2.811  1.00 12.96           O  
ATOM   4024  CB  PRO C  34      27.095  42.968   0.871  1.00 19.52           C  
ATOM   4025  CG  PRO C  34      25.653  42.745   0.474  1.00 16.77           C  
ATOM   4026  CD  PRO C  34      24.921  42.314   1.701  1.00 19.10           C  
ATOM   4027  HA  PRO C  34      27.787  42.660   2.889  1.00  0.00           H  
ATOM   4028  HB3 PRO C  34      27.661  42.051   0.710  1.00  0.00           H  
ATOM   4029  HB2 PRO C  34      27.491  43.825   0.327  1.00  0.00           H  
ATOM   4030  HG3 PRO C  34      25.600  41.955  -0.275  1.00  0.00           H  
ATOM   4031  HG2 PRO C  34      25.228  43.679   0.108  1.00  0.00           H  
ATOM   4032  HD2 PRO C  34      23.922  42.752   1.697  1.00  0.00           H  
ATOM   4033  HD3 PRO C  34      24.954  41.228   1.778  1.00  0.00           H  
ATOM   4034  N   GLN C  35      26.393  45.651   2.647  1.00 12.95           N  
ATOM   4035  CA  GLN C  35      26.603  47.072   2.915  1.00 13.61           C  
ATOM   4036  C   GLN C  35      27.196  47.306   4.309  1.00 14.49           C  
ATOM   4037  O   GLN C  35      27.773  48.362   4.562  1.00 16.64           O  
ATOM   4038  CB  GLN C  35      25.269  47.729   2.644  1.00 16.93           C  
ATOM   4039  CG  GLN C  35      24.440  47.388   1.383  1.00 21.09           C  
ATOM   4040  CD  GLN C  35      23.342  46.371   1.700  1.00 20.80           C  
ATOM   4041  OE1 GLN C  35      23.655  45.195   1.832  1.00 19.72           O  
ATOM   4042  NE2 GLN C  35      22.086  46.771   1.881  1.00 27.81           N  
ATOM   4043  H   GLN C  35      25.444  45.360   2.419  1.00  0.00           H  
ATOM   4044  HA  GLN C  35      27.318  47.448   2.182  1.00  0.00           H  
ATOM   4045  HB3 GLN C  35      25.484  48.784   2.573  1.00  0.00           H  
ATOM   4046  HB2 GLN C  35      24.674  47.468   3.508  1.00  0.00           H  
ATOM   4047  HG3 GLN C  35      25.076  47.021   0.576  1.00  0.00           H  
ATOM   4048  HG2 GLN C  35      23.962  48.293   1.006  1.00  0.00           H  
ATOM   4049 HE22 GLN C  35      21.376  46.084   2.072  1.00  0.00           H  
ATOM   4050 HE21 GLN C  35      21.760  47.748   1.855  1.00  0.00           H  
ATOM   4051  N   TYR C  36      27.050  46.326   5.203  1.00 14.44           N  
ATOM   4052  CA  TYR C  36      27.574  46.460   6.560  1.00 13.72           C  
ATOM   4053  C   TYR C  36      28.838  45.649   6.794  1.00 13.66           C  
ATOM   4054  O   TYR C  36      29.280  45.536   7.924  1.00 16.20           O  
ATOM   4055  CB  TYR C  36      26.578  46.344   7.687  1.00 16.29           C  
ATOM   4056  CG  TYR C  36      26.300  47.757   8.060  1.00 17.05           C  
ATOM   4057  CD1 TYR C  36      26.823  48.391   9.208  1.00 23.56           C  
ATOM   4058  CD2 TYR C  36      25.460  48.437   7.179  1.00 21.49           C  
ATOM   4059  CE1 TYR C  36      26.313  49.652   9.562  1.00 25.93           C  
ATOM   4060  CE2 TYR C  36      24.887  49.628   7.599  1.00 23.13           C  
ATOM   4061  CZ  TYR C  36      25.253  50.186   8.817  1.00 25.68           C  
ATOM   4062  OH  TYR C  36      24.421  51.099   9.347  1.00 26.02           O  
ATOM   4063  H   TYR C  36      26.584  45.462   4.948  1.00  0.00           H  
ATOM   4064  HA  TYR C  36      28.053  47.439   6.656  1.00  0.00           H  
ATOM   4065  HB3 TYR C  36      26.946  45.832   8.574  1.00  0.00           H  
ATOM   4066  HB2 TYR C  36      25.669  45.824   7.379  1.00  0.00           H  
ATOM   4067  HD1 TYR C  36      27.525  47.906   9.863  1.00  0.00           H  
ATOM   4068  HD2 TYR C  36      25.095  47.916   6.317  1.00  0.00           H  
ATOM   4069  HE1 TYR C  36      26.618  50.151  10.459  1.00  0.00           H  
ATOM   4070  HE2 TYR C  36      24.011  49.979   7.110  1.00  0.00           H  
ATOM   4071  HH  TYR C  36      23.555  51.109   8.909  1.00  0.00           H  
ATOM   4072  N   ILE C  37      29.404  45.066   5.744  1.00 12.87           N  
ATOM   4073  CA  ILE C  37      30.638  44.268   5.919  1.00 11.42           C  
ATOM   4074  C   ILE C  37      31.866  45.140   5.611  1.00 12.36           C  
ATOM   4075  O   ILE C  37      31.912  45.764   4.554  1.00 10.86           O  
ATOM   4076  CB  ILE C  37      30.685  43.048   4.935  1.00 12.71           C  
ATOM   4077  CG1 ILE C  37      29.486  42.127   5.177  1.00 15.18           C  
ATOM   4078  CG2 ILE C  37      32.027  42.288   5.069  1.00 12.21           C  
ATOM   4079  CD1 ILE C  37      29.610  41.218   6.382  1.00 17.77           C  
ATOM   4080  H   ILE C  37      28.993  45.168   4.827  1.00  0.00           H  
ATOM   4081  HA  ILE C  37      30.695  43.908   6.946  1.00  0.00           H  
ATOM   4082  HB  ILE C  37      30.615  43.432   3.917  1.00  0.00           H  
ATOM   4083 HG13 ILE C  37      29.310  41.524   4.286  1.00  0.00           H  
ATOM   4084 HG12 ILE C  37      28.583  42.730   5.271  1.00  0.00           H  
ATOM   4085 HG21 ILE C  37      32.039  41.445   4.379  1.00  0.00           H  
ATOM   4086 HG22 ILE C  37      32.852  42.961   4.835  1.00  0.00           H  
ATOM   4087 HG23 ILE C  37      32.138  41.921   6.090  1.00  0.00           H  
ATOM   4088 HD11 ILE C  37      28.713  40.605   6.470  1.00  0.00           H  
ATOM   4089 HD12 ILE C  37      30.480  40.572   6.263  1.00  0.00           H  
ATOM   4090 HD13 ILE C  37      29.727  41.821   7.283  1.00  0.00           H  
ATOM   4091  N   ALA C  38      32.830  45.200   6.534  1.00  9.84           N  
ATOM   4092  CA  ALA C  38      34.065  45.963   6.305  1.00  8.59           C  
ATOM   4093  C   ALA C  38      35.223  44.998   6.312  1.00  8.94           C  
ATOM   4094  O   ALA C  38      35.223  44.044   7.088  1.00  9.93           O  
ATOM   4095  CB  ALA C  38      34.270  47.019   7.414  1.00  9.45           C  
ATOM   4096  H   ALA C  38      32.718  44.714   7.412  1.00  0.00           H  
ATOM   4097  HA  ALA C  38      34.011  46.459   5.337  1.00  0.00           H  
ATOM   4098  HB1 ALA C  38      35.191  47.571   7.223  1.00  0.00           H  
ATOM   4099  HB2 ALA C  38      33.427  47.710   7.419  1.00  0.00           H  
ATOM   4100  HB3 ALA C  38      34.339  46.521   8.382  1.00  0.00           H  
ATOM   4101  N   VAL C  39      36.207  45.264   5.462  1.00  8.85           N  
ATOM   4102  CA  VAL C  39      37.376  44.403   5.357  1.00  9.79           C  
ATOM   4103  C   VAL C  39      38.657  45.228   5.303  1.00 10.72           C  
ATOM   4104  O   VAL C  39      38.698  46.319   4.741  1.00 10.63           O  
ATOM   4105  CB  VAL C  39      37.280  43.475   4.102  1.00 12.26           C  
ATOM   4106  CG1 VAL C  39      36.041  42.567   4.215  1.00 12.50           C  
ATOM   4107  CG2 VAL C  39      37.198  44.311   2.838  1.00 15.63           C  
ATOM   4108  H   VAL C  39      36.154  46.080   4.869  1.00  0.00           H  
ATOM   4109  HA  VAL C  39      37.415  43.771   6.245  1.00  0.00           H  
ATOM   4110  HB  VAL C  39      38.172  42.851   4.054  1.00  0.00           H  
ATOM   4111 HG11 VAL C  39      35.980  41.924   3.337  1.00  0.00           H  
ATOM   4112 HG12 VAL C  39      36.122  41.952   5.112  1.00  0.00           H  
ATOM   4113 HG13 VAL C  39      35.143  43.182   4.277  1.00  0.00           H  
ATOM   4114 HG21 VAL C  39      37.131  43.655   1.971  1.00  0.00           H  
ATOM   4115 HG22 VAL C  39      36.314  44.948   2.880  1.00  0.00           H  
ATOM   4116 HG23 VAL C  39      38.089  44.933   2.755  1.00  0.00           H  
ATOM   4117  N   HIS C  40      39.718  44.688   5.890  1.00 11.37           N  
ATOM   4118  CA  HIS C  40      40.998  45.392   5.944  1.00  8.84           C  
ATOM   4119  C   HIS C  40      42.075  44.353   5.730  1.00 12.12           C  
ATOM   4120  O   HIS C  40      42.135  43.396   6.492  1.00 11.11           O  
ATOM   4121  CB  HIS C  40      41.115  46.059   7.345  1.00  9.63           C  
ATOM   4122  CG  HIS C  40      42.390  46.809   7.586  1.00 11.11           C  
ATOM   4123  ND1 HIS C  40      42.759  47.259   8.844  1.00 11.78           N  
ATOM   4124  CD2 HIS C  40      43.355  47.226   6.737  1.00 11.82           C  
ATOM   4125  CE1 HIS C  40      43.897  47.926   8.747  1.00 14.31           C  
ATOM   4126  NE2 HIS C  40      44.280  47.923   7.480  1.00 13.72           N  
ATOM   4127  H   HIS C  40      39.651  43.773   6.312  1.00  0.00           H  
ATOM   4128  HA  HIS C  40      41.044  46.149   5.161  1.00  0.00           H  
ATOM   4129  HB3 HIS C  40      40.993  45.300   8.117  1.00  0.00           H  
ATOM   4130  HB2 HIS C  40      40.269  46.729   7.498  1.00  0.00           H  
ATOM   4131  HD1 HIS C  40      42.178  47.054   9.645  1.00  0.00           H  
ATOM   4132  HD2 HIS C  40      43.290  46.986   5.685  1.00  0.00           H  
ATOM   4133  HE1 HIS C  40      44.346  48.358   9.628  1.00  0.00           H  
ATOM   4134  N   VAL C  41      42.917  44.548   4.710  1.00 10.68           N  
ATOM   4135  CA  VAL C  41      44.012  43.635   4.396  1.00 11.47           C  
ATOM   4136  C   VAL C  41      45.321  44.398   4.581  1.00 12.16           C  
ATOM   4137  O   VAL C  41      45.519  45.467   4.003  1.00 11.27           O  
ATOM   4138  CB  VAL C  41      43.877  43.109   2.929  1.00 13.29           C  
ATOM   4139  CG1 VAL C  41      45.113  42.277   2.511  1.00 14.74           C  
ATOM   4140  CG2 VAL C  41      42.591  42.269   2.812  1.00 14.67           C  
ATOM   4141  H   VAL C  41      42.810  45.357   4.115  1.00  0.00           H  
ATOM   4142  HA  VAL C  41      43.987  42.791   5.085  1.00  0.00           H  
ATOM   4143  HB  VAL C  41      43.794  43.965   2.260  1.00  0.00           H  
ATOM   4144 HG11 VAL C  41      44.987  41.927   1.487  1.00  0.00           H  
ATOM   4145 HG12 VAL C  41      46.008  42.897   2.575  1.00  0.00           H  
ATOM   4146 HG13 VAL C  41      45.218  41.421   3.178  1.00  0.00           H  
ATOM   4147 HG21 VAL C  41      42.490  41.899   1.791  1.00  0.00           H  
ATOM   4148 HG22 VAL C  41      42.644  41.426   3.500  1.00  0.00           H  
ATOM   4149 HG23 VAL C  41      41.729  42.887   3.060  1.00  0.00           H  
ATOM   4150  N   VAL C  42      46.206  43.819   5.385  1.00 11.66           N  
ATOM   4151  CA  VAL C  42      47.494  44.427   5.709  1.00 12.51           C  
ATOM   4152  C   VAL C  42      48.648  43.515   5.286  1.00 12.84           C  
ATOM   4153  O   VAL C  42      49.032  42.590   6.011  1.00 11.72           O  
ATOM   4154  CB  VAL C  42      47.591  44.690   7.225  1.00 13.06           C  
ATOM   4155  CG1 VAL C  42      48.751  45.612   7.518  1.00 13.92           C  
ATOM   4156  CG2 VAL C  42      46.265  45.322   7.741  1.00 16.93           C  
ATOM   4157  H   VAL C  42      46.001  42.921   5.800  1.00  0.00           H  
ATOM   4158  HA  VAL C  42      47.581  45.375   5.179  1.00  0.00           H  
ATOM   4159  HB  VAL C  42      47.754  43.742   7.738  1.00  0.00           H  
ATOM   4160 HG11 VAL C  42      48.811  45.791   8.592  1.00  0.00           H  
ATOM   4161 HG12 VAL C  42      49.677  45.151   7.174  1.00  0.00           H  
ATOM   4162 HG13 VAL C  42      48.603  46.559   7.000  1.00  0.00           H  
ATOM   4163 HG21 VAL C  42      46.342  45.504   8.812  1.00  0.00           H  
ATOM   4164 HG22 VAL C  42      46.086  46.265   7.224  1.00  0.00           H  
ATOM   4165 HG23 VAL C  42      45.437  44.640   7.548  1.00  0.00           H  
ATOM   4166  N   PRO C  43      49.218  43.767   4.103  1.00 12.87           N  
ATOM   4167  CA  PRO C  43      50.329  42.940   3.624  1.00 14.41           C  
ATOM   4168  C   PRO C  43      51.709  43.449   4.023  1.00 14.41           C  
ATOM   4169  O   PRO C  43      51.844  44.471   4.693  1.00 13.87           O  
ATOM   4170  CB  PRO C  43      50.145  42.975   2.107  1.00 16.34           C  
ATOM   4171  CG  PRO C  43      49.694  44.408   1.880  1.00 15.86           C  
ATOM   4172  CD  PRO C  43      48.823  44.777   3.104  1.00 13.40           C  
ATOM   4173  HA  PRO C  43      50.201  41.918   3.981  1.00  0.00           H  
ATOM   4174  HB3 PRO C  43      49.338  42.297   1.828  1.00  0.00           H  
ATOM   4175  HB2 PRO C  43      51.111  42.823   1.625  1.00  0.00           H  
ATOM   4176  HG3 PRO C  43      49.087  44.457   0.976  1.00  0.00           H  
ATOM   4177  HG2 PRO C  43      50.566  45.061   1.846  1.00  0.00           H  
ATOM   4178  HD2 PRO C  43      49.107  45.767   3.462  1.00  0.00           H  
ATOM   4179  HD3 PRO C  43      47.771  44.640   2.851  1.00  0.00           H  
ATOM   4180  N   ASP C  44      52.738  42.714   3.604  1.00 14.18           N  
ATOM   4181  CA  ASP C  44      54.127  43.122   3.859  1.00 14.61           C  
ATOM   4182  C   ASP C  44      54.506  43.262   5.331  1.00 13.45           C  
ATOM   4183  O   ASP C  44      55.449  43.996   5.677  1.00 14.42           O  
ATOM   4184  CB  ASP C  44      54.411  44.456   3.157  1.00 16.52           C  
ATOM   4185  CG  ASP C  44      54.413  44.333   1.636  1.00 19.71           C  
ATOM   4186  OD1 ASP C  44      55.271  43.615   1.087  1.00 26.29           O  
ATOM   4187  OD2 ASP C  44      53.560  44.967   1.005  1.00 25.33           O1-
ATOM   4188  H   ASP C  44      52.572  41.855   3.099  1.00  0.00           H  
ATOM   4189  HA  ASP C  44      54.780  42.369   3.417  1.00  0.00           H  
ATOM   4190  HB3 ASP C  44      55.374  44.842   3.490  1.00  0.00           H  
ATOM   4191  HB2 ASP C  44      53.666  45.191   3.460  1.00  0.00           H  
ATOM   4192  N   GLN C  45      53.803  42.547   6.210  1.00 11.99           N  
ATOM   4193  CA  GLN C  45      54.105  42.651   7.619  1.00 12.22           C  
ATOM   4194  C   GLN C  45      55.291  41.830   8.098  1.00 12.79           C  
ATOM   4195  O   GLN C  45      55.656  40.814   7.485  1.00 13.61           O  
ATOM   4196  CB  GLN C  45      52.890  42.248   8.433  1.00 13.11           C  
ATOM   4197  CG  GLN C  45      51.677  43.176   8.175  1.00 13.14           C  
ATOM   4198  CD  GLN C  45      52.012  44.599   8.542  1.00 13.36           C  
ATOM   4199  OE1 GLN C  45      52.086  44.937   9.722  1.00 17.22           O  
ATOM   4200  NE2 GLN C  45      52.226  45.444   7.539  1.00 13.32           N  
ATOM   4201  H   GLN C  45      53.065  41.937   5.889  1.00  0.00           H  
ATOM   4202  HA  GLN C  45      54.317  43.698   7.836  1.00  0.00           H  
ATOM   4203  HB3 GLN C  45      53.142  42.267   9.494  1.00  0.00           H  
ATOM   4204  HB2 GLN C  45      52.617  41.220   8.193  1.00  0.00           H  
ATOM   4205  HG3 GLN C  45      50.828  42.839   8.769  1.00  0.00           H  
ATOM   4206  HG2 GLN C  45      51.401  43.129   7.121  1.00  0.00           H  
ATOM   4207 HE22 GLN C  45      52.453  46.409   7.731  1.00  0.00           H  
ATOM   4208 HE21 GLN C  45      52.160  45.121   6.584  1.00  0.00           H  
ATOM   4209  N   LEU C  46      55.868  42.279   9.208  1.00 11.13           N  
ATOM   4210  CA  LEU C  46      56.983  41.581   9.838  1.00 13.28           C  
ATOM   4211  C   LEU C  46      56.356  40.598  10.834  1.00 13.51           C  
ATOM   4212  O   LEU C  46      55.973  40.985  11.937  1.00 13.53           O  
ATOM   4213  CB  LEU C  46      57.868  42.606  10.559  1.00 15.12           C  
ATOM   4214  CG  LEU C  46      59.047  42.098  11.374  1.00 22.23           C  
ATOM   4215  CD1 LEU C  46      60.026  41.326  10.477  1.00 24.76           C  
ATOM   4216  CD2 LEU C  46      59.725  43.306  12.021  1.00 24.08           C  
ATOM   4217  H   LEU C  46      55.537  43.129   9.641  1.00  0.00           H  
ATOM   4218  HA  LEU C  46      57.563  41.042   9.090  1.00  0.00           H  
ATOM   4219  HB3 LEU C  46      57.242  43.236  11.191  1.00  0.00           H  
ATOM   4220  HB2 LEU C  46      58.225  43.340   9.835  1.00  0.00           H  
ATOM   4221  HG  LEU C  46      58.679  41.433  12.156  1.00  0.00           H  
ATOM   4222 HD11 LEU C  46      60.864  40.969  11.076  1.00  0.00           H  
ATOM   4223 HD12 LEU C  46      59.514  40.477  10.026  1.00  0.00           H  
ATOM   4224 HD13 LEU C  46      60.395  41.985   9.692  1.00  0.00           H  
ATOM   4225 HD21 LEU C  46      60.576  42.971  12.614  1.00  0.00           H  
ATOM   4226 HD22 LEU C  46      60.069  43.989  11.245  1.00  0.00           H  
ATOM   4227 HD23 LEU C  46      59.013  43.820  12.667  1.00  0.00           H  
ATOM   4228  N   MET C  47      56.222  39.332  10.439  1.00 12.84           N  
ATOM   4229  CA  MET C  47      55.593  38.359  11.329  1.00 14.05           C  
ATOM   4230  C   MET C  47      56.212  36.978  11.238  1.00 15.53           C  
ATOM   4231  O   MET C  47      56.922  36.657  10.278  1.00 17.79           O  
ATOM   4232  CB  MET C  47      54.094  38.229  11.000  1.00 19.93           C  
ATOM   4233  CG  MET C  47      53.634  38.899   9.747  1.00 22.26           C  
ATOM   4234  SD  MET C  47      51.809  38.946   9.697  1.00 23.46           S  
ATOM   4235  CE  MET C  47      51.479  37.456  10.064  1.00 13.76           C  
ATOM   4236  H   MET C  47      56.556  39.049   9.529  1.00  0.00           H  
ATOM   4237  HA  MET C  47      55.692  38.715  12.354  1.00  0.00           H  
ATOM   4238  HB3 MET C  47      53.508  38.599  11.841  1.00  0.00           H  
ATOM   4239  HB2 MET C  47      53.825  37.173  10.963  1.00  0.00           H  
ATOM   4240  HG3 MET C  47      54.006  38.348   8.883  1.00  0.00           H  
ATOM   4241  HG2 MET C  47      54.025  39.916   9.715  1.00  0.00           H  
ATOM   4242  HE1 MET C  47      50.398  37.315  10.077  1.00  0.00           H  
ATOM   4243  HE2 MET C  47      51.922  36.791   9.323  1.00  0.00           H  
ATOM   4244  HE3 MET C  47      51.888  37.225  11.048  1.00  0.00           H  
ATOM   4245  N   ALA C  48      55.958  36.174  12.265  1.00 14.97           N  
ATOM   4246  CA  ALA C  48      56.418  34.795  12.292  1.00 14.49           C  
ATOM   4247  C   ALA C  48      55.322  33.930  12.867  1.00 14.71           C  
ATOM   4248  O   ALA C  48      54.507  34.377  13.672  1.00 15.71           O  
ATOM   4249  CB  ALA C  48      57.681  34.668  13.129  1.00 15.69           C  
ATOM   4250  H   ALA C  48      55.432  36.516  13.056  1.00  0.00           H  
ATOM   4251  HA  ALA C  48      56.631  34.471  11.274  1.00  0.00           H  
ATOM   4252  HB1 ALA C  48      58.009  33.628  13.136  1.00  0.00           H  
ATOM   4253  HB2 ALA C  48      58.465  35.293  12.701  1.00  0.00           H  
ATOM   4254  HB3 ALA C  48      57.476  34.992  14.149  1.00  0.00           H  
ATOM   4255  N   PHE C  49      55.273  32.685  12.423  1.00 12.96           N  
ATOM   4256  CA  PHE C  49      54.287  31.737  12.934  1.00 15.61           C  
ATOM   4257  C   PHE C  49      55.138  30.509  13.238  1.00 15.71           C  
ATOM   4258  O   PHE C  49      55.764  29.961  12.346  1.00 16.77           O  
ATOM   4259  CB  PHE C  49      53.228  31.457  11.857  1.00 14.85           C  
ATOM   4260  CG  PHE C  49      52.012  30.728  12.372  1.00 17.97           C  
ATOM   4261  CD1 PHE C  49      52.102  29.388  12.739  1.00 18.11           C  
ATOM   4262  CD2 PHE C  49      50.785  31.374  12.480  1.00 18.64           C  
ATOM   4263  CE1 PHE C  49      50.990  28.705  13.207  1.00 18.79           C  
ATOM   4264  CE2 PHE C  49      49.654  30.687  12.951  1.00 19.60           C  
ATOM   4265  CZ  PHE C  49      49.759  29.361  13.311  1.00 18.37           C  
ATOM   4266  H   PHE C  49      55.926  32.374  11.719  1.00  0.00           H  
ATOM   4267  HA  PHE C  49      53.822  32.118  13.843  1.00  0.00           H  
ATOM   4268  HB3 PHE C  49      53.678  30.882  11.048  1.00  0.00           H  
ATOM   4269  HB2 PHE C  49      52.919  32.397  11.400  1.00  0.00           H  
ATOM   4270  HD1 PHE C  49      53.045  28.868  12.661  1.00  0.00           H  
ATOM   4271  HD2 PHE C  49      50.695  32.413  12.201  1.00  0.00           H  
ATOM   4272  HE1 PHE C  49      51.074  27.667  13.491  1.00  0.00           H  
ATOM   4273  HE2 PHE C  49      48.706  31.198  13.029  1.00  0.00           H  
ATOM   4274  HZ  PHE C  49      48.892  28.828  13.674  1.00  0.00           H  
ATOM   4275  N   GLY C  50      55.176  30.096  14.503  1.00 16.08           N  
ATOM   4276  CA  GLY C  50      56.013  28.957  14.871  1.00 19.40           C  
ATOM   4277  C   GLY C  50      57.495  29.287  14.713  1.00 20.76           C  
ATOM   4278  O   GLY C  50      58.335  28.390  14.557  1.00 26.83           O  
ATOM   4279  H   GLY C  50      54.626  30.569  15.206  1.00  0.00           H  
ATOM   4280  HA3 GLY C  50      55.762  28.104  14.241  1.00  0.00           H  
ATOM   4281  HA2 GLY C  50      55.811  28.678  15.904  1.00  0.00           H  
ATOM   4282  N   GLY C  51      57.839  30.571  14.770  1.00 22.21           N  
ATOM   4283  CA  GLY C  51      59.233  30.969  14.621  1.00 24.29           C  
ATOM   4284  C   GLY C  51      59.757  31.006  13.186  1.00 25.55           C  
ATOM   4285  O   GLY C  51      60.936  31.319  12.967  1.00 27.92           O  
ATOM   4286  H   GLY C  51      57.131  31.277  14.918  1.00  0.00           H  
ATOM   4287  HA3 GLY C  51      59.862  30.308  15.216  1.00  0.00           H  
ATOM   4288  HA2 GLY C  51      59.381  31.945  15.083  1.00  0.00           H  
ATOM   4289  N   SER C  52      58.892  30.709  12.218  1.00 21.98           N  
ATOM   4290  CA  SER C  52      59.263  30.697  10.805  1.00 20.16           C  
ATOM   4291  C   SER C  52      58.598  31.882  10.127  1.00 19.74           C  
ATOM   4292  O   SER C  52      57.488  32.249  10.482  1.00 20.53           O  
ATOM   4293  CB  SER C  52      58.762  29.412  10.139  1.00 22.49           C  
ATOM   4294  OG  SER C  52      58.522  29.570   8.745  1.00 26.34           O  
ATOM   4295  H   SER C  52      57.937  30.479  12.448  1.00  0.00           H  
ATOM   4296  HA  SER C  52      60.346  30.769  10.704  1.00  0.00           H  
ATOM   4297  HB3 SER C  52      57.845  29.084  10.629  1.00  0.00           H  
ATOM   4298  HB2 SER C  52      59.491  28.615  10.293  1.00  0.00           H  
ATOM   4299  HG  SER C  52      58.211  28.740   8.376  1.00  0.00           H  
ATOM   4300  N   SER C  53      59.271  32.448   9.137  1.00 19.10           N  
ATOM   4301  CA  SER C  53      58.698  33.576   8.426  1.00 21.16           C  
ATOM   4302  C   SER C  53      58.108  33.255   7.060  1.00 21.28           C  
ATOM   4303  O   SER C  53      57.957  34.150   6.225  1.00 21.66           O  
ATOM   4304  CB  SER C  53      59.718  34.707   8.336  1.00 25.38           C  
ATOM   4305  OG  SER C  53      59.626  35.465   9.537  1.00 31.96           O  
ATOM   4306  H   SER C  53      60.181  32.094   8.878  1.00  0.00           H  
ATOM   4307  HA  SER C  53      57.877  33.946   9.039  1.00  0.00           H  
ATOM   4308  HB3 SER C  53      59.479  35.345   7.485  1.00  0.00           H  
ATOM   4309  HB2 SER C  53      60.720  34.287   8.248  1.00  0.00           H  
ATOM   4310  HG  SER C  53      60.259  36.187   9.510  1.00  0.00           H  
ATOM   4311  N   GLU C  54      57.767  31.987   6.823  1.00 18.15           N  
ATOM   4312  CA  GLU C  54      57.104  31.608   5.580  1.00 19.99           C  
ATOM   4313  C   GLU C  54      55.718  32.279   5.642  1.00 18.07           C  
ATOM   4314  O   GLU C  54      55.300  32.715   6.709  1.00 16.04           O  
ATOM   4315  CB  GLU C  54      56.928  30.099   5.493  1.00 23.38           C  
ATOM   4316  CG  GLU C  54      58.198  29.306   5.162  1.00 31.28           C  
ATOM   4317  CD  GLU C  54      59.403  30.179   4.912  1.00 37.25           C  
ATOM   4318  OE1 GLU C  54      60.290  30.227   5.795  1.00 43.23           O  
ATOM   4319  OE2 GLU C  54      59.473  30.816   3.836  1.00 40.79           O1-
ATOM   4320  H   GLU C  54      57.967  31.273   7.509  1.00  0.00           H  
ATOM   4321  HA  GLU C  54      57.666  31.975   4.722  1.00  0.00           H  
ATOM   4322  HB3 GLU C  54      56.157  29.868   4.757  1.00  0.00           H  
ATOM   4323  HB2 GLU C  54      56.507  29.731   6.429  1.00  0.00           H  
ATOM   4324  HG3 GLU C  54      58.017  28.681   4.289  1.00  0.00           H  
ATOM   4325  HG2 GLU C  54      58.415  28.615   5.977  1.00  0.00           H  
ATOM   4326  N   PRO C  55      54.996  32.363   4.507  1.00 18.34           N  
ATOM   4327  CA  PRO C  55      53.671  33.002   4.504  1.00 14.31           C  
ATOM   4328  C   PRO C  55      52.751  32.584   5.634  1.00 13.71           C  
ATOM   4329  O   PRO C  55      52.589  31.404   5.904  1.00 13.84           O  
ATOM   4330  CB  PRO C  55      53.104  32.632   3.131  1.00 16.82           C  
ATOM   4331  CG  PRO C  55      54.366  32.610   2.272  1.00 15.96           C  
ATOM   4332  CD  PRO C  55      55.347  31.875   3.155  1.00 16.94           C  
ATOM   4333  HA  PRO C  55      53.805  34.083   4.547  1.00  0.00           H  
ATOM   4334  HB3 PRO C  55      52.449  33.433   2.786  1.00  0.00           H  
ATOM   4335  HB2 PRO C  55      52.684  31.626   3.176  1.00  0.00           H  
ATOM   4336  HG3 PRO C  55      54.715  33.632   2.121  1.00  0.00           H  
ATOM   4337  HG2 PRO C  55      54.179  32.021   1.374  1.00  0.00           H  
ATOM   4338  HD2 PRO C  55      55.150  30.804   3.097  1.00  0.00           H  
ATOM   4339  HD3 PRO C  55      56.360  32.194   2.910  1.00  0.00           H  
ATOM   4340  N   CYS C  56      52.142  33.564   6.294  1.00 13.96           N  
ATOM   4341  CA  CYS C  56      51.209  33.254   7.377  1.00 13.40           C  
ATOM   4342  C   CYS C  56      50.244  34.426   7.503  1.00 13.78           C  
ATOM   4343  O   CYS C  56      50.431  35.447   6.852  1.00 12.43           O  
ATOM   4344  CB  CYS C  56      51.989  33.061   8.694  1.00 12.72           C  
ATOM   4345  SG  CYS C  56      52.924  34.523   9.280  1.00 15.39           S  
ATOM   4346  H   CYS C  56      52.323  34.527   6.047  1.00  0.00           H  
ATOM   4347  HA  CYS C  56      50.656  32.346   7.139  1.00  0.00           H  
ATOM   4348  HB3 CYS C  56      52.670  32.217   8.589  1.00  0.00           H  
ATOM   4349  HB2 CYS C  56      51.302  32.736   9.476  1.00  0.00           H  
ATOM   4350  HG  CYS C  56      53.550  34.224  10.421  1.00  0.00           H  
ATOM   4351  N   ALA C  57      49.203  34.259   8.310  1.00 13.42           N  
ATOM   4352  CA  ALA C  57      48.251  35.347   8.535  1.00 13.80           C  
ATOM   4353  C   ALA C  57      47.644  35.282   9.932  1.00 13.00           C  
ATOM   4354  O   ALA C  57      47.382  34.194  10.486  1.00 13.80           O  
ATOM   4355  CB  ALA C  57      47.122  35.330   7.481  1.00 14.78           C  
ATOM   4356  H   ALA C  57      49.063  33.374   8.776  1.00  0.00           H  
ATOM   4357  HA  ALA C  57      48.787  36.291   8.441  1.00  0.00           H  
ATOM   4358  HB1 ALA C  57      46.430  36.150   7.675  1.00  0.00           H  
ATOM   4359  HB2 ALA C  57      47.551  35.445   6.486  1.00  0.00           H  
ATOM   4360  HB3 ALA C  57      46.586  34.382   7.538  1.00  0.00           H  
ATOM   4361  N   LEU C  58      47.482  36.458  10.531  1.00 11.88           N  
ATOM   4362  CA  LEU C  58      46.831  36.588  11.836  1.00 11.67           C  
ATOM   4363  C   LEU C  58      45.649  37.501  11.507  1.00 11.81           C  
ATOM   4364  O   LEU C  58      45.829  38.621  10.994  1.00 12.18           O  
ATOM   4365  CB  LEU C  58      47.744  37.258  12.855  1.00 11.24           C  
ATOM   4366  CG  LEU C  58      49.050  36.485  13.081  1.00 14.11           C  
ATOM   4367  CD1 LEU C  58      49.923  37.258  14.110  1.00 13.17           C  
ATOM   4368  CD2 LEU C  58      48.710  35.072  13.584  1.00 15.11           C  
ATOM   4369  H   LEU C  58      47.812  37.302  10.084  1.00  0.00           H  
ATOM   4370  HA  LEU C  58      46.486  35.619  12.199  1.00  0.00           H  
ATOM   4371  HB3 LEU C  58      47.215  37.361  13.803  1.00  0.00           H  
ATOM   4372  HB2 LEU C  58      47.974  38.271  12.523  1.00  0.00           H  
ATOM   4373  HG  LEU C  58      49.590  36.409  12.137  1.00  0.00           H  
ATOM   4374 HD11 LEU C  58      50.855  36.716  14.277  1.00  0.00           H  
ATOM   4375 HD12 LEU C  58      50.147  38.252  13.723  1.00  0.00           H  
ATOM   4376 HD13 LEU C  58      49.381  37.348  15.052  1.00  0.00           H  
ATOM   4377 HD21 LEU C  58      49.630  34.513  13.749  1.00  0.00           H  
ATOM   4378 HD22 LEU C  58      48.156  35.142  14.520  1.00  0.00           H  
ATOM   4379 HD23 LEU C  58      48.101  34.558  12.841  1.00  0.00           H  
ATOM   4380  N   CYS C  59      44.448  37.012  11.813  1.00 11.20           N  
ATOM   4381  CA  CYS C  59      43.202  37.698  11.453  1.00 11.96           C  
ATOM   4382  C   CYS C  59      42.230  37.825  12.591  1.00 10.43           C  
ATOM   4383  O   CYS C  59      42.405  37.239  13.647  1.00 11.17           O  
ATOM   4384  CB  CYS C  59      42.477  36.884  10.372  1.00 11.81           C  
ATOM   4385  SG  CYS C  59      43.525  36.234   9.010  1.00 12.88           S  
ATOM   4386  H   CYS C  59      44.370  36.138  12.311  1.00  0.00           H  
ATOM   4387  HA  CYS C  59      43.434  38.690  11.064  1.00  0.00           H  
ATOM   4388  HB3 CYS C  59      41.670  37.483   9.950  1.00  0.00           H  
ATOM   4389  HB2 CYS C  59      41.944  36.057  10.841  1.00  0.00           H  
ATOM   4390  HG  CYS C  59      42.766  35.550   8.150  1.00  0.00           H  
ATOM   4391  N   SER C  60      41.185  38.597  12.340  1.00 10.11           N  
ATOM   4392  CA  SER C  60      40.105  38.698  13.293  1.00  9.97           C  
ATOM   4393  C   SER C  60      38.791  38.921  12.560  1.00 11.28           C  
ATOM   4394  O   SER C  60      38.761  39.551  11.493  1.00 11.07           O  
ATOM   4395  CB  SER C  60      40.330  39.855  14.278  1.00 13.33           C  
ATOM   4396  OG  SER C  60      40.378  41.096  13.620  1.00 15.80           O  
ATOM   4397  H   SER C  60      41.139  39.120  11.477  1.00  0.00           H  
ATOM   4398  HA  SER C  60      40.041  37.765  13.854  1.00  0.00           H  
ATOM   4399  HB3 SER C  60      41.264  39.696  14.818  1.00  0.00           H  
ATOM   4400  HB2 SER C  60      39.528  39.866  15.015  1.00  0.00           H  
ATOM   4401  HG  SER C  60      40.519  41.795  14.262  1.00  0.00           H  
ATOM   4402  N   LEU C  61      37.709  38.388  13.127  1.00  9.80           N  
ATOM   4403  CA  LEU C  61      36.368  38.619  12.599  1.00 10.61           C  
ATOM   4404  C   LEU C  61      35.533  39.078  13.801  1.00 10.64           C  
ATOM   4405  O   LEU C  61      35.475  38.367  14.826  1.00 10.68           O  
ATOM   4406  CB  LEU C  61      35.762  37.342  11.975  1.00 10.76           C  
ATOM   4407  CG  LEU C  61      34.297  37.526  11.503  1.00 10.79           C  
ATOM   4408  CD1 LEU C  61      34.225  38.460  10.290  1.00 14.52           C  
ATOM   4409  CD2 LEU C  61      33.713  36.192  11.113  1.00 13.88           C  
ATOM   4410  H   LEU C  61      37.804  37.806  13.948  1.00  0.00           H  
ATOM   4411  HA  LEU C  61      36.400  39.411  11.851  1.00  0.00           H  
ATOM   4412  HB3 LEU C  61      35.809  36.528  12.698  1.00  0.00           H  
ATOM   4413  HB2 LEU C  61      36.376  37.024  11.133  1.00  0.00           H  
ATOM   4414  HG  LEU C  61      33.709  37.950  12.317  1.00  0.00           H  
ATOM   4415 HD11 LEU C  61      33.187  38.572   9.978  1.00  0.00           H  
ATOM   4416 HD12 LEU C  61      34.632  39.435  10.557  1.00  0.00           H  
ATOM   4417 HD13 LEU C  61      34.806  38.036   9.470  1.00  0.00           H  
ATOM   4418 HD21 LEU C  61      32.683  36.329  10.782  1.00  0.00           H  
ATOM   4419 HD22 LEU C  61      34.300  35.760  10.303  1.00  0.00           H  
ATOM   4420 HD23 LEU C  61      33.732  35.521  11.973  1.00  0.00           H  
ATOM   4421  N   HIS C  62      34.954  40.289  13.723  1.00 11.94           N  
ATOM   4422  CA  HIS C  62      34.092  40.809  14.798  1.00 10.64           C  
ATOM   4423  C   HIS C  62      32.679  40.854  14.224  1.00 12.73           C  
ATOM   4424  O   HIS C  62      32.490  41.373  13.129  1.00 12.92           O  
ATOM   4425  CB  HIS C  62      34.460  42.260  15.172  1.00 12.72           C  
ATOM   4426  CG  HIS C  62      35.767  42.412  15.878  1.00 12.95           C  
ATOM   4427  ND1 HIS C  62      36.976  42.380  15.224  1.00 16.81           N  
ATOM   4428  CD2 HIS C  62      36.048  42.668  17.180  1.00 11.29           C  
ATOM   4429  CE1 HIS C  62      37.951  42.614  16.092  1.00 13.74           C  
ATOM   4430  NE2 HIS C  62      37.409  42.796  17.282  1.00 16.51           N  
ATOM   4431  H   HIS C  62      35.106  40.869  12.910  1.00  0.00           H  
ATOM   4432  HA  HIS C  62      34.133  40.162  15.673  1.00  0.00           H  
ATOM   4433  HB3 HIS C  62      33.667  42.687  15.785  1.00  0.00           H  
ATOM   4434  HB2 HIS C  62      34.463  42.876  14.272  1.00  0.00           H  
ATOM   4435  HD1 HIS C  62      37.009  42.199  14.231  1.00  0.00           H  
ATOM   4436  HD2 HIS C  62      35.248  42.732  17.903  1.00  0.00           H  
ATOM   4437  HE1 HIS C  62      38.979  42.628  15.760  1.00  0.00           H  
ATOM   4438  N   SER C  63      31.686  40.342  14.945  1.00 10.69           N  
ATOM   4439  CA  SER C  63      30.310  40.401  14.464  1.00 11.54           C  
ATOM   4440  C   SER C  63      29.382  40.497  15.666  1.00 10.50           C  
ATOM   4441  O   SER C  63      29.693  39.965  16.729  1.00 11.63           O  
ATOM   4442  CB  SER C  63      29.958  39.125  13.658  1.00 13.44           C  
ATOM   4443  OG  SER C  63      28.620  39.144  13.185  1.00 15.40           O  
ATOM   4444  H   SER C  63      31.880  39.907  15.836  1.00  0.00           H  
ATOM   4445  HA  SER C  63      30.180  41.279  13.833  1.00  0.00           H  
ATOM   4446  HB3 SER C  63      30.108  38.246  14.285  1.00  0.00           H  
ATOM   4447  HB2 SER C  63      30.639  39.031  12.813  1.00  0.00           H  
ATOM   4448  HG  SER C  63      28.443  38.339  12.693  1.00  0.00           H  
ATOM   4449  N   ILE C  64      28.248  41.178  15.504  1.00 11.68           N  
ATOM   4450  CA  ILE C  64      27.280  41.248  16.604  1.00 11.01           C  
ATOM   4451  C   ILE C  64      26.436  39.984  16.384  1.00 12.15           C  
ATOM   4452  O   ILE C  64      25.553  39.939  15.519  1.00 15.93           O  
ATOM   4453  CB  ILE C  64      26.427  42.549  16.525  1.00  9.94           C  
ATOM   4454  CG1 ILE C  64      27.344  43.771  16.671  1.00 11.92           C  
ATOM   4455  CG2 ILE C  64      25.353  42.547  17.634  1.00 13.50           C  
ATOM   4456  CD1 ILE C  64      26.625  45.078  16.288  1.00 13.69           C  
ATOM   4457  H   ILE C  64      28.059  41.642  14.627  1.00  0.00           H  
ATOM   4458  HA  ILE C  64      27.795  41.195  17.563  1.00  0.00           H  
ATOM   4459  HB  ILE C  64      25.934  42.591  15.554  1.00  0.00           H  
ATOM   4460 HG13 ILE C  64      28.223  43.642  16.040  1.00  0.00           H  
ATOM   4461 HG12 ILE C  64      27.697  43.838  17.700  1.00  0.00           H  
ATOM   4462 HG21 ILE C  64      24.763  43.460  17.570  1.00  0.00           H  
ATOM   4463 HG22 ILE C  64      24.701  41.683  17.506  1.00  0.00           H  
ATOM   4464 HG23 ILE C  64      25.837  42.495  18.609  1.00  0.00           H  
ATOM   4465 HD11 ILE C  64      27.310  45.918  16.406  1.00  0.00           H  
ATOM   4466 HD12 ILE C  64      26.295  45.022  15.251  1.00  0.00           H  
ATOM   4467 HD13 ILE C  64      25.761  45.222  16.937  1.00  0.00           H  
ATOM   4468  N   GLY C  65      26.707  38.961  17.173  1.00 13.40           N  
ATOM   4469  CA  GLY C  65      26.008  37.701  16.967  1.00 14.92           C  
ATOM   4470  C   GLY C  65      26.610  36.918  15.796  1.00 13.94           C  
ATOM   4471  O   GLY C  65      27.588  37.346  15.162  1.00 14.23           O  
ATOM   4472  H   GLY C  65      27.392  39.058  17.908  1.00  0.00           H  
ATOM   4473  HA3 GLY C  65      24.955  37.899  16.769  1.00  0.00           H  
ATOM   4474  HA2 GLY C  65      26.069  37.100  17.874  1.00  0.00           H  
ATOM   4475  N   LYS C  66      26.018  35.767  15.499  1.00 14.89           N  
ATOM   4476  CA  LYS C  66      26.471  34.875  14.424  1.00 15.87           C  
ATOM   4477  C   LYS C  66      27.904  34.395  14.662  1.00 14.45           C  
ATOM   4478  O   LYS C  66      28.653  34.124  13.697  1.00 13.92           O  
ATOM   4479  CB  LYS C  66      26.240  35.501  13.015  1.00 18.50           C  
ATOM   4480  CG  LYS C  66      24.761  35.690  12.600  1.00 20.38           C  
ATOM   4481  CD  LYS C  66      24.019  34.387  12.231  1.00 23.19           C  
ATOM   4482  CE  LYS C  66      24.491  33.738  10.907  1.00 29.51           C  
ATOM   4483  NZ  LYS C  66      24.346  32.275  10.919  1.00 31.40           N1+
ATOM   4484  H   LYS C  66      25.284  35.439  16.109  1.00  0.00           H  
ATOM   4485  HA  LYS C  66      25.852  33.986  14.511  1.00  0.00           H  
ATOM   4486  HB3 LYS C  66      26.731  34.893  12.261  1.00  0.00           H  
ATOM   4487  HB2 LYS C  66      26.749  36.463  12.956  1.00  0.00           H  
ATOM   4488  HG3 LYS C  66      24.714  36.375  11.754  1.00  0.00           H  
ATOM   4489  HG2 LYS C  66      24.227  36.188  13.410  1.00  0.00           H  
ATOM   4490  HD3 LYS C  66      22.955  34.613  12.145  1.00  0.00           H  
ATOM   4491  HD2 LYS C  66      24.088  33.688  13.063  1.00  0.00           H  
ATOM   4492  HE3 LYS C  66      25.544  33.942  10.715  1.00  0.00           H  
ATOM   4493  HE2 LYS C  66      23.932  34.143  10.063  1.00  0.00           H  
ATOM   4494  HZ1 LYS C  66      24.750  31.890  10.075  1.00  0.00           H  
ATOM   4495  HZ2 LYS C  66      24.870  31.929  11.725  1.00  0.00           H  
ATOM   4496  HZ3 LYS C  66      23.378  32.001  10.995  1.00  0.00           H  
ATOM   4497  N   ILE C  67      28.267  34.255  15.938  1.00 13.68           N  
ATOM   4498  CA  ILE C  67      29.604  33.787  16.333  1.00 14.78           C  
ATOM   4499  C   ILE C  67      29.331  32.615  17.268  1.00 16.27           C  
ATOM   4500  O   ILE C  67      28.543  32.727  18.204  1.00 18.54           O  
ATOM   4501  CB  ILE C  67      30.404  34.916  17.084  1.00 12.80           C  
ATOM   4502  CG1 ILE C  67      30.728  36.037  16.088  1.00 12.47           C  
ATOM   4503  CG2 ILE C  67      31.660  34.339  17.764  1.00 14.25           C  
ATOM   4504  CD1 ILE C  67      31.830  35.715  15.082  1.00 15.86           C  
ATOM   4505  H   ILE C  67      27.612  34.474  16.676  1.00  0.00           H  
ATOM   4506  HA  ILE C  67      30.159  33.450  15.458  1.00  0.00           H  
ATOM   4507  HB  ILE C  67      29.758  35.329  17.860  1.00  0.00           H  
ATOM   4508 HG13 ILE C  67      30.994  36.940  16.638  1.00  0.00           H  
ATOM   4509 HG12 ILE C  67      29.821  36.316  15.553  1.00  0.00           H  
ATOM   4510 HG21 ILE C  67      32.196  35.137  18.276  1.00  0.00           H  
ATOM   4511 HG22 ILE C  67      31.366  33.578  18.487  1.00  0.00           H  
ATOM   4512 HG23 ILE C  67      32.309  33.891  17.011  1.00  0.00           H  
ATOM   4513 HD11 ILE C  67      31.982  36.570  14.425  1.00  0.00           H  
ATOM   4514 HD12 ILE C  67      32.756  35.496  15.614  1.00  0.00           H  
ATOM   4515 HD13 ILE C  67      31.538  34.849  14.488  1.00  0.00           H  
ATOM   4516  N   GLY C  68      29.934  31.470  16.985  1.00 15.30           N  
ATOM   4517  CA  GLY C  68      29.696  30.309  17.834  1.00 15.98           C  
ATOM   4518  C   GLY C  68      30.458  29.096  17.348  1.00 14.13           C  
ATOM   4519  O   GLY C  68      31.180  29.177  16.362  1.00 15.30           O  
ATOM   4520  H   GLY C  68      30.552  31.409  16.188  1.00  0.00           H  
ATOM   4521  HA3 GLY C  68      28.629  30.084  17.849  1.00  0.00           H  
ATOM   4522  HA2 GLY C  68      29.994  30.540  18.856  1.00  0.00           H  
ATOM   4523  N   GLY C  69      30.317  27.984  18.066  1.00 13.64           N  
ATOM   4524  CA  GLY C  69      31.016  26.760  17.723  1.00 13.51           C  
ATOM   4525  C   GLY C  69      31.018  26.368  16.259  1.00 13.17           C  
ATOM   4526  O   GLY C  69      32.053  26.424  15.573  1.00 12.77           O  
ATOM   4527  H   GLY C  69      29.710  27.978  18.873  1.00  0.00           H  
ATOM   4528  HA3 GLY C  69      30.612  25.939  18.314  1.00  0.00           H  
ATOM   4529  HA2 GLY C  69      32.044  26.822  18.079  1.00  0.00           H  
ATOM   4530  N   ALA C  70      29.858  25.985  15.753  1.00 12.59           N  
ATOM   4531  CA  ALA C  70      29.800  25.526  14.369  1.00 13.90           C  
ATOM   4532  C   ALA C  70      29.975  26.644  13.354  1.00 12.75           C  
ATOM   4533  O   ALA C  70      30.619  26.463  12.298  1.00 14.37           O  
ATOM   4534  CB  ALA C  70      28.489  24.786  14.116  1.00 15.49           C  
ATOM   4535  H   ALA C  70      29.024  26.011  16.322  1.00  0.00           H  
ATOM   4536  HA  ALA C  70      30.613  24.815  14.222  1.00  0.00           H  
ATOM   4537  HB1 ALA C  70      28.456  24.447  13.079  1.00  0.00           H  
ATOM   4538  HB2 ALA C  70      28.423  23.925  14.780  1.00  0.00           H  
ATOM   4539  HB3 ALA C  70      27.650  25.456  14.304  1.00  0.00           H  
ATOM   4540  N   GLN C  71      29.421  27.809  13.658  1.00 13.43           N  
ATOM   4541  CA  GLN C  71      29.563  28.920  12.727  1.00 14.63           C  
ATOM   4542  C   GLN C  71      31.035  29.312  12.559  1.00 12.11           C  
ATOM   4543  O   GLN C  71      31.475  29.584  11.463  1.00 12.09           O  
ATOM   4544  CB  GLN C  71      28.760  30.134  13.209  1.00 17.21           C  
ATOM   4545  CG  GLN C  71      27.237  29.918  13.170  1.00 17.78           C  
ATOM   4546  CD  GLN C  71      26.438  31.026  13.859  1.00 19.42           C  
ATOM   4547  OE1 GLN C  71      25.778  31.837  13.200  1.00 23.20           O  
ATOM   4548  NE2 GLN C  71      26.490  31.055  15.187  1.00 20.26           N  
ATOM   4549  H   GLN C  71      28.910  27.915  14.523  1.00  0.00           H  
ATOM   4550  HA  GLN C  71      29.174  28.610  11.757  1.00  0.00           H  
ATOM   4551  HB3 GLN C  71      29.018  31.003  12.602  1.00  0.00           H  
ATOM   4552  HB2 GLN C  71      29.063  30.388  14.225  1.00  0.00           H  
ATOM   4553  HG3 GLN C  71      26.997  28.959  13.629  1.00  0.00           H  
ATOM   4554  HG2 GLN C  71      26.912  29.828  12.133  1.00  0.00           H  
ATOM   4555 HE22 GLN C  71      25.982  31.763  15.697  1.00  0.00           H  
ATOM   4556 HE21 GLN C  71      27.037  30.367  15.686  1.00  0.00           H  
ATOM   4557  N   ASN C  72      31.787  29.354  13.651  1.00 11.37           N  
ATOM   4558  CA  ASN C  72      33.196  29.743  13.562  1.00 11.97           C  
ATOM   4559  C   ASN C  72      34.015  28.697  12.799  1.00 11.53           C  
ATOM   4560  O   ASN C  72      34.988  29.038  12.127  1.00 11.39           O  
ATOM   4561  CB  ASN C  72      33.779  29.942  14.960  1.00 10.98           C  
ATOM   4562  CG  ASN C  72      33.185  31.134  15.680  1.00 12.73           C  
ATOM   4563  OD1 ASN C  72      32.367  31.876  15.117  1.00 11.99           O  
ATOM   4564  ND2 ASN C  72      33.580  31.323  16.941  1.00 13.21           N  
ATOM   4565  H   ASN C  72      31.388  29.116  14.549  1.00  0.00           H  
ATOM   4566  HA  ASN C  72      33.260  30.690  13.025  1.00  0.00           H  
ATOM   4567  HB3 ASN C  72      34.859  30.064  14.889  1.00  0.00           H  
ATOM   4568  HB2 ASN C  72      33.614  29.043  15.553  1.00  0.00           H  
ATOM   4569 HD22 ASN C  72      33.218  32.103  17.471  1.00  0.00           H  
ATOM   4570 HD21 ASN C  72      34.241  30.688  17.364  1.00  0.00           H  
ATOM   4571  N   ARG C  73      33.649  27.417  12.916  1.00 14.14           N  
ATOM   4572  CA  ARG C  73      34.375  26.384  12.158  1.00 11.85           C  
ATOM   4573  C   ARG C  73      34.068  26.588  10.663  1.00 12.87           C  
ATOM   4574  O   ARG C  73      34.942  26.428   9.805  1.00 13.67           O  
ATOM   4575  CB  ARG C  73      33.959  24.974  12.606  1.00 12.51           C  
ATOM   4576  CG  ARG C  73      34.579  24.562  13.930  1.00 12.48           C  
ATOM   4577  CD  ARG C  73      34.310  23.063  14.287  1.00 13.44           C  
ATOM   4578  NE  ARG C  73      32.903  22.826  14.592  1.00 14.54           N  
ATOM   4579  CZ  ARG C  73      32.362  22.989  15.797  1.00 13.78           C  
ATOM   4580  NH1 ARG C  73      33.109  23.392  16.822  1.00 14.10           N  
ATOM   4581  NH2 ARG C  73      31.066  22.742  15.976  1.00 15.07           N1+
ATOM   4582  H   ARG C  73      32.881  27.166  13.522  1.00  0.00           H  
ATOM   4583  HA  ARG C  73      35.445  26.508  12.321  1.00  0.00           H  
ATOM   4584  HB3 ARG C  73      34.236  24.253  11.837  1.00  0.00           H  
ATOM   4585  HB2 ARG C  73      32.873  24.924  12.684  1.00  0.00           H  
ATOM   4586  HG3 ARG C  73      34.190  25.199  14.724  1.00  0.00           H  
ATOM   4587  HG2 ARG C  73      35.653  24.741  13.898  1.00  0.00           H  
ATOM   4588  HD3 ARG C  73      34.921  22.780  15.145  1.00  0.00           H  
ATOM   4589  HD2 ARG C  73      34.612  22.432  13.450  1.00  0.00           H  
ATOM   4590  HE  ARG C  73      32.330  22.521  13.819  1.00  0.00           H  
ATOM   4591 HH12 ARG C  73      32.691  23.514  17.733  1.00  0.00           H  
ATOM   4592 HH11 ARG C  73      34.093  23.576  16.688  1.00  0.00           H  
ATOM   4593 HH22 ARG C  73      30.651  22.864  16.889  1.00  0.00           H  
ATOM   4594 HH21 ARG C  73      30.499  22.432  15.199  1.00  0.00           H  
ATOM   4595  N   SER C  74      32.839  26.980  10.355  1.00 12.96           N  
ATOM   4596  CA  SER C  74      32.462  27.233   8.954  1.00 13.73           C  
ATOM   4597  C   SER C  74      33.202  28.463   8.429  1.00 13.33           C  
ATOM   4598  O   SER C  74      33.693  28.470   7.289  1.00 14.01           O  
ATOM   4599  CB  SER C  74      30.936  27.415   8.839  1.00 17.68           C  
ATOM   4600  OG  SER C  74      30.563  27.607   7.478  1.00 22.95           O  
ATOM   4601  H   SER C  74      32.152  27.108  11.083  1.00  0.00           H  
ATOM   4602  HA  SER C  74      32.755  26.371   8.355  1.00  0.00           H  
ATOM   4603  HB3 SER C  74      30.628  28.281   9.426  1.00  0.00           H  
ATOM   4604  HB2 SER C  74      30.435  26.530   9.232  1.00  0.00           H  
ATOM   4605  HG  SER C  74      29.611  27.719   7.419  1.00  0.00           H  
ATOM   4606  N   TYR C  75      33.301  29.510   9.247  1.00 11.97           N  
ATOM   4607  CA  TYR C  75      34.020  30.703   8.817  1.00 11.89           C  
ATOM   4608  C   TYR C  75      35.482  30.403   8.579  1.00 12.23           C  
ATOM   4609  O   TYR C  75      36.086  30.956   7.660  1.00 13.46           O  
ATOM   4610  CB  TYR C  75      33.962  31.825   9.862  1.00 12.18           C  
ATOM   4611  CG  TYR C  75      32.572  32.352  10.163  1.00 12.92           C  
ATOM   4612  CD1 TYR C  75      31.579  32.384   9.182  1.00 16.03           C  
ATOM   4613  CD2 TYR C  75      32.256  32.814  11.438  1.00 12.28           C  
ATOM   4614  CE1 TYR C  75      30.295  32.871   9.480  1.00 17.59           C  
ATOM   4615  CE2 TYR C  75      30.976  33.300  11.744  1.00 13.60           C  
ATOM   4616  CZ  TYR C  75      30.005  33.327  10.764  1.00 18.08           C  
ATOM   4617  OH  TYR C  75      28.751  33.834  11.057  1.00 19.31           O  
ATOM   4618  H   TYR C  75      32.879  29.476  10.164  1.00  0.00           H  
ATOM   4619  HA  TYR C  75      33.579  31.064   7.888  1.00  0.00           H  
ATOM   4620  HB3 TYR C  75      34.598  32.650   9.541  1.00  0.00           H  
ATOM   4621  HB2 TYR C  75      34.425  31.481  10.787  1.00  0.00           H  
ATOM   4622  HD1 TYR C  75      31.794  32.032   8.184  1.00  0.00           H  
ATOM   4623  HD2 TYR C  75      33.005  32.804  12.216  1.00  0.00           H  
ATOM   4624  HE1 TYR C  75      29.534  32.891   8.714  1.00  0.00           H  
ATOM   4625  HE2 TYR C  75      30.756  33.649  12.742  1.00  0.00           H  
ATOM   4626  HH  TYR C  75      28.721  34.102  11.978  1.00  0.00           H  
ATOM   4627  N   SER C  76      36.064  29.555   9.432  1.00 11.67           N  
ATOM   4628  CA  SER C  76      37.484  29.233   9.287  1.00 11.54           C  
ATOM   4629  C   SER C  76      37.766  28.447   8.010  1.00 12.13           C  
ATOM   4630  O   SER C  76      38.787  28.654   7.349  1.00 11.34           O  
ATOM   4631  CB  SER C  76      37.969  28.422  10.491  1.00 12.48           C  
ATOM   4632  OG  SER C  76      37.879  29.209  11.666  1.00 13.63           O  
ATOM   4633  H   SER C  76      35.524  29.137  10.176  1.00  0.00           H  
ATOM   4634  HA  SER C  76      38.047  30.166   9.249  1.00  0.00           H  
ATOM   4635  HB3 SER C  76      39.004  28.122  10.334  1.00  0.00           H  
ATOM   4636  HB2 SER C  76      37.349  27.532  10.602  1.00  0.00           H  
ATOM   4637  HG  SER C  76      38.183  28.697  12.420  1.00  0.00           H  
ATOM   4638  N   LYS C  77      36.873  27.534   7.667  1.00 12.16           N  
ATOM   4639  CA  LYS C  77      37.046  26.753   6.449  1.00 13.01           C  
ATOM   4640  C   LYS C  77      36.975  27.712   5.264  1.00 13.38           C  
ATOM   4641  O   LYS C  77      37.797  27.654   4.346  1.00 12.81           O  
ATOM   4642  CB  LYS C  77      35.941  25.703   6.346  1.00 13.94           C  
ATOM   4643  CG  LYS C  77      36.044  24.782   5.128  1.00 19.91           C  
ATOM   4644  CD  LYS C  77      34.907  23.771   5.128  1.00 24.53           C  
ATOM   4645  CE  LYS C  77      34.983  22.842   3.929  1.00 31.06           C  
ATOM   4646  NZ  LYS C  77      33.845  21.865   3.954  1.00 32.43           N1+
ATOM   4647  H   LYS C  77      36.064  27.375   8.250  1.00  0.00           H  
ATOM   4648  HA  LYS C  77      38.019  26.261   6.464  1.00  0.00           H  
ATOM   4649  HB3 LYS C  77      34.971  26.199   6.341  1.00  0.00           H  
ATOM   4650  HB2 LYS C  77      35.930  25.099   7.254  1.00  0.00           H  
ATOM   4651  HG3 LYS C  77      36.998  24.256   5.151  1.00  0.00           H  
ATOM   4652  HG2 LYS C  77      35.999  25.379   4.217  1.00  0.00           H  
ATOM   4653  HD3 LYS C  77      33.953  24.298   5.118  1.00  0.00           H  
ATOM   4654  HD2 LYS C  77      34.944  23.183   6.045  1.00  0.00           H  
ATOM   4655  HE3 LYS C  77      35.928  22.299   3.948  1.00  0.00           H  
ATOM   4656  HE2 LYS C  77      34.937  23.430   3.011  1.00  0.00           H  
ATOM   4657  HZ1 LYS C  77      33.908  21.254   3.151  1.00  0.00           H  
ATOM   4658  HZ2 LYS C  77      33.892  21.314   4.799  1.00  0.00           H  
ATOM   4659  HZ3 LYS C  77      32.969  22.366   3.927  1.00  0.00           H  
ATOM   4660  N   LEU C  78      35.995  28.605   5.291  1.00 12.07           N  
ATOM   4661  CA  LEU C  78      35.850  29.578   4.214  1.00 13.71           C  
ATOM   4662  C   LEU C  78      37.051  30.498   4.100  1.00 13.50           C  
ATOM   4663  O   LEU C  78      37.641  30.661   3.012  1.00 13.20           O  
ATOM   4664  CB  LEU C  78      34.585  30.430   4.429  1.00 14.04           C  
ATOM   4665  CG  LEU C  78      34.473  31.658   3.527  1.00 16.34           C  
ATOM   4666  CD1 LEU C  78      34.131  31.181   2.111  1.00 17.95           C  
ATOM   4667  CD2 LEU C  78      33.413  32.633   4.066  1.00 17.80           C  
ATOM   4668  H   LEU C  78      35.343  28.615   6.062  1.00  0.00           H  
ATOM   4669  HA  LEU C  78      35.743  29.035   3.275  1.00  0.00           H  
ATOM   4670  HB3 LEU C  78      34.533  30.742   5.471  1.00  0.00           H  
ATOM   4671  HB2 LEU C  78      33.702  29.804   4.297  1.00  0.00           H  
ATOM   4672  HG  LEU C  78      35.438  32.165   3.504  1.00  0.00           H  
ATOM   4673 HD11 LEU C  78      34.046  32.043   1.448  1.00  0.00           H  
ATOM   4674 HD12 LEU C  78      34.919  30.521   1.748  1.00  0.00           H  
ATOM   4675 HD13 LEU C  78      33.185  30.641   2.127  1.00  0.00           H  
ATOM   4676 HD21 LEU C  78      33.349  33.501   3.409  1.00  0.00           H  
ATOM   4677 HD22 LEU C  78      32.444  32.133   4.101  1.00  0.00           H  
ATOM   4678 HD23 LEU C  78      33.692  32.957   5.068  1.00  0.00           H  
ATOM   4679  N   LEU C  79      37.435  31.118   5.215  1.00 10.76           N  
ATOM   4680  CA  LEU C  79      38.540  32.076   5.159  1.00 10.99           C  
ATOM   4681  C   LEU C  79      39.913  31.456   4.898  1.00 11.81           C  
ATOM   4682  O   LEU C  79      40.697  32.002   4.121  1.00 13.52           O  
ATOM   4683  CB  LEU C  79      38.535  32.936   6.422  1.00 13.77           C  
ATOM   4684  CG  LEU C  79      37.248  33.766   6.550  1.00 15.40           C  
ATOM   4685  CD1 LEU C  79      37.098  34.239   8.009  1.00 16.12           C  
ATOM   4686  CD2 LEU C  79      37.282  34.980   5.576  1.00 14.29           C  
ATOM   4687  H   LEU C  79      36.964  30.925   6.087  1.00  0.00           H  
ATOM   4688  HA  LEU C  79      38.334  32.745   4.323  1.00  0.00           H  
ATOM   4689  HB3 LEU C  79      39.397  33.604   6.409  1.00  0.00           H  
ATOM   4690  HB2 LEU C  79      38.642  32.296   7.298  1.00  0.00           H  
ATOM   4691  HG  LEU C  79      36.396  33.135   6.296  1.00  0.00           H  
ATOM   4692 HD11 LEU C  79      36.187  34.829   8.108  1.00  0.00           H  
ATOM   4693 HD12 LEU C  79      37.044  33.374   8.669  1.00  0.00           H  
ATOM   4694 HD13 LEU C  79      37.958  34.851   8.283  1.00  0.00           H  
ATOM   4695 HD21 LEU C  79      36.363  35.556   5.680  1.00  0.00           H  
ATOM   4696 HD22 LEU C  79      38.137  35.613   5.813  1.00  0.00           H  
ATOM   4697 HD23 LEU C  79      37.371  34.620   4.550  1.00  0.00           H  
ATOM   4698  N   CYS C  80      40.223  30.320   5.545  1.00 12.83           N  
ATOM   4699  CA  CYS C  80      41.499  29.659   5.266  1.00 12.05           C  
ATOM   4700  C   CYS C  80      41.509  29.245   3.789  1.00 13.26           C  
ATOM   4701  O   CYS C  80      42.545  29.328   3.113  1.00 13.15           O  
ATOM   4702  CB  CYS C  80      41.685  28.417   6.135  1.00 12.73           C  
ATOM   4703  SG  CYS C  80      42.017  28.844   7.862  1.00 14.09           S  
ATOM   4704  H   CYS C  80      39.577  29.929   6.216  1.00  0.00           H  
ATOM   4705  HA  CYS C  80      42.316  30.357   5.452  1.00  0.00           H  
ATOM   4706  HB3 CYS C  80      42.510  27.821   5.745  1.00  0.00           H  
ATOM   4707  HB2 CYS C  80      40.789  27.799   6.080  1.00  0.00           H  
ATOM   4708  HG  CYS C  80      42.171  27.725   8.575  1.00  0.00           H  
ATOM   4709  N   GLY C  81      40.355  28.810   3.286  1.00 14.35           N  
ATOM   4710  CA  GLY C  81      40.272  28.429   1.879  1.00 14.80           C  
ATOM   4711  C   GLY C  81      40.620  29.600   0.963  1.00 15.41           C  
ATOM   4712  O   GLY C  81      41.389  29.450   0.014  1.00 15.26           O  
ATOM   4713  H   GLY C  81      39.540  28.742   3.878  1.00  0.00           H  
ATOM   4714  HA3 GLY C  81      39.264  28.081   1.656  1.00  0.00           H  
ATOM   4715  HA2 GLY C  81      40.956  27.602   1.685  1.00  0.00           H  
ATOM   4716  N   LEU C  82      40.087  30.785   1.271  1.00 13.68           N  
ATOM   4717  CA  LEU C  82      40.372  31.961   0.467  1.00 14.07           C  
ATOM   4718  C   LEU C  82      41.837  32.386   0.620  1.00 13.63           C  
ATOM   4719  O   LEU C  82      42.470  32.781  -0.348  1.00 13.96           O  
ATOM   4720  CB  LEU C  82      39.427  33.105   0.878  1.00 16.06           C  
ATOM   4721  CG  LEU C  82      37.959  32.913   0.452  1.00 18.88           C  
ATOM   4722  CD1 LEU C  82      37.120  34.021   1.071  1.00 21.64           C  
ATOM   4723  CD2 LEU C  82      37.818  32.959  -1.088  1.00 20.47           C  
ATOM   4724  H   LEU C  82      39.477  30.872   2.071  1.00  0.00           H  
ATOM   4725  HA  LEU C  82      40.188  31.718  -0.580  1.00  0.00           H  
ATOM   4726  HB3 LEU C  82      39.801  34.045   0.472  1.00  0.00           H  
ATOM   4727  HB2 LEU C  82      39.474  33.240   1.959  1.00  0.00           H  
ATOM   4728  HG  LEU C  82      37.603  31.949   0.816  1.00  0.00           H  
ATOM   4729 HD11 LEU C  82      36.078  33.896   0.776  1.00  0.00           H  
ATOM   4730 HD12 LEU C  82      37.198  33.974   2.156  1.00  0.00           H  
ATOM   4731 HD13 LEU C  82      37.482  34.989   0.722  1.00  0.00           H  
ATOM   4732 HD21 LEU C  82      36.772  32.821  -1.362  1.00  0.00           H  
ATOM   4733 HD22 LEU C  82      38.165  33.925  -1.456  1.00  0.00           H  
ATOM   4734 HD23 LEU C  82      38.417  32.165  -1.533  1.00  0.00           H  
ATOM   4735  N   LEU C  83      42.388  32.291   1.829  1.00 12.31           N  
ATOM   4736  CA  LEU C  83      43.774  32.716   2.034  1.00 12.55           C  
ATOM   4737  C   LEU C  83      44.734  31.765   1.328  1.00 13.55           C  
ATOM   4738  O   LEU C  83      45.770  32.188   0.808  1.00 13.91           O  
ATOM   4739  CB  LEU C  83      44.093  32.813   3.544  1.00 12.99           C  
ATOM   4740  CG  LEU C  83      43.367  33.929   4.297  1.00 14.71           C  
ATOM   4741  CD1 LEU C  83      43.660  33.783   5.783  1.00 14.58           C  
ATOM   4742  CD2 LEU C  83      43.811  35.307   3.831  1.00 16.54           C  
ATOM   4743  H   LEU C  83      41.849  31.926   2.602  1.00  0.00           H  
ATOM   4744  HA  LEU C  83      43.894  33.707   1.597  1.00  0.00           H  
ATOM   4745  HB3 LEU C  83      45.168  32.928   3.678  1.00  0.00           H  
ATOM   4746  HB2 LEU C  83      43.876  31.857   4.020  1.00  0.00           H  
ATOM   4747  HG  LEU C  83      42.294  33.827   4.135  1.00  0.00           H  
ATOM   4748 HD11 LEU C  83      43.149  34.572   6.334  1.00  0.00           H  
ATOM   4749 HD12 LEU C  83      43.308  32.811   6.130  1.00  0.00           H  
ATOM   4750 HD13 LEU C  83      44.734  33.861   5.951  1.00  0.00           H  
ATOM   4751 HD21 LEU C  83      43.272  36.071   4.390  1.00  0.00           H  
ATOM   4752 HD22 LEU C  83      44.882  35.420   4.000  1.00  0.00           H  
ATOM   4753 HD23 LEU C  83      43.599  35.417   2.767  1.00  0.00           H  
ATOM   4754  N   ALA C  84      44.376  30.482   1.283  1.00 14.45           N  
ATOM   4755  CA  ALA C  84      45.218  29.492   0.603  1.00 15.66           C  
ATOM   4756  C   ALA C  84      45.137  29.703  -0.914  1.00 16.09           C  
ATOM   4757  O   ALA C  84      46.153  29.779  -1.596  1.00 17.21           O  
ATOM   4758  CB  ALA C  84      44.743  28.072   0.932  1.00 16.10           C  
ATOM   4759  H   ALA C  84      43.516  30.182   1.719  1.00  0.00           H  
ATOM   4760  HA  ALA C  84      46.251  29.611   0.929  1.00  0.00           H  
ATOM   4761  HB1 ALA C  84      45.378  27.348   0.420  1.00  0.00           H  
ATOM   4762  HB2 ALA C  84      44.802  27.908   2.007  1.00  0.00           H  
ATOM   4763  HB3 ALA C  84      43.712  27.947   0.602  1.00  0.00           H  
ATOM   4764  N   GLU C  85      43.917  29.802  -1.420  1.00 16.60           N  
ATOM   4765  CA  GLU C  85      43.712  29.979  -2.854  1.00 19.95           C  
ATOM   4766  C   GLU C  85      44.246  31.292  -3.400  1.00 19.32           C  
ATOM   4767  O   GLU C  85      44.899  31.320  -4.456  1.00 20.26           O  
ATOM   4768  CB  GLU C  85      42.223  29.897  -3.190  1.00 22.79           C  
ATOM   4769  CG  GLU C  85      41.921  30.044  -4.681  1.00 30.95           C  
ATOM   4770  CD  GLU C  85      40.431  30.101  -4.972  1.00 37.81           C  
ATOM   4771  OE1 GLU C  85      39.641  30.232  -4.012  1.00 42.20           O  
ATOM   4772  OE2 GLU C  85      40.047  30.019  -6.160  1.00 41.71           O1-
ATOM   4773  H   GLU C  85      43.113  29.756  -0.811  1.00  0.00           H  
ATOM   4774  HA  GLU C  85      44.221  29.165  -3.371  1.00  0.00           H  
ATOM   4775  HB3 GLU C  85      41.684  30.665  -2.634  1.00  0.00           H  
ATOM   4776  HB2 GLU C  85      41.823  28.948  -2.832  1.00  0.00           H  
ATOM   4777  HG3 GLU C  85      42.365  29.210  -5.225  1.00  0.00           H  
ATOM   4778  HG2 GLU C  85      42.398  30.948  -5.061  1.00  0.00           H  
ATOM   4779  N   ARG C  86      44.006  32.383  -2.681  1.00 13.83           N  
ATOM   4780  CA  ARG C  86      44.416  33.694  -3.196  1.00 16.16           C  
ATOM   4781  C   ARG C  86      45.784  34.212  -2.792  1.00 16.29           C  
ATOM   4782  O   ARG C  86      46.453  34.878  -3.583  1.00 16.96           O  
ATOM   4783  CB  ARG C  86      43.358  34.745  -2.842  1.00 15.84           C  
ATOM   4784  CG  ARG C  86      41.941  34.334  -3.208  1.00 16.28           C  
ATOM   4785  CD  ARG C  86      41.810  34.075  -4.701  1.00 17.83           C  
ATOM   4786  NE  ARG C  86      40.401  34.013  -5.074  1.00 19.14           N  
ATOM   4787  CZ  ARG C  86      39.944  33.425  -6.177  1.00 25.88           C  
ATOM   4788  NH1 ARG C  86      40.791  32.842  -7.016  1.00 26.33           N  
ATOM   4789  NH2 ARG C  86      38.642  33.459  -6.463  1.00 25.33           N1+
ATOM   4790  H   ARG C  86      43.543  32.306  -1.787  1.00  0.00           H  
ATOM   4791  HA  ARG C  86      44.423  33.613  -4.283  1.00  0.00           H  
ATOM   4792  HB3 ARG C  86      43.602  35.684  -3.339  1.00  0.00           H  
ATOM   4793  HB2 ARG C  86      43.408  34.963  -1.776  1.00  0.00           H  
ATOM   4794  HG3 ARG C  86      41.248  35.123  -2.915  1.00  0.00           H  
ATOM   4795  HG2 ARG C  86      41.671  33.433  -2.657  1.00  0.00           H  
ATOM   4796  HD3 ARG C  86      42.293  33.130  -4.949  1.00  0.00           H  
ATOM   4797  HD2 ARG C  86      42.297  34.879  -5.253  1.00  0.00           H  
ATOM   4798  HE  ARG C  86      39.757  34.454  -4.434  1.00  0.00           H  
ATOM   4799 HH12 ARG C  86      40.446  32.395  -7.853  1.00  0.00           H  
ATOM   4800 HH11 ARG C  86      41.781  32.844  -6.817  1.00  0.00           H  
ATOM   4801 HH22 ARG C  86      38.297  33.011  -7.300  1.00  0.00           H  
ATOM   4802 HH21 ARG C  86      38.001  33.932  -5.842  1.00  0.00           H  
ATOM   4803  N   LEU C  87      46.209  33.910  -1.569  1.00 14.66           N  
ATOM   4804  CA  LEU C  87      47.516  34.392  -1.097  1.00 15.12           C  
ATOM   4805  C   LEU C  87      48.553  33.277  -0.928  1.00 15.08           C  
ATOM   4806  O   LEU C  87      49.707  33.550  -0.567  1.00 16.69           O  
ATOM   4807  CB  LEU C  87      47.347  35.153   0.230  1.00 16.38           C  
ATOM   4808  CG  LEU C  87      46.359  36.327   0.222  1.00 16.49           C  
ATOM   4809  CD1 LEU C  87      46.392  37.020   1.575  1.00 15.67           C  
ATOM   4810  CD2 LEU C  87      46.715  37.332  -0.887  1.00 17.27           C  
ATOM   4811  H   LEU C  87      45.634  33.347  -0.959  1.00  0.00           H  
ATOM   4812  HA  LEU C  87      47.899  35.094  -1.838  1.00  0.00           H  
ATOM   4813  HB3 LEU C  87      48.321  35.505   0.568  1.00  0.00           H  
ATOM   4814  HB2 LEU C  87      47.063  34.451   1.013  1.00  0.00           H  
ATOM   4815  HG  LEU C  87      45.354  35.944   0.044  1.00  0.00           H  
ATOM   4816 HD11 LEU C  87      45.692  37.855   1.573  1.00  0.00           H  
ATOM   4817 HD12 LEU C  87      46.111  36.312   2.354  1.00  0.00           H  
ATOM   4818 HD13 LEU C  87      47.399  37.391   1.769  1.00  0.00           H  
ATOM   4819 HD21 LEU C  87      46.001  38.156  -0.874  1.00  0.00           H  
ATOM   4820 HD22 LEU C  87      47.720  37.720  -0.718  1.00  0.00           H  
ATOM   4821 HD23 LEU C  87      46.677  36.835  -1.856  1.00  0.00           H  
ATOM   4822  N   ARG C  88      48.143  32.046  -1.218  1.00 15.31           N  
ATOM   4823  CA  ARG C  88      49.011  30.879  -1.109  1.00 16.45           C  
ATOM   4824  C   ARG C  88      49.534  30.668   0.302  1.00 16.73           C  
ATOM   4825  O   ARG C  88      50.683  30.252   0.479  1.00 16.91           O  
ATOM   4826  CB  ARG C  88      50.201  30.995  -2.072  1.00 18.63           C  
ATOM   4827  CG  ARG C  88      49.811  30.966  -3.549  1.00 28.87           C  
ATOM   4828  CD  ARG C  88      50.381  29.719  -4.229  1.00 37.78           C  
ATOM   4829  NE  ARG C  88      51.847  29.663  -4.165  1.00 44.14           N  
ATOM   4830  CZ  ARG C  88      52.544  28.720  -3.531  1.00 45.99           C  
ATOM   4831  NH1 ARG C  88      51.923  27.733  -2.891  1.00 48.00           N  
ATOM   4832  NH2 ARG C  88      53.871  28.765  -3.529  1.00 46.64           N1+
ATOM   4833  H   ARG C  88      47.194  31.890  -1.528  1.00  0.00           H  
ATOM   4834  HA  ARG C  88      48.432  29.999  -1.391  1.00  0.00           H  
ATOM   4835  HB3 ARG C  88      50.909  30.192  -1.868  1.00  0.00           H  
ATOM   4836  HB2 ARG C  88      50.748  31.914  -1.860  1.00  0.00           H  
ATOM   4837  HG3 ARG C  88      50.197  31.857  -4.043  1.00  0.00           H  
ATOM   4838  HG2 ARG C  88      48.725  30.963  -3.638  1.00  0.00           H  
ATOM   4839  HD3 ARG C  88      50.063  29.698  -5.272  1.00  0.00           H  
ATOM   4840  HD2 ARG C  88      49.963  28.827  -3.760  1.00  0.00           H  
ATOM   4841  HE  ARG C  88      52.328  30.409  -4.647  1.00  0.00           H  
ATOM   4842 HH12 ARG C  88      52.459  27.023  -2.414  1.00  0.00           H  
ATOM   4843 HH11 ARG C  88      50.914  27.693  -2.884  1.00  0.00           H  
ATOM   4844 HH22 ARG C  88      54.400  28.050  -3.048  1.00  0.00           H  
ATOM   4845 HH21 ARG C  88      54.351  29.512  -4.007  1.00  0.00           H  
ATOM   4846  N   ILE C  89      48.688  30.941   1.300  1.00 13.13           N  
ATOM   4847  CA  ILE C  89      49.071  30.745   2.691  1.00 13.50           C  
ATOM   4848  C   ILE C  89      48.497  29.422   3.177  1.00 14.53           C  
ATOM   4849  O   ILE C  89      47.312  29.146   2.988  1.00 13.88           O  
ATOM   4850  CB  ILE C  89      48.529  31.886   3.584  1.00 13.63           C  
ATOM   4851  CG1 ILE C  89      49.151  33.220   3.146  1.00 12.79           C  
ATOM   4852  CG2 ILE C  89      48.857  31.578   5.072  1.00 11.97           C  
ATOM   4853  CD1 ILE C  89      48.462  34.451   3.795  1.00 12.86           C  
ATOM   4854  H   ILE C  89      47.762  31.290   1.096  1.00  0.00           H  
ATOM   4855  HA  ILE C  89      50.158  30.714   2.764  1.00  0.00           H  
ATOM   4856  HB  ILE C  89      47.447  31.944   3.466  1.00  0.00           H  
ATOM   4857 HG13 ILE C  89      49.097  33.307   2.061  1.00  0.00           H  
ATOM   4858 HG12 ILE C  89      50.211  33.226   3.397  1.00  0.00           H  
ATOM   4859 HG21 ILE C  89      48.475  32.381   5.702  1.00  0.00           H  
ATOM   4860 HG22 ILE C  89      48.389  30.637   5.360  1.00  0.00           H  
ATOM   4861 HG23 ILE C  89      49.937  31.500   5.198  1.00  0.00           H  
ATOM   4862 HD11 ILE C  89      48.945  35.364   3.446  1.00  0.00           H  
ATOM   4863 HD12 ILE C  89      47.409  34.468   3.514  1.00  0.00           H  
ATOM   4864 HD13 ILE C  89      48.547  34.386   4.880  1.00  0.00           H  
ATOM   4865  N   SER C  90      49.333  28.584   3.791  1.00 14.22           N  
ATOM   4866  CA  SER C  90      48.848  27.298   4.298  1.00 15.07           C  
ATOM   4867  C   SER C  90      47.876  27.511   5.444  1.00 13.47           C  
ATOM   4868  O   SER C  90      48.140  28.347   6.318  1.00 13.33           O  
ATOM   4869  CB  SER C  90      50.003  26.464   4.837  1.00 17.42           C  
ATOM   4870  OG  SER C  90      51.040  26.363   3.896  1.00 24.22           O  
ATOM   4871  H   SER C  90      50.304  28.835   3.908  1.00  0.00           H  
ATOM   4872  HA  SER C  90      48.351  26.755   3.494  1.00  0.00           H  
ATOM   4873  HB3 SER C  90      49.643  25.466   5.089  1.00  0.00           H  
ATOM   4874  HB2 SER C  90      50.386  26.920   5.751  1.00  0.00           H  
ATOM   4875  HG  SER C  90      51.752  25.833   4.260  1.00  0.00           H  
ATOM   4876  N   PRO C  91      46.730  26.804   5.440  1.00 13.94           N  
ATOM   4877  CA  PRO C  91      45.737  26.930   6.511  1.00 12.65           C  
ATOM   4878  C   PRO C  91      46.324  26.727   7.899  1.00 13.07           C  
ATOM   4879  O   PRO C  91      45.846  27.319   8.860  1.00 14.18           O  
ATOM   4880  CB  PRO C  91      44.716  25.853   6.191  1.00 13.24           C  
ATOM   4881  CG  PRO C  91      44.746  25.788   4.678  1.00 13.78           C  
ATOM   4882  CD  PRO C  91      46.240  25.906   4.374  1.00 13.64           C  
ATOM   4883  HA  PRO C  91      45.263  27.910   6.455  1.00  0.00           H  
ATOM   4884  HB3 PRO C  91      43.731  26.183   6.517  1.00  0.00           H  
ATOM   4885  HB2 PRO C  91      45.058  24.901   6.599  1.00  0.00           H  
ATOM   4886  HG3 PRO C  91      44.227  26.655   4.271  1.00  0.00           H  
ATOM   4887  HG2 PRO C  91      44.390  24.810   4.354  1.00  0.00           H  
ATOM   4888  HD2 PRO C  91      46.708  24.929   4.484  1.00  0.00           H  
ATOM   4889  HD3 PRO C  91      46.372  26.391   3.406  1.00  0.00           H  
ATOM   4890  N   ASP C  92      47.334  25.866   8.023  1.00 12.87           N  
ATOM   4891  CA  ASP C  92      47.913  25.661   9.349  1.00 14.00           C  
ATOM   4892  C   ASP C  92      48.881  26.751   9.810  1.00 11.99           C  
ATOM   4893  O   ASP C  92      49.549  26.594  10.825  1.00 14.29           O  
ATOM   4894  CB  ASP C  92      48.532  24.252   9.486  1.00 15.15           C  
ATOM   4895  CG  ASP C  92      49.771  24.052   8.650  1.00 17.35           C  
ATOM   4896  OD1 ASP C  92      50.240  25.003   8.018  1.00 16.85           O  
ATOM   4897  OD2 ASP C  92      50.273  22.901   8.626  1.00 17.01           O1-
ATOM   4898  H   ASP C  92      47.681  25.374   7.211  1.00  0.00           H  
ATOM   4899  HA  ASP C  92      47.077  25.689  10.047  1.00  0.00           H  
ATOM   4900  HB3 ASP C  92      47.789  23.503   9.217  1.00  0.00           H  
ATOM   4901  HB2 ASP C  92      48.769  24.061  10.533  1.00  0.00           H  
ATOM   4902  N   ARG C  93      48.954  27.847   9.036  1.00 12.62           N  
ATOM   4903  CA  ARG C  93      49.766  29.002   9.390  1.00 12.29           C  
ATOM   4904  C   ARG C  93      48.847  30.231   9.428  1.00 13.42           C  
ATOM   4905  O   ARG C  93      49.275  31.360   9.178  1.00 13.21           O  
ATOM   4906  CB  ARG C  93      50.923  29.200   8.395  1.00 13.25           C  
ATOM   4907  CG  ARG C  93      51.950  28.076   8.496  1.00 12.20           C  
ATOM   4908  CD  ARG C  93      53.144  28.279   7.517  1.00 11.32           C  
ATOM   4909  NE  ARG C  93      53.841  29.541   7.769  1.00 15.13           N  
ATOM   4910  CZ  ARG C  93      54.629  29.784   8.812  1.00 14.37           C  
ATOM   4911  NH1 ARG C  93      54.846  28.844   9.729  1.00 17.11           N  
ATOM   4912  NH2 ARG C  93      55.186  30.979   8.973  1.00 15.95           N1+
ATOM   4913  H   ARG C  93      48.433  27.890   8.171  1.00  0.00           H  
ATOM   4914  HA  ARG C  93      50.183  28.846  10.385  1.00  0.00           H  
ATOM   4915  HB3 ARG C  93      51.411  30.155   8.591  1.00  0.00           H  
ATOM   4916  HB2 ARG C  93      50.527  29.239   7.381  1.00  0.00           H  
ATOM   4917  HG3 ARG C  93      51.467  27.123   8.286  1.00  0.00           H  
ATOM   4918  HG2 ARG C  93      52.326  28.019   9.518  1.00  0.00           H  
ATOM   4919  HD3 ARG C  93      52.778  28.265   6.491  1.00  0.00           H  
ATOM   4920  HD2 ARG C  93      53.845  27.451   7.624  1.00  0.00           H  
ATOM   4921  HE  ARG C  93      53.686  30.259   7.075  1.00  0.00           H  
ATOM   4922 HH12 ARG C  93      55.446  29.037  10.517  1.00  0.00           H  
ATOM   4923 HH11 ARG C  93      54.411  27.937   9.635  1.00  0.00           H  
ATOM   4924 HH22 ARG C  93      55.783  31.155   9.768  1.00  0.00           H  
ATOM   4925 HH21 ARG C  93      55.012  31.712   8.299  1.00  0.00           H  
ATOM   4926  N   VAL C  94      47.583  29.975   9.769  1.00 11.30           N  
ATOM   4927  CA  VAL C  94      46.600  31.047   9.910  1.00 14.24           C  
ATOM   4928  C   VAL C  94      45.901  30.955  11.270  1.00 13.81           C  
ATOM   4929  O   VAL C  94      45.488  29.850  11.662  1.00 13.39           O  
ATOM   4930  CB  VAL C  94      45.487  30.909   8.861  1.00 12.93           C  
ATOM   4931  CG1 VAL C  94      44.420  32.025   9.058  1.00 13.51           C  
ATOM   4932  CG2 VAL C  94      46.082  30.985   7.458  1.00 14.33           C  
ATOM   4933  H   VAL C  94      47.288  29.024   9.936  1.00  0.00           H  
ATOM   4934  HA  VAL C  94      47.088  32.016   9.807  1.00  0.00           H  
ATOM   4935  HB  VAL C  94      45.006  29.939   8.986  1.00  0.00           H  
ATOM   4936 HG11 VAL C  94      43.637  31.915   8.308  1.00  0.00           H  
ATOM   4937 HG12 VAL C  94      43.983  31.940  10.053  1.00  0.00           H
[truncated: 628,393 more chars]
