# Supplementary material for: Allosteric Inhibitors of Macrophage Migration Inhibitory Factor (MIF) Interfere with Apoptosis-Inducing Factor (AIF) Co-Localization to Prevent Parthanatos
Source: J Med Chem. 2023 Jun 23;66(13):8767–81. doi: 10.1021/acs.jmedchem.3c00397 (PMC10350922; doi:10.1021/acs.jmedchem.3c00397)
Supplement: Supplementary file 4 — jm3c00397_si_004.pdb [file jm3c00397_si_004.pdb]

TITLE     MIF-AIF-protein-docking_pose_7
REMARK   4      COMPLIES WITH FORMAT V. 3.0, 1-DEC-2006
REMARK 888
REMARK 888 WRITTEN BY MAESTRO (A PRODUCT OF SCHRODINGER, LLC)
ATOM      1  N   PRO A   1      30.756  46.932  10.245  1.00 16.96           N1+
ATOM      2  CA  PRO A   1      31.889  46.031  10.549  1.00 15.60           C  
ATOM      3  C   PRO A   1      33.217  46.711  10.303  1.00 16.09           C  
ATOM      4  O   PRO A   1      33.297  47.680   9.540  1.00 18.36           O  
ATOM      5  CB  PRO A   1      31.773  44.809   9.657  1.00 16.75           C  
ATOM      6  CG  PRO A   1      30.308  44.795   9.272  1.00 16.18           C  
ATOM      7  CD  PRO A   1      29.789  46.263   9.353  1.00 17.05           C  
ATOM      8  H1  PRO A   1      31.103  47.769   9.798  1.00  0.00           H  
ATOM      9  H2  PRO A   1      30.295  47.195  11.104  1.00  0.00           H  
ATOM     10  HA  PRO A   1      31.831  45.720  11.593  1.00  0.00           H  
ATOM     11  HB3 PRO A   1      32.001  43.916  10.238  1.00  0.00           H  
ATOM     12  HB2 PRO A   1      32.378  44.958   8.763  1.00  0.00           H  
ATOM     13  HG3 PRO A   1      29.754  44.176   9.977  1.00  0.00           H  
ATOM     14  HG2 PRO A   1      30.205  44.430   8.250  1.00  0.00           H  
ATOM     15  HD2 PRO A   1      29.837  46.717   8.363  1.00  0.00           H  
ATOM     16  HD3 PRO A   1      28.804  46.272   9.818  1.00  0.00           H  
ATOM     17  N   MET A   2      34.256  46.221  10.973  1.00 13.43           N  
ATOM     18  CA  MET A   2      35.598  46.754  10.752  1.00 13.35           C  
ATOM     19  C   MET A   2      36.566  45.594  10.591  1.00 12.31           C  
ATOM     20  O   MET A   2      36.504  44.625  11.324  1.00 12.46           O  
ATOM     21  CB  MET A   2      36.061  47.707  11.869  1.00 19.68           C  
ATOM     22  CG  MET A   2      36.269  47.186  13.261  1.00 18.83           C  
ATOM     23  SD  MET A   2      37.370  48.379  14.200  1.00 15.88           S  
ATOM     24  CE  MET A   2      36.239  49.708  14.578  1.00 18.41           C  
ATOM     25  H   MET A   2      34.121  45.474  11.639  1.00  0.00           H  
ATOM     26  HA  MET A   2      35.587  47.314   9.818  1.00  0.00           H  
ATOM     27  HB3 MET A   2      35.385  48.561  11.908  1.00  0.00           H  
ATOM     28  HB2 MET A   2      36.966  48.220  11.544  1.00  0.00           H  
ATOM     29  HG3 MET A   2      36.750  46.208  13.214  1.00  0.00           H  
ATOM     30  HG2 MET A   2      35.306  47.105  13.766  1.00  0.00           H  
ATOM     31  HE1 MET A   2      36.763  50.485  15.134  1.00  0.00           H  
ATOM     32  HE2 MET A   2      35.848  50.128  13.650  1.00  0.00           H  
ATOM     33  HE3 MET A   2      35.415  49.325  15.178  1.00  0.00           H  
ATOM     34  N   PHE A   3      37.436  45.704   9.599  1.00 11.32           N  
ATOM     35  CA  PHE A   3      38.436  44.664   9.356  1.00 11.70           C  
ATOM     36  C   PHE A   3      39.797  45.337   9.348  1.00 12.19           C  
ATOM     37  O   PHE A   3      40.011  46.323   8.627  1.00 12.64           O  
ATOM     38  CB  PHE A   3      38.200  43.981   7.995  1.00 13.28           C  
ATOM     39  CG  PHE A   3      39.210  42.914   7.671  1.00 12.80           C  
ATOM     40  CD1 PHE A   3      39.352  41.810   8.486  1.00 12.67           C  
ATOM     41  CD2 PHE A   3      40.024  43.038   6.559  1.00 16.53           C  
ATOM     42  CE1 PHE A   3      40.321  40.822   8.198  1.00 14.88           C  
ATOM     43  CE2 PHE A   3      40.990  42.063   6.264  1.00 17.52           C  
ATOM     44  CZ  PHE A   3      41.133  40.959   7.091  1.00 15.80           C  
ATOM     45  H   PHE A   3      37.416  46.515   8.997  1.00  0.00           H  
ATOM     46  HA  PHE A   3      38.397  43.921  10.153  1.00  0.00           H  
ATOM     47  HB3 PHE A   3      38.205  44.735   7.208  1.00  0.00           H  
ATOM     48  HB2 PHE A   3      37.200  43.550   7.976  1.00  0.00           H  
ATOM     49  HD1 PHE A   3      38.719  41.694   9.354  1.00  0.00           H  
ATOM     50  HD2 PHE A   3      39.920  43.892   5.906  1.00  0.00           H  
ATOM     51  HE1 PHE A   3      40.425  39.962   8.843  1.00  0.00           H  
ATOM     52  HE2 PHE A   3      41.621  42.173   5.395  1.00  0.00           H  
ATOM     53  HZ  PHE A   3      41.877  40.208   6.871  1.00  0.00           H  
ATOM     54  N   ILE A   4      40.709  44.798  10.153  1.00 12.69           N  
ATOM     55  CA  ILE A   4      42.068  45.307  10.270  1.00 13.12           C  
ATOM     56  C   ILE A   4      43.072  44.218   9.882  1.00 11.36           C  
ATOM     57  O   ILE A   4      42.907  43.065  10.281  1.00 11.67           O  
ATOM     58  CB  ILE A   4      42.401  45.689  11.728  1.00 12.55           C  
ATOM     59  CG1 ILE A   4      41.219  46.383  12.413  1.00 19.52           C  
ATOM     60  CG2 ILE A   4      43.652  46.520  11.740  1.00 15.05           C  
ATOM     61  CD1 ILE A   4      40.853  47.701  11.827  1.00 17.04           C  
ATOM     62  H   ILE A   4      40.472  43.997  10.721  1.00  0.00           H  
ATOM     63  HA  ILE A   4      42.195  46.175   9.622  1.00  0.00           H  
ATOM     64  HB  ILE A   4      42.609  44.768  12.274  1.00  0.00           H  
ATOM     65 HG13 ILE A   4      41.438  46.508  13.474  1.00  0.00           H  
ATOM     66 HG12 ILE A   4      40.350  45.724  12.390  1.00  0.00           H  
ATOM     67 HG21 ILE A   4      43.896  46.795  12.766  1.00  0.00           H  
ATOM     68 HG22 ILE A   4      44.474  45.946  11.312  1.00  0.00           H  
ATOM     69 HG23 ILE A   4      43.494  47.422  11.150  1.00  0.00           H  
ATOM     70 HD11 ILE A   4      40.008  48.120  12.373  1.00  0.00           H  
ATOM     71 HD12 ILE A   4      41.703  48.379  11.898  1.00  0.00           H  
ATOM     72 HD13 ILE A   4      40.580  47.571  10.780  1.00  0.00           H  
ATOM     73  N   VAL A   5      44.076  44.593   9.094  1.00 11.55           N  
ATOM     74  CA  VAL A   5      45.146  43.685   8.678  1.00 11.59           C  
ATOM     75  C   VAL A   5      46.488  44.294   9.049  1.00 13.46           C  
ATOM     76  O   VAL A   5      46.820  45.391   8.586  1.00 15.20           O  
ATOM     77  CB  VAL A   5      45.184  43.481   7.162  1.00 16.26           C  
ATOM     78  CG1 VAL A   5      46.355  42.543   6.812  1.00 16.27           C  
ATOM     79  CG2 VAL A   5      43.894  42.927   6.682  1.00 21.34           C  
ATOM     80  H   VAL A   5      44.123  45.543   8.753  1.00  0.00           H  
ATOM     81  HA  VAL A   5      45.028  42.724   9.177  1.00  0.00           H  
ATOM     82  HB  VAL A   5      45.352  44.445   6.683  1.00  0.00           H  
ATOM     83 HG11 VAL A   5      46.390  42.391   5.733  1.00  0.00           H  
ATOM     84 HG12 VAL A   5      47.292  42.989   7.147  1.00  0.00           H  
ATOM     85 HG13 VAL A   5      46.213  41.583   7.309  1.00  0.00           H  
ATOM     86 HG21 VAL A   5      43.937  42.788   5.602  1.00  0.00           H  
ATOM     87 HG22 VAL A   5      43.708  41.968   7.164  1.00  0.00           H  
ATOM     88 HG23 VAL A   5      43.087  43.619   6.927  1.00  0.00           H  
ATOM     89  N   ASN A   6      47.243  43.612   9.903  1.00 11.69           N  
ATOM     90  CA  ASN A   6      48.593  44.084  10.263  1.00 11.03           C  
ATOM     91  C   ASN A   6      49.543  43.098   9.608  1.00 12.54           C  
ATOM     92  O   ASN A   6      49.408  41.889   9.806  1.00 13.31           O  
ATOM     93  CB  ASN A   6      48.787  44.068  11.787  1.00 13.29           C  
ATOM     94  CG  ASN A   6      48.071  45.204  12.458  1.00 18.94           C  
ATOM     95  OD1 ASN A   6      48.635  46.278  12.630  1.00 24.22           O  
ATOM     96  ND2 ASN A   6      46.814  44.971  12.837  1.00 22.65           N  
ATOM     97  H   ASN A   6      46.894  42.758  10.315  1.00  0.00           H  
ATOM     98  HA  ASN A   6      48.760  45.087   9.872  1.00  0.00           H  
ATOM     99  HB3 ASN A   6      49.851  44.124  12.017  1.00  0.00           H  
ATOM    100  HB2 ASN A   6      48.424  43.122  12.189  1.00  0.00           H  
ATOM    101 HD22 ASN A   6      46.282  45.697  13.294  1.00  0.00           H  
ATOM    102 HD21 ASN A   6      46.395  44.068  12.666  1.00  0.00           H  
ATOM    103  N   THR A   7      50.484  43.599   8.813  1.00 12.25           N  
ATOM    104  CA  THR A   7      51.390  42.688   8.110  1.00 10.99           C  
ATOM    105  C   THR A   7      52.785  43.264   7.954  1.00 13.86           C  
ATOM    106  O   THR A   7      52.963  44.480   8.034  1.00 13.99           O  
ATOM    107  CB  THR A   7      50.813  42.376   6.693  1.00 14.42           C  
ATOM    108  OG1 THR A   7      51.687  41.487   5.977  1.00 13.95           O  
ATOM    109  CG2 THR A   7      50.631  43.657   5.903  1.00 15.01           C  
ATOM    110  H   THR A   7      50.568  44.599   8.698  1.00  0.00           H  
ATOM    111  HA  THR A   7      51.457  41.758   8.674  1.00  0.00           H  
ATOM    112  HB  THR A   7      49.842  41.895   6.809  1.00  0.00           H  
ATOM    113  HG1 THR A   7      51.319  41.305   5.110  1.00  0.00           H  
ATOM    114 HG21 THR A   7      50.228  43.422   4.917  1.00  0.00           H  
ATOM    115 HG22 THR A   7      49.940  44.315   6.430  1.00  0.00           H  
ATOM    116 HG23 THR A   7      51.594  44.155   5.791  1.00  0.00           H  
ATOM    117  N   ASN A   8      53.761  42.373   7.726  1.00 15.09           N  
ATOM    118  CA  ASN A   8      55.141  42.792   7.499  1.00 15.82           C  
ATOM    119  C   ASN A   8      55.410  43.004   6.006  1.00 15.93           C  
ATOM    120  O   ASN A   8      56.513  43.386   5.628  1.00 17.58           O  
ATOM    121  CB  ASN A   8      56.159  41.787   8.080  1.00 14.19           C  
ATOM    122  CG  ASN A   8      55.883  40.343   7.698  1.00 13.72           C  
ATOM    123  OD1 ASN A   8      54.873  40.012   7.095  1.00 15.09           O  
ATOM    124  ND2 ASN A   8      56.816  39.464   8.056  1.00 17.28           N  
ATOM    125  H   ASN A   8      53.550  41.385   7.708  1.00  0.00           H  
ATOM    126  HA  ASN A   8      55.288  43.748   8.004  1.00  0.00           H  
ATOM    127  HB3 ASN A   8      56.177  41.877   9.166  1.00  0.00           H  
ATOM    128  HB2 ASN A   8      57.164  42.062   7.755  1.00  0.00           H  
ATOM    129 HD22 ASN A   8      56.699  38.486   7.835  1.00  0.00           H  
ATOM    130 HD21 ASN A   8      57.641  39.776   8.549  1.00  0.00           H  
ATOM    131  N   VAL A   9      54.412  42.745   5.160  1.00 15.62           N  
ATOM    132  CA  VAL A   9      54.572  42.968   3.719  1.00 17.27           C  
ATOM    133  C   VAL A   9      54.763  44.483   3.518  1.00 19.26           C  
ATOM    134  O   VAL A   9      54.114  45.292   4.184  1.00 17.61           O  
ATOM    135  CB  VAL A   9      53.310  42.438   2.963  1.00 18.30           C  
ATOM    136  CG1 VAL A   9      53.278  42.932   1.534  1.00 24.09           C  
ATOM    137  CG2 VAL A   9      53.323  40.907   2.985  1.00 18.51           C  
ATOM    138  H   VAL A   9      53.534  42.391   5.510  1.00  0.00           H  
ATOM    139  HA  VAL A   9      55.457  42.440   3.365  1.00  0.00           H  
ATOM    140  HB  VAL A   9      52.417  42.791   3.478  1.00  0.00           H  
ATOM    141 HG11 VAL A   9      52.388  42.546   1.036  1.00  0.00           H  
ATOM    142 HG12 VAL A   9      53.253  44.022   1.526  1.00  0.00           H  
ATOM    143 HG13 VAL A   9      54.167  42.585   1.008  1.00  0.00           H  
ATOM    144 HG21 VAL A   9      52.446  40.529   2.460  1.00  0.00           H  
ATOM    145 HG22 VAL A   9      54.225  40.543   2.494  1.00  0.00           H  
ATOM    146 HG23 VAL A   9      53.306  40.558   4.018  1.00  0.00           H  
ATOM    147  N   PRO A  10      55.661  44.890   2.598  1.00 20.00           N  
ATOM    148  CA  PRO A  10      55.903  46.322   2.358  1.00 20.24           C  
ATOM    149  C   PRO A  10      54.719  47.060   1.740  1.00 19.92           C  
ATOM    150  O   PRO A  10      53.923  46.472   1.000  1.00 20.22           O  
ATOM    151  CB  PRO A  10      57.114  46.353   1.420  1.00 23.29           C  
ATOM    152  CG  PRO A  10      57.494  44.927   1.164  1.00 22.84           C  
ATOM    153  CD  PRO A  10      56.475  44.013   1.733  1.00 18.89           C  
ATOM    154  HA  PRO A  10      56.170  46.801   3.299  1.00  0.00           H  
ATOM    155  HB3 PRO A  10      57.940  46.866   1.912  1.00  0.00           H  
ATOM    156  HB2 PRO A  10      56.832  46.827   0.479  1.00  0.00           H  
ATOM    157  HG3 PRO A  10      58.462  44.722   1.622  1.00  0.00           H  
ATOM    158  HG2 PRO A  10      57.573  44.759   0.090  1.00  0.00           H  
ATOM    159  HD2 PRO A  10      55.852  43.622   0.928  1.00  0.00           H  
ATOM    160  HD3 PRO A  10      56.969  43.259   2.346  1.00  0.00           H  
ATOM    161  N   ARG A  11      54.620  48.354   2.025  1.00 21.05           N  
ATOM    162  CA  ARG A  11      53.531  49.171   1.501  1.00 25.61           C  
ATOM    163  C   ARG A  11      53.424  49.082  -0.025  1.00 25.65           C  
ATOM    164  O   ARG A  11      52.316  49.034  -0.573  1.00 23.59           O  
ATOM    165  CB  ARG A  11      53.722  50.626   1.906  1.00 28.54           C  
ATOM    166  CG  ARG A  11      52.526  51.496   1.605  1.00 37.28           C  
ATOM    167  CD  ARG A  11      52.822  52.970   1.853  1.00 44.41           C  
ATOM    168  NE  ARG A  11      51.778  53.813   1.276  1.00 51.80           N  
ATOM    169  CZ  ARG A  11      50.710  54.246   1.941  1.00 54.12           C  
ATOM    170  NH1 ARG A  11      50.540  53.917   3.219  1.00 55.08           N  
ATOM    171  NH2 ARG A  11      49.802  54.994   1.323  1.00 55.81           N1+
ATOM    172  H   ARG A  11      55.309  48.795   2.618  1.00  0.00           H  
ATOM    173  HA  ARG A  11      52.596  48.814   1.933  1.00  0.00           H  
ATOM    174  HB3 ARG A  11      54.599  51.030   1.401  1.00  0.00           H  
ATOM    175  HB2 ARG A  11      53.948  50.679   2.971  1.00  0.00           H  
ATOM    176  HG3 ARG A  11      51.686  51.185   2.226  1.00  0.00           H  
ATOM    177  HG2 ARG A  11      52.229  51.356   0.565  1.00  0.00           H  
ATOM    178  HD3 ARG A  11      53.783  53.227   1.408  1.00  0.00           H  
ATOM    179  HD2 ARG A  11      52.883  53.151   2.926  1.00  0.00           H  
ATOM    180  HE  ARG A  11      51.906  54.066   0.306  1.00  0.00           H  
ATOM    181 HH12 ARG A  11      49.728  54.248   3.721  1.00  0.00           H  
ATOM    182 HH11 ARG A  11      51.222  53.337   3.687  1.00  0.00           H  
ATOM    183 HH22 ARG A  11      48.991  55.324   1.826  1.00  0.00           H  
ATOM    184 HH21 ARG A  11      49.923  55.233   0.349  1.00  0.00           H  
ATOM    185  N   ALA A  12      54.568  49.049  -0.704  1.00 27.40           N  
ATOM    186  CA  ALA A  12      54.570  48.969  -2.168  1.00 28.99           C  
ATOM    187  C   ALA A  12      53.917  47.685  -2.675  1.00 29.74           C  
ATOM    188  O   ALA A  12      53.460  47.628  -3.819  1.00 31.96           O  
ATOM    189  CB  ALA A  12      56.008  49.077  -2.705  1.00 29.72           C  
ATOM    190  H   ALA A  12      55.450  49.080  -0.211  1.00  0.00           H  
ATOM    191  HA  ALA A  12      54.000  49.814  -2.555  1.00  0.00           H  
ATOM    192  HB1 ALA A  12      55.996  49.016  -3.793  1.00  0.00           H  
ATOM    193  HB2 ALA A  12      56.440  50.030  -2.399  1.00  0.00           H  
ATOM    194  HB3 ALA A  12      56.609  48.261  -2.302  1.00  0.00           H  
ATOM    195  N   SER A  13      53.867  46.657  -1.833  1.00 26.94           N  
ATOM    196  CA  SER A  13      53.253  45.392  -2.222  1.00 29.02           C  
ATOM    197  C   SER A  13      51.746  45.321  -1.975  1.00 27.46           C  
ATOM    198  O   SER A  13      51.106  44.314  -2.294  1.00 29.72           O  
ATOM    199  CB  SER A  13      53.942  44.234  -1.508  1.00 29.56           C  
ATOM    200  OG  SER A  13      55.275  44.127  -1.967  1.00 31.57           O  
ATOM    201  H   SER A  13      54.258  46.744  -0.905  1.00  0.00           H  
ATOM    202  HA  SER A  13      53.418  45.262  -3.292  1.00  0.00           H  
ATOM    203  HB3 SER A  13      53.409  43.307  -1.721  1.00  0.00           H  
ATOM    204  HB2 SER A  13      53.942  44.418  -0.433  1.00  0.00           H  
ATOM    205  HG  SER A  13      55.711  43.398  -1.518  1.00  0.00           H  
ATOM    206  N   VAL A  14      51.176  46.370  -1.389  1.00 25.59           N  
ATOM    207  CA  VAL A  14      49.730  46.393  -1.163  1.00 25.41           C  
ATOM    208  C   VAL A  14      49.169  46.978  -2.452  1.00 25.06           C  
ATOM    209  O   VAL A  14      49.389  48.145  -2.749  1.00 25.37           O  
ATOM    210  CB  VAL A  14      49.369  47.298   0.026  1.00 23.59           C  
ATOM    211  CG1 VAL A  14      47.847  47.382   0.180  1.00 23.79           C  
ATOM    212  CG2 VAL A  14      50.022  46.746   1.300  1.00 24.36           C  
ATOM    213  H   VAL A  14      51.741  47.155  -1.098  1.00  0.00           H  
ATOM    214  HA  VAL A  14      49.352  45.383  -1.004  1.00  0.00           H  
ATOM    215  HB  VAL A  14      49.759  48.299  -0.162  1.00  0.00           H  
ATOM    216 HG11 VAL A  14      47.602  48.026   1.025  1.00  0.00           H  
ATOM    217 HG12 VAL A  14      47.411  47.796  -0.729  1.00  0.00           H  
ATOM    218 HG13 VAL A  14      47.444  46.384   0.355  1.00  0.00           H  
ATOM    219 HG21 VAL A  14      49.768  47.386   2.145  1.00  0.00           H  
ATOM    220 HG22 VAL A  14      49.657  45.736   1.487  1.00  0.00           H  
ATOM    221 HG23 VAL A  14      51.104  46.724   1.174  1.00  0.00           H  
ATOM    222  N   PRO A  15      48.404  46.186  -3.216  1.00 24.56           N  
ATOM    223  CA  PRO A  15      47.895  46.764  -4.462  1.00 26.10           C  
ATOM    224  C   PRO A  15      46.913  47.907  -4.344  1.00 28.19           C  
ATOM    225  O   PRO A  15      46.195  48.033  -3.352  1.00 25.01           O  
ATOM    226  CB  PRO A  15      47.284  45.573  -5.195  1.00 27.08           C  
ATOM    227  CG  PRO A  15      46.994  44.571  -4.154  1.00 26.94           C  
ATOM    228  CD  PRO A  15      47.945  44.802  -3.007  1.00 23.60           C  
ATOM    229  HA  PRO A  15      48.749  47.114  -5.042  1.00  0.00           H  
ATOM    230  HB3 PRO A  15      48.013  45.166  -5.896  1.00  0.00           H  
ATOM    231  HB2 PRO A  15      46.352  45.881  -5.671  1.00  0.00           H  
ATOM    232  HG3 PRO A  15      47.150  43.571  -4.559  1.00  0.00           H  
ATOM    233  HG2 PRO A  15      45.969  44.695  -3.806  1.00  0.00           H  
ATOM    234  HD2 PRO A  15      47.396  44.743  -2.066  1.00  0.00           H  
ATOM    235  HD3 PRO A  15      48.793  44.123  -3.100  1.00  0.00           H  
ATOM    236  N   ASP A  16      46.904  48.750  -5.372  1.00 29.92           N  
ATOM    237  CA  ASP A  16      45.961  49.851  -5.436  1.00 33.28           C  
ATOM    238  C   ASP A  16      44.622  49.127  -5.538  1.00 31.41           C  
ATOM    239  O   ASP A  16      44.508  48.111  -6.237  1.00 36.24           O  
ATOM    240  CB  ASP A  16      46.158  50.676  -6.711  1.00 36.20           C  
ATOM    241  CG  ASP A  16      47.421  51.516  -6.684  1.00 42.28           C  
ATOM    242  OD1 ASP A  16      47.746  52.115  -7.733  1.00 45.80           O  
ATOM    243  OD2 ASP A  16      48.087  51.583  -5.628  1.00 42.98           O1-
ATOM    244  H   ASP A  16      47.563  48.632  -6.127  1.00  0.00           H  
ATOM    245  HA  ASP A  16      46.012  50.475  -4.543  1.00  0.00           H  
ATOM    246  HB3 ASP A  16      45.295  51.325  -6.860  1.00  0.00           H  
ATOM    247  HB2 ASP A  16      46.186  50.009  -7.573  1.00  0.00           H  
ATOM    248  N   GLY A  17      43.617  49.648  -4.854  1.00 31.12           N  
ATOM    249  CA  GLY A  17      42.313  49.025  -4.905  1.00 26.96           C  
ATOM    250  C   GLY A  17      42.078  47.978  -3.833  1.00 24.12           C  
ATOM    251  O   GLY A  17      40.961  47.500  -3.680  1.00 24.01           O  
ATOM    252  H   GLY A  17      43.761  50.478  -4.297  1.00  0.00           H  
ATOM    253  HA3 GLY A  17      42.166  48.575  -5.887  1.00  0.00           H  
ATOM    254  HA2 GLY A  17      41.543  49.792  -4.835  1.00  0.00           H  
ATOM    255  N   PHE A  18      43.116  47.629  -3.083  1.00 22.94           N  
ATOM    256  CA  PHE A  18      42.966  46.622  -2.036  1.00 21.09           C  
ATOM    257  C   PHE A  18      41.920  46.984  -0.976  1.00 18.77           C  
ATOM    258  O   PHE A  18      41.112  46.144  -0.596  1.00 18.06           O  
ATOM    259  CB  PHE A  18      44.307  46.358  -1.359  1.00 21.90           C  
ATOM    260  CG  PHE A  18      44.329  45.114  -0.518  1.00 21.75           C  
ATOM    261  CD1 PHE A  18      43.883  43.903  -1.028  1.00 22.46           C  
ATOM    262  CD2 PHE A  18      44.787  45.160   0.799  1.00 23.05           C  
ATOM    263  CE1 PHE A  18      43.887  42.756  -0.246  1.00 23.28           C  
ATOM    264  CE2 PHE A  18      44.794  44.020   1.582  1.00 21.13           C  
ATOM    265  CZ  PHE A  18      44.345  42.818   1.062  1.00 23.87           C  
ATOM    266  H   PHE A  18      44.017  48.060  -3.235  1.00  0.00           H  
ATOM    267  HA  PHE A  18      42.647  45.695  -2.512  1.00  0.00           H  
ATOM    268  HB3 PHE A  18      44.577  47.216  -0.744  1.00  0.00           H  
ATOM    269  HB2 PHE A  18      45.088  46.294  -2.117  1.00  0.00           H  
ATOM    270  HD1 PHE A  18      43.526  43.845  -2.047  1.00  0.00           H  
ATOM    271  HD2 PHE A  18      45.141  46.091   1.215  1.00  0.00           H  
ATOM    272  HE1 PHE A  18      43.534  41.821  -0.656  1.00  0.00           H  
ATOM    273  HE2 PHE A  18      45.149  44.067   2.601  1.00  0.00           H  
ATOM    274  HZ  PHE A  18      44.351  41.929   1.675  1.00  0.00           H  
ATOM    275  N   LEU A  19      41.926  48.221  -0.489  1.00 20.13           N  
ATOM    276  CA  LEU A  19      40.952  48.600   0.527  1.00 17.80           C  
ATOM    277  C   LEU A  19      39.535  48.494  -0.023  1.00 18.79           C  
ATOM    278  O   LEU A  19      38.608  48.049   0.661  1.00 16.97           O  
ATOM    279  CB  LEU A  19      41.201  50.029   1.010  1.00 22.26           C  
ATOM    280  CG  LEU A  19      42.470  50.250   1.836  1.00 25.32           C  
ATOM    281  CD1 LEU A  19      42.503  51.679   2.341  1.00 25.36           C  
ATOM    282  CD2 LEU A  19      42.485  49.290   2.994  1.00 23.67           C  
ATOM    283  H   LEU A  19      42.604  48.891  -0.822  1.00  0.00           H  
ATOM    284  HA  LEU A  19      41.049  47.922   1.375  1.00  0.00           H  
ATOM    285  HB3 LEU A  19      40.338  50.372   1.580  1.00  0.00           H  
ATOM    286  HB2 LEU A  19      41.209  50.702   0.153  1.00  0.00           H  
ATOM    287  HG  LEU A  19      43.344  50.070   1.208  1.00  0.00           H  
ATOM    288 HD11 LEU A  19      43.406  51.837   2.929  1.00  0.00           H  
ATOM    289 HD12 LEU A  19      42.499  52.365   1.493  1.00  0.00           H  
ATOM    290 HD13 LEU A  19      41.628  51.866   2.963  1.00  0.00           H  
ATOM    291 HD21 LEU A  19      43.389  49.446   3.584  1.00  0.00           H  
ATOM    292 HD22 LEU A  19      41.610  49.461   3.621  1.00  0.00           H  
ATOM    293 HD23 LEU A  19      42.469  48.267   2.620  1.00  0.00           H  
ATOM    294  N   SER A  20      39.372  48.900  -1.275  1.00 19.47           N  
ATOM    295  CA  SER A  20      38.068  48.851  -1.919  1.00 20.75           C  
ATOM    296  C   SER A  20      37.607  47.409  -2.135  1.00 18.90           C  
ATOM    297  O   SER A  20      36.427  47.086  -1.944  1.00 18.90           O  
ATOM    298  CB  SER A  20      38.149  49.595  -3.252  1.00 22.49           C  
ATOM    299  OG  SER A  20      38.113  50.983  -3.008  1.00 27.15           O  
ATOM    300  H   SER A  20      40.162  49.251  -1.799  1.00  0.00           H  
ATOM    301  HA  SER A  20      37.343  49.357  -1.280  1.00  0.00           H  
ATOM    302  HB3 SER A  20      37.300  49.314  -3.876  1.00  0.00           H  
ATOM    303  HB2 SER A  20      39.081  49.338  -3.755  1.00  0.00           H  
ATOM    304  HG  SER A  20      38.164  51.457  -3.842  1.00  0.00           H  
ATOM    305  N   GLU A  21      38.525  46.538  -2.525  1.00 18.41           N  
ATOM    306  CA  GLU A  21      38.169  45.145  -2.733  1.00 18.61           C  
ATOM    307  C   GLU A  21      37.727  44.526  -1.415  1.00 17.66           C  
ATOM    308  O   GLU A  21      36.744  43.800  -1.363  1.00 19.47           O  
ATOM    309  CB  GLU A  21      39.346  44.359  -3.300  1.00 21.29           C  
ATOM    310  CG  GLU A  21      39.033  42.879  -3.482  1.00 22.95           C  
ATOM    311  CD  GLU A  21      40.091  42.158  -4.274  1.00 25.86           C  
ATOM    312  OE1 GLU A  21      41.279  42.515  -4.117  1.00 27.41           O  
ATOM    313  OE2 GLU A  21      39.735  41.243  -5.050  1.00 24.91           O1-
ATOM    314  H   GLU A  21      39.476  46.841  -2.680  1.00  0.00           H  
ATOM    315  HA  GLU A  21      37.341  45.096  -3.440  1.00  0.00           H  
ATOM    316  HB3 GLU A  21      40.207  44.469  -2.640  1.00  0.00           H  
ATOM    317  HB2 GLU A  21      39.640  44.788  -4.258  1.00  0.00           H  
ATOM    318  HG3 GLU A  21      38.070  42.771  -3.982  1.00  0.00           H  
ATOM    319  HG2 GLU A  21      38.927  42.408  -2.505  1.00  0.00           H  
ATOM    320  N   LEU A  22      38.464  44.804  -0.344  1.00 17.72           N  
ATOM    321  CA  LEU A  22      38.096  44.264   0.969  1.00 16.46           C  
ATOM    322  C   LEU A  22      36.707  44.798   1.378  1.00 15.97           C  
ATOM    323  O   LEU A  22      35.876  44.066   1.918  1.00 15.61           O  
ATOM    324  CB  LEU A  22      39.155  44.665   2.017  1.00 15.78           C  
ATOM    325  CG  LEU A  22      40.518  43.930   2.002  1.00 15.75           C  
ATOM    326  CD1 LEU A  22      41.509  44.637   2.947  1.00 15.84           C  
ATOM    327  CD2 LEU A  22      40.321  42.486   2.418  1.00 15.66           C  
ATOM    328  H   LEU A  22      39.282  45.390  -0.433  1.00  0.00           H  
ATOM    329  HA  LEU A  22      38.053  43.176   0.906  1.00  0.00           H  
ATOM    330  HB3 LEU A  22      38.719  44.585   3.013  1.00  0.00           H  
ATOM    331  HB2 LEU A  22      39.327  45.739   1.957  1.00  0.00           H  
ATOM    332  HG  LEU A  22      40.920  43.954   0.989  1.00  0.00           H  
ATOM    333 HD11 LEU A  22      42.465  44.114   2.929  1.00  0.00           H  
ATOM    334 HD12 LEU A  22      41.653  45.667   2.618  1.00  0.00           H  
ATOM    335 HD13 LEU A  22      41.111  44.632   3.962  1.00  0.00           H  
ATOM    336 HD21 LEU A  22      41.281  41.969   2.407  1.00  0.00           H  
ATOM    337 HD22 LEU A  22      39.902  42.451   3.424  1.00  0.00           H  
ATOM    338 HD23 LEU A  22      39.638  41.997   1.723  1.00  0.00           H  
ATOM    339  N   THR A  23      36.464  46.077   1.124  1.00 17.05           N  
ATOM    340  CA  THR A  23      35.178  46.665   1.476  1.00 15.66           C  
ATOM    341  C   THR A  23      34.038  45.942   0.769  1.00 16.13           C  
ATOM    342  O   THR A  23      33.056  45.520   1.393  1.00 17.64           O  
ATOM    343  CB  THR A  23      35.144  48.146   1.109  1.00 15.86           C  
ATOM    344  OG1 THR A  23      36.168  48.836   1.854  1.00 15.51           O  
ATOM    345  CG2 THR A  23      33.788  48.756   1.426  1.00 14.34           C  
ATOM    346  H   THR A  23      37.172  46.648   0.684  1.00  0.00           H  
ATOM    347  HA  THR A  23      35.036  46.571   2.552  1.00  0.00           H  
ATOM    348  HB  THR A  23      35.344  48.255   0.043  1.00  0.00           H  
ATOM    349  HG1 THR A  23      36.154  49.770   1.629  1.00  0.00           H  
ATOM    350 HG21 THR A  23      33.792  49.812   1.155  1.00  0.00           H  
ATOM    351 HG22 THR A  23      33.014  48.239   0.859  1.00  0.00           H  
ATOM    352 HG23 THR A  23      33.585  48.657   2.492  1.00  0.00           H  
ATOM    353  N   GLN A  24      34.194  45.777  -0.542  1.00 16.41           N  
ATOM    354  CA  GLN A  24      33.158  45.123  -1.332  1.00 19.02           C  
ATOM    355  C   GLN A  24      32.934  43.672  -0.933  1.00 16.34           C  
ATOM    356  O   GLN A  24      31.800  43.244  -0.757  1.00 18.83           O  
ATOM    357  CB  GLN A  24      33.520  45.232  -2.813  1.00 20.35           C  
ATOM    358  CG  GLN A  24      33.578  46.687  -3.285  1.00 34.50           C  
ATOM    359  CD  GLN A  24      33.914  46.842  -4.765  1.00 40.73           C  
ATOM    360  OE1 GLN A  24      34.131  45.856  -5.477  1.00 46.29           O  
ATOM    361  NE2 GLN A  24      33.956  48.090  -5.235  1.00 43.65           N  
ATOM    362  H   GLN A  24      35.035  46.105  -0.995  1.00  0.00           H  
ATOM    363  HA  GLN A  24      32.224  45.663  -1.174  1.00  0.00           H  
ATOM    364  HB3 GLN A  24      32.786  44.687  -3.407  1.00  0.00           H  
ATOM    365  HB2 GLN A  24      34.486  44.756  -2.986  1.00  0.00           H  
ATOM    366  HG3 GLN A  24      34.310  47.232  -2.689  1.00  0.00           H  
ATOM    367  HG2 GLN A  24      32.624  47.173  -3.078  1.00  0.00           H  
ATOM    368 HE22 GLN A  24      34.173  48.257  -6.207  1.00  0.00           H  
ATOM    369 HE21 GLN A  24      33.770  48.868  -4.617  1.00  0.00           H  
ATOM    370  N   GLN A  25      34.023  42.916  -0.794  1.00 15.84           N  
ATOM    371  CA  GLN A  25      33.931  41.513  -0.439  1.00 15.76           C  
ATOM    372  C   GLN A  25      33.337  41.315   0.955  1.00 14.57           C  
ATOM    373  O   GLN A  25      32.565  40.390   1.192  1.00 15.46           O  
ATOM    374  CB  GLN A  25      35.320  40.872  -0.524  1.00 16.97           C  
ATOM    375  CG  GLN A  25      35.851  40.717  -1.948  1.00 21.52           C  
ATOM    376  CD  GLN A  25      34.955  39.822  -2.777  1.00 26.53           C  
ATOM    377  OE1 GLN A  25      34.439  40.227  -3.817  1.00 32.94           O  
ATOM    378  NE2 GLN A  25      34.751  38.604  -2.310  1.00 25.63           N  
ATOM    379  H   GLN A  25      34.939  43.319  -0.937  1.00  0.00           H  
ATOM    380  HA  GLN A  25      33.281  41.020  -1.161  1.00  0.00           H  
ATOM    381  HB3 GLN A  25      35.298  39.896  -0.039  1.00  0.00           H  
ATOM    382  HB2 GLN A  25      36.026  41.459   0.062  1.00  0.00           H  
ATOM    383  HG3 GLN A  25      36.856  40.295  -1.917  1.00  0.00           H  
ATOM    384  HG2 GLN A  25      35.919  41.697  -2.419  1.00  0.00           H  
ATOM    385 HE22 GLN A  25      34.162  37.960  -2.819  1.00  0.00           H  
ATOM    386 HE21 GLN A  25      35.184  38.316  -1.444  1.00  0.00           H  
ATOM    387  N   LEU A  26      33.696  42.185   1.888  1.00 16.25           N  
ATOM    388  CA  LEU A  26      33.149  42.060   3.228  1.00 15.51           C  
ATOM    389  C   LEU A  26      31.669  42.454   3.269  1.00 16.78           C  
ATOM    390  O   LEU A  26      30.896  41.877   4.030  1.00 18.44           O  
ATOM    391  CB  LEU A  26      33.958  42.922   4.207  1.00 16.76           C  
ATOM    392  CG  LEU A  26      35.277  42.239   4.577  1.00 19.05           C  
ATOM    393  CD1 LEU A  26      36.183  43.202   5.344  1.00 20.75           C  
ATOM    394  CD2 LEU A  26      34.974  41.039   5.419  1.00 20.90           C  
ATOM    395  H   LEU A  26      34.344  42.927   1.665  1.00  0.00           H  
ATOM    396  HA  LEU A  26      33.235  41.019   3.537  1.00  0.00           H  
ATOM    397  HB3 LEU A  26      33.371  43.092   5.110  1.00  0.00           H  
ATOM    398  HB2 LEU A  26      34.165  43.890   3.752  1.00  0.00           H  
ATOM    399  HG  LEU A  26      35.784  41.920   3.667  1.00  0.00           H  
ATOM    400 HD11 LEU A  26      37.115  42.699   5.599  1.00  0.00           H  
ATOM    401 HD12 LEU A  26      36.397  44.071   4.723  1.00  0.00           H  
ATOM    402 HD13 LEU A  26      35.682  43.522   6.257  1.00  0.00           H  
ATOM    403 HD21 LEU A  26      35.904  40.541   5.692  1.00  0.00           H  
ATOM    404 HD22 LEU A  26      34.451  41.351   6.324  1.00  0.00           H  
ATOM    405 HD23 LEU A  26      34.345  40.350   4.856  1.00  0.00           H  
ATOM    406  N   ALA A  27      31.278  43.438   2.469  1.00 18.35           N  
ATOM    407  CA  ALA A  27      29.867  43.828   2.455  1.00 18.99           C  
ATOM    408  C   ALA A  27      29.082  42.611   1.977  1.00 18.83           C  
ATOM    409  O   ALA A  27      28.056  42.254   2.550  1.00 19.61           O  
ATOM    410  CB  ALA A  27      29.650  44.999   1.525  1.00 20.92           C  
ATOM    411  H   ALA A  27      31.951  43.908   1.880  1.00  0.00           H  
ATOM    412  HA  ALA A  27      29.550  44.096   3.462  1.00  0.00           H  
ATOM    413  HB1 ALA A  27      28.595  45.275   1.528  1.00  0.00           H  
ATOM    414  HB2 ALA A  27      30.246  45.847   1.862  1.00  0.00           H  
ATOM    415  HB3 ALA A  27      29.950  44.723   0.514  1.00  0.00           H  
ATOM    416  N   GLN A  28      29.586  41.961   0.930  1.00 19.98           N  
ATOM    417  CA  GLN A  28      28.923  40.776   0.394  1.00 20.28           C  
ATOM    418  C   GLN A  28      28.839  39.638   1.412  1.00 20.69           C  
ATOM    419  O   GLN A  28      27.772  39.046   1.612  1.00 21.07           O  
ATOM    420  CB  GLN A  28      29.668  40.312  -0.865  1.00 22.18           C  
ATOM    421  CG  GLN A  28      28.972  39.234  -1.667  1.00 33.36           C  
ATOM    422  CD  GLN A  28      29.734  38.896  -2.928  1.00 39.49           C  
ATOM    423  OE1 GLN A  28      30.233  39.789  -3.625  1.00 43.86           O  
ATOM    424  NE2 GLN A  28      29.838  37.605  -3.231  1.00 44.42           N  
ATOM    425  H   GLN A  28      30.437  42.286   0.495  1.00  0.00           H  
ATOM    426  HA  GLN A  28      27.908  41.052   0.109  1.00  0.00           H  
ATOM    427  HB3 GLN A  28      30.664  39.969  -0.589  1.00  0.00           H  
ATOM    428  HB2 GLN A  28      29.859  41.172  -1.507  1.00  0.00           H  
ATOM    429  HG3 GLN A  28      27.968  39.568  -1.929  1.00  0.00           H  
ATOM    430  HG2 GLN A  28      28.866  38.338  -1.055  1.00  0.00           H  
ATOM    431 HE22 GLN A  28      30.336  37.320  -4.062  1.00  0.00           H  
ATOM    432 HE21 GLN A  28      29.418  36.910  -2.630  1.00  0.00           H  
ATOM    433  N   ALA A  29      29.962  39.343   2.073  1.00 18.01           N  
ATOM    434  CA  ALA A  29      30.029  38.258   3.047  1.00 18.46           C  
ATOM    435  C   ALA A  29      29.203  38.410   4.313  1.00 19.05           C  
ATOM    436  O   ALA A  29      28.634  37.434   4.829  1.00 20.50           O  
ATOM    437  CB  ALA A  29      31.499  38.018   3.432  1.00 17.57           C  
ATOM    438  H   ALA A  29      30.802  39.878   1.905  1.00  0.00           H  
ATOM    439  HA  ALA A  29      29.680  37.356   2.545  1.00  0.00           H  
ATOM    440  HB1 ALA A  29      31.556  37.208   4.159  1.00  0.00           H  
ATOM    441  HB2 ALA A  29      32.068  37.747   2.543  1.00  0.00           H  
ATOM    442  HB3 ALA A  29      31.915  38.927   3.866  1.00  0.00           H  
ATOM    443  N   THR A  30      29.156  39.631   4.839  1.00 20.58           N  
ATOM    444  CA  THR A  30      28.413  39.903   6.066  1.00 20.07           C  
ATOM    445  C   THR A  30      26.961  40.319   5.846  1.00 21.87           C  
ATOM    446  O   THR A  30      26.161  40.274   6.778  1.00 20.68           O  
ATOM    447  CB  THR A  30      29.045  41.038   6.869  1.00 18.57           C  
ATOM    448  OG1 THR A  30      29.040  42.233   6.083  1.00 20.25           O  
ATOM    449  CG2 THR A  30      30.461  40.675   7.288  1.00 18.88           C  
ATOM    450  H   THR A  30      29.640  40.394   4.388  1.00  0.00           H  
ATOM    451  HA  THR A  30      28.422  39.002   6.680  1.00  0.00           H  
ATOM    452  HB  THR A  30      28.448  41.207   7.766  1.00  0.00           H  
ATOM    453  HG1 THR A  30      29.436  42.948   6.585  1.00  0.00           H  
ATOM    454 HG21 THR A  30      30.894  41.497   7.859  1.00  0.00           H  
ATOM    455 HG22 THR A  30      30.439  39.776   7.904  1.00  0.00           H  
ATOM    456 HG23 THR A  30      31.067  40.491   6.400  1.00  0.00           H  
ATOM    457  N   GLY A  31      26.649  40.770   4.632  1.00 22.24           N  
ATOM    458  CA  GLY A  31      25.301  41.204   4.327  1.00 23.33           C  
ATOM    459  C   GLY A  31      25.052  42.634   4.777  1.00 24.12           C  
ATOM    460  O   GLY A  31      23.957  43.153   4.611  1.00 25.45           O  
ATOM    461  H   GLY A  31      27.359  40.912   3.913  1.00  0.00           H  
ATOM    462  HA3 GLY A  31      24.548  40.542   4.758  1.00  0.00           H  
ATOM    463  HA2 GLY A  31      25.169  41.165   3.245  1.00  0.00           H  
ATOM    464  N   LYS A  32      26.072  43.265   5.353  1.00 24.20           N  
ATOM    465  CA  LYS A  32      25.957  44.643   5.824  1.00 23.95           C  
ATOM    466  C   LYS A  32      26.215  45.612   4.669  1.00 21.49           C  
ATOM    467  O   LYS A  32      26.984  45.313   3.757  1.00 21.28           O  
ATOM    468  CB  LYS A  32      26.989  44.820   6.977  1.00 25.57           C  
ATOM    469  CG  LYS A  32      26.858  43.848   8.186  1.00 29.89           C  
ATOM    470  CD  LYS A  32      25.914  44.287   9.328  1.00 29.86           C  
ATOM    471  CE  LYS A  32      26.073  43.384  10.580  1.00 31.29           C  
ATOM    472  NZ  LYS A  32      25.229  43.788  11.727  1.00 33.36           N1+
ATOM    473  H   LYS A  32      26.995  42.860   5.258  1.00  0.00           H  
ATOM    474  HA  LYS A  32      24.941  44.724   6.211  1.00  0.00           H  
ATOM    475  HB3 LYS A  32      27.000  45.850   7.332  1.00  0.00           H  
ATOM    476  HB2 LYS A  32      27.974  44.672   6.534  1.00  0.00           H  
ATOM    477  HG3 LYS A  32      27.854  43.687   8.594  1.00  0.00           H  
ATOM    478  HG2 LYS A  32      26.544  42.863   7.838  1.00  0.00           H  
ATOM    479  HD3 LYS A  32      24.884  44.249   8.966  1.00  0.00           H  
ATOM    480  HD2 LYS A  32      26.106  45.331   9.582  1.00  0.00           H  
ATOM    481  HE3 LYS A  32      27.111  43.399  10.913  1.00  0.00           H  
ATOM    482  HE2 LYS A  32      25.847  42.347  10.328  1.00  0.00           H  
ATOM    483  HZ1 LYS A  32      25.452  43.196  12.538  1.00  0.00           H  
ATOM    484  HZ2 LYS A  32      25.392  44.747  11.996  1.00  0.00           H  
ATOM    485  HZ3 LYS A  32      24.251  43.673  11.515  1.00  0.00           H  
ATOM    486  N   PRO A  33      25.575  46.794   4.689  1.00 22.78           N  
ATOM    487  CA  PRO A  33      25.805  47.741   3.588  1.00 19.26           C  
ATOM    488  C   PRO A  33      27.253  48.224   3.566  1.00 18.94           C  
ATOM    489  O   PRO A  33      27.858  48.438   4.619  1.00 20.14           O  
ATOM    490  CB  PRO A  33      25.576  48.873   4.729  1.00 24.63           C  
ATOM    491  CG  PRO A  33      25.667  48.440   6.190  1.00 23.07           C  
ATOM    492  CD  PRO A  33      24.934  47.228   5.940  1.00 22.77           C  
ATOM    493  HA  PRO A  33      25.144  47.792   2.724  1.00  0.00           H  
ATOM    494  HB3 PRO A  33      24.623  49.139   4.895  1.00  0.00           H  
ATOM    495  HB2 PRO A  33      26.103  49.823   4.620  1.00  0.00           H  
ATOM    496  HG3 PRO A  33      25.162  49.101   6.895  1.00  0.00           H  
ATOM    497  HG2 PRO A  33      26.647  48.159   6.561  1.00  0.00           H  
ATOM    498  HD2 PRO A  33      24.926  46.635   6.849  1.00  0.00           H  
ATOM    499  HD3 PRO A  33      23.926  47.535   5.738  1.00  0.00           H  
ATOM    500  N   PRO A  34      27.824  48.406   2.370  1.00 17.30           N  
ATOM    501  CA  PRO A  34      29.222  48.875   2.279  1.00 18.32           C  
ATOM    502  C   PRO A  34      29.494  50.206   2.978  1.00 17.43           C  
ATOM    503  O   PRO A  34      30.629  50.473   3.400  1.00 16.87           O  
ATOM    504  CB  PRO A  34      29.507  48.909   0.768  1.00 20.73           C  
ATOM    505  CG  PRO A  34      28.140  49.011   0.104  1.00 22.35           C  
ATOM    506  CD  PRO A  34      27.209  48.257   1.051  1.00 19.89           C  
ATOM    507  HA  PRO A  34      29.877  48.136   2.739  1.00  0.00           H  
ATOM    508  HB3 PRO A  34      29.987  47.975   0.473  1.00  0.00           H  
ATOM    509  HB2 PRO A  34      30.174  49.720   0.468  1.00  0.00           H  
ATOM    510  HG3 PRO A  34      28.124  48.625  -0.916  1.00  0.00           H  
ATOM    511  HG2 PRO A  34      27.841  50.060   0.060  1.00  0.00           H  
ATOM    512  HD2 PRO A  34      26.201  48.669   0.989  1.00  0.00           H  
ATOM    513  HD3 PRO A  34      27.166  47.197   0.797  1.00  0.00           H  
ATOM    514  N   GLN A  35      28.470  51.050   3.090  1.00 18.03           N  
ATOM    515  CA  GLN A  35      28.617  52.328   3.761  1.00 17.02           C  
ATOM    516  C   GLN A  35      29.021  52.130   5.208  1.00 19.41           C  
ATOM    517  O   GLN A  35      29.579  53.039   5.819  1.00 19.80           O  
ATOM    518  CB  GLN A  35      27.396  53.239   3.594  1.00 18.12           C  
ATOM    519  CG  GLN A  35      27.296  54.017   2.265  1.00 19.31           C  
ATOM    520  CD  GLN A  35      26.441  53.294   1.227  1.00 24.67           C  
ATOM    521  OE1 GLN A  35      26.510  52.075   1.103  1.00 20.82           O  
ATOM    522  NE2 GLN A  35      25.616  54.019   0.484  1.00 26.70           N  
ATOM    523  H   GLN A  35      27.616  50.911   2.561  1.00  0.00           H  
ATOM    524  HA  GLN A  35      29.457  52.844   3.292  1.00  0.00           H  
ATOM    525  HB3 GLN A  35      27.360  53.963   4.411  1.00  0.00           H  
ATOM    526  HB2 GLN A  35      26.532  52.610   3.697  1.00  0.00           H  
ATOM    527  HG3 GLN A  35      28.281  54.231   1.847  1.00  0.00           H  
ATOM    528  HG2 GLN A  35      26.835  54.986   2.465  1.00  0.00           H  
ATOM    529 HE22 GLN A  35      25.063  53.560  -0.218  1.00  0.00           H  
ATOM    530 HE21 GLN A  35      25.522  55.026   0.628  1.00  0.00           H  
ATOM    531  N   TYR A  36      28.751  50.946   5.757  1.00 17.86           N  
ATOM    532  CA  TYR A  36      29.089  50.698   7.147  1.00 17.74           C  
ATOM    533  C   TYR A  36      30.331  49.817   7.342  1.00 17.86           C  
ATOM    534  O   TYR A  36      30.669  49.464   8.466  1.00 19.55           O  
ATOM    535  CB  TYR A  36      27.869  50.479   8.080  1.00 20.60           C  
ATOM    536  CG  TYR A  36      26.944  51.671   8.357  1.00 22.69           C  
ATOM    537  CD1 TYR A  36      25.572  51.445   8.612  1.00 26.21           C  
ATOM    538  CD2 TYR A  36      27.432  52.999   8.440  1.00 25.42           C  
ATOM    539  CE1 TYR A  36      24.710  52.518   8.915  1.00 28.27           C  
ATOM    540  CE2 TYR A  36      26.569  54.068   8.750  1.00 24.78           C  
ATOM    541  CZ  TYR A  36      25.201  53.831   8.985  1.00 28.87           C  
ATOM    542  OH  TYR A  36      24.354  54.853   9.307  1.00 29.60           O  
ATOM    543  H   TYR A  36      28.317  50.201   5.223  1.00  0.00           H  
ATOM    544  HA  TYR A  36      29.539  51.585   7.586  1.00  0.00           H  
ATOM    545  HB3 TYR A  36      28.199  50.135   9.056  1.00  0.00           H  
ATOM    546  HB2 TYR A  36      27.275  49.664   7.720  1.00  0.00           H  
ATOM    547  HD1 TYR A  36      25.159  50.449   8.600  1.00  0.00           H  
ATOM    548  HD2 TYR A  36      28.472  53.238   8.280  1.00  0.00           H  
ATOM    549  HE1 TYR A  36      23.668  52.334   9.116  1.00  0.00           H  
ATOM    550  HE2 TYR A  36      26.976  55.068   8.805  1.00  0.00           H  
ATOM    551  HH  TYR A  36      24.837  55.579   9.724  1.00  0.00           H  
ATOM    552  N   ILE A  37      31.019  49.494   6.257  1.00 15.58           N  
ATOM    553  CA  ILE A  37      32.235  48.665   6.357  1.00 14.45           C  
ATOM    554  C   ILE A  37      33.480  49.561   6.432  1.00 14.77           C  
ATOM    555  O   ILE A  37      33.656  50.467   5.589  1.00 14.21           O  
ATOM    556  CB  ILE A  37      32.374  47.740   5.110  1.00 15.99           C  
ATOM    557  CG1 ILE A  37      31.168  46.795   4.901  1.00 18.57           C  
ATOM    558  CG2 ILE A  37      33.691  46.934   5.044  1.00 16.07           C  
ATOM    559  CD1 ILE A  37      31.147  45.560   5.805  1.00 18.15           C  
ATOM    560  H   ILE A  37      30.796  49.894   5.349  1.00  0.00           H  
ATOM    561  HA  ILE A  37      32.205  48.020   7.234  1.00  0.00           H  
ATOM    562  HB  ILE A  37      32.365  48.399   4.242  1.00  0.00           H  
ATOM    563 HG13 ILE A  37      31.196  46.446   3.868  1.00  0.00           H  
ATOM    564 HG12 ILE A  37      30.225  47.334   4.991  1.00  0.00           H  
ATOM    565 HG21 ILE A  37      33.649  46.201   4.238  1.00  0.00           H  
ATOM    566 HG22 ILE A  37      34.552  47.572   4.846  1.00  0.00           H  
ATOM    567 HG23 ILE A  37      33.886  46.388   5.967  1.00  0.00           H  
ATOM    568 HD11 ILE A  37      30.127  45.209   5.944  1.00  0.00           H  
ATOM    569 HD12 ILE A  37      31.709  44.744   5.350  1.00  0.00           H  
ATOM    570 HD13 ILE A  37      31.587  45.771   6.775  1.00  0.00           H  
ATOM    571  N   ALA A  38      34.331  49.320   7.437  1.00 12.54           N  
ATOM    572  CA  ALA A  38      35.582  50.079   7.603  1.00 12.31           C  
ATOM    573  C   ALA A  38      36.745  49.107   7.467  1.00 12.59           C  
ATOM    574  O   ALA A  38      36.681  47.989   7.961  1.00 12.57           O  
ATOM    575  CB  ALA A  38      35.626  50.758   8.984  1.00 13.25           C  
ATOM    576  H   ALA A  38      34.123  48.599   8.112  1.00  0.00           H  
ATOM    577  HA  ALA A  38      35.652  50.838   6.824  1.00  0.00           H  
ATOM    578  HB1 ALA A  38      36.558  51.313   9.087  1.00  0.00           H  
ATOM    579  HB2 ALA A  38      34.784  51.444   9.079  1.00  0.00           H  
ATOM    580  HB3 ALA A  38      35.567  50.001   9.765  1.00  0.00           H  
ATOM    581  N   VAL A  39      37.798  49.540   6.785  1.00 11.24           N  
ATOM    582  CA  VAL A  39      38.976  48.701   6.583  1.00 11.74           C  
ATOM    583  C   VAL A  39      40.248  49.495   6.877  1.00 13.02           C  
ATOM    584  O   VAL A  39      40.335  50.713   6.627  1.00 14.03           O  
ATOM    585  CB  VAL A  39      39.030  48.146   5.136  1.00 14.83           C  
ATOM    586  CG1 VAL A  39      40.312  47.343   4.926  1.00 18.78           C  
ATOM    587  CG2 VAL A  39      37.824  47.245   4.898  1.00 15.43           C  
ATOM    588  H   VAL A  39      37.797  50.470   6.391  1.00  0.00           H  
ATOM    589  HA  VAL A  39      38.926  47.860   7.275  1.00  0.00           H  
ATOM    590  HB  VAL A  39      39.006  48.976   4.430  1.00  0.00           H  
ATOM    591 HG11 VAL A  39      40.337  46.959   3.905  1.00  0.00           H  
ATOM    592 HG12 VAL A  39      41.176  47.986   5.093  1.00  0.00           H  
ATOM    593 HG13 VAL A  39      40.338  46.509   5.628  1.00  0.00           H  
ATOM    594 HG21 VAL A  39      37.857  46.853   3.882  1.00  0.00           H  
ATOM    595 HG22 VAL A  39      37.843  46.418   5.608  1.00  0.00           H  
ATOM    596 HG23 VAL A  39      36.908  47.820   5.035  1.00  0.00           H  
ATOM    597  N   HIS A  40      41.232  48.803   7.438  1.00 14.44           N  
ATOM    598  CA  HIS A  40      42.497  49.422   7.828  1.00 11.72           C  
ATOM    599  C   HIS A  40      43.594  48.422   7.533  1.00 13.05           C  
ATOM    600  O   HIS A  40      43.543  47.305   8.040  1.00 15.08           O  
ATOM    601  CB  HIS A  40      42.456  49.722   9.342  1.00 14.19           C  
ATOM    602  CG  HIS A  40      43.693  50.377   9.895  1.00 14.20           C  
ATOM    603  ND1 HIS A  40      43.900  50.529  11.250  1.00 12.76           N  
ATOM    604  CD2 HIS A  40      44.769  50.934   9.288  1.00 12.74           C  
ATOM    605  CE1 HIS A  40      45.048  51.154  11.460  1.00 12.85           C  
ATOM    606  NE2 HIS A  40      45.600  51.411  10.283  1.00 13.53           N  
ATOM    607  H   HIS A  40      41.120  47.813   7.609  1.00  0.00           H  
ATOM    608  HA  HIS A  40      42.659  50.340   7.263  1.00  0.00           H  
ATOM    609  HB3 HIS A  40      42.262  48.799   9.888  1.00  0.00           H  
ATOM    610  HB2 HIS A  40      41.589  50.345   9.562  1.00  0.00           H  
ATOM    611  HD1 HIS A  40      43.217  50.180  11.908  1.00  0.00           H  
ATOM    612  HD2 HIS A  40      44.838  50.939   8.210  1.00  0.00           H  
ATOM    613  HE1 HIS A  40      45.373  51.363  12.468  1.00  0.00           H  
ATOM    614  N   VAL A  41      44.562  48.811   6.696  1.00 12.75           N  
ATOM    615  CA  VAL A  41      45.680  47.919   6.366  1.00 12.62           C  
ATOM    616  C   VAL A  41      46.973  48.568   6.869  1.00 12.16           C  
ATOM    617  O   VAL A  41      47.234  49.732   6.596  1.00 14.35           O  
ATOM    618  CB  VAL A  41      45.760  47.668   4.834  1.00 14.92           C  
ATOM    619  CG1 VAL A  41      46.976  46.823   4.514  1.00 15.57           C  
ATOM    620  CG2 VAL A  41      44.496  46.955   4.362  1.00 15.76           C  
ATOM    621  H   VAL A  41      44.531  49.730   6.280  1.00  0.00           H  
ATOM    622  HA  VAL A  41      45.539  46.966   6.876  1.00  0.00           H  
ATOM    623  HB  VAL A  41      45.845  48.624   4.319  1.00  0.00           H  
ATOM    624 HG11 VAL A  41      47.027  46.652   3.439  1.00  0.00           H  
ATOM    625 HG12 VAL A  41      47.876  47.343   4.842  1.00  0.00           H  
ATOM    626 HG13 VAL A  41      46.900  45.867   5.032  1.00  0.00           H  
ATOM    627 HG21 VAL A  41      44.556  46.781   3.287  1.00  0.00           H  
ATOM    628 HG22 VAL A  41      44.402  46.001   4.879  1.00  0.00           H  
ATOM    629 HG23 VAL A  41      43.626  47.574   4.581  1.00  0.00           H  
ATOM    630  N   VAL A  42      47.765  47.804   7.609  1.00 13.19           N  
ATOM    631  CA  VAL A  42      48.992  48.317   8.228  1.00 13.35           C  
ATOM    632  C   VAL A  42      50.174  47.493   7.766  1.00 14.24           C  
ATOM    633  O   VAL A  42      50.467  46.435   8.333  1.00 13.33           O  
ATOM    634  CB  VAL A  42      48.931  48.212   9.769  1.00 12.92           C  
ATOM    635  CG1 VAL A  42      50.053  49.000  10.364  1.00 15.52           C  
ATOM    636  CG2 VAL A  42      47.564  48.738  10.297  1.00 17.68           C  
ATOM    637  H   VAL A  42      47.531  46.833   7.763  1.00  0.00           H  
ATOM    638  HA  VAL A  42      49.138  49.358   7.940  1.00  0.00           H  
ATOM    639  HB  VAL A  42      49.042  47.167  10.056  1.00  0.00           H  
ATOM    640 HG11 VAL A  42      50.012  48.928  11.450  1.00  0.00           H  
ATOM    641 HG12 VAL A  42      51.004  48.603  10.009  1.00  0.00           H  
ATOM    642 HG13 VAL A  42      49.962  50.044  10.066  1.00  0.00           H  
ATOM    643 HG21 VAL A  42      47.538  48.657  11.383  1.00  0.00           H  
ATOM    644 HG22 VAL A  42      47.440  49.782  10.007  1.00  0.00           H  
ATOM    645 HG23 VAL A  42      46.756  48.145   9.869  1.00  0.00           H  
ATOM    646  N   PRO A  43      50.866  47.965   6.729  1.00 14.94           N  
ATOM    647  CA  PRO A  43      52.024  47.261   6.197  1.00 15.70           C  
ATOM    648  C   PRO A  43      53.320  47.668   6.902  1.00 15.20           C  
ATOM    649  O   PRO A  43      53.321  48.503   7.833  1.00 14.64           O  
ATOM    650  CB  PRO A  43      52.042  47.679   4.724  1.00 17.53           C  
ATOM    651  CG  PRO A  43      51.441  49.065   4.736  1.00 18.90           C  
ATOM    652  CD  PRO A  43      50.601  49.215   6.000  1.00 17.72           C  
ATOM    653  HA  PRO A  43      51.877  46.184   6.278  1.00  0.00           H  
ATOM    654  HB3 PRO A  43      51.397  47.011   4.153  1.00  0.00           H  
ATOM    655  HB2 PRO A  43      53.074  47.736   4.379  1.00  0.00           H  
ATOM    656  HG3 PRO A  43      50.805  49.192   3.860  1.00  0.00           H  
ATOM    657  HG2 PRO A  43      52.240  49.807   4.741  1.00  0.00           H  
ATOM    658  HD2 PRO A  43      50.974  50.058   6.582  1.00  0.00           H  
ATOM    659  HD3 PRO A  43      49.546  49.255   5.728  1.00  0.00           H  
ATOM    660  N   ASP A  44      54.413  47.044   6.455  1.00 15.34           N  
ATOM    661  CA  ASP A  44      55.766  47.331   6.957  1.00 16.01           C  
ATOM    662  C   ASP A  44      55.946  47.140   8.445  1.00 14.03           C  
ATOM    663  O   ASP A  44      56.783  47.819   9.067  1.00 15.06           O  
ATOM    664  CB  ASP A  44      56.124  48.760   6.593  1.00 17.90           C  
ATOM    665  CG  ASP A  44      56.268  48.946   5.100  1.00 22.91           C  
ATOM    666  OD1 ASP A  44      57.175  48.317   4.530  1.00 26.81           O  
ATOM    667  OD2 ASP A  44      55.482  49.705   4.508  1.00 25.96           O1-
ATOM    668  H   ASP A  44      54.333  46.337   5.739  1.00  0.00           H  
ATOM    669  HA  ASP A  44      56.463  46.669   6.445  1.00  0.00           H  
ATOM    670  HB3 ASP A  44      57.056  49.035   7.085  1.00  0.00           H  
ATOM    671  HB2 ASP A  44      55.354  49.433   6.970  1.00  0.00           H  
ATOM    672  N   GLN A  45      55.191  46.209   9.017  1.00 13.71           N  
ATOM    673  CA  GLN A  45      55.264  45.974  10.455  1.00 14.34           C  
ATOM    674  C   GLN A  45      56.372  45.014  10.867  1.00 14.06           C  
ATOM    675  O   GLN A  45      56.777  44.157  10.082  1.00 16.50           O  
ATOM    676  CB  GLN A  45      53.926  45.435  10.970  1.00 14.01           C  
ATOM    677  CG  GLN A  45      52.763  46.440  10.845  1.00 13.69           C  
ATOM    678  CD  GLN A  45      53.049  47.751  11.549  1.00 15.90           C  
ATOM    679  OE1 GLN A  45      52.892  47.850  12.769  1.00 17.06           O  
ATOM    680  NE2 GLN A  45      53.473  48.765  10.789  1.00 15.25           N  
ATOM    681  H   GLN A  45      54.560  45.656   8.456  1.00  0.00           H  
ATOM    682  HA  GLN A  45      55.450  46.930  10.943  1.00  0.00           H  
ATOM    683  HB3 GLN A  45      54.034  45.135  12.012  1.00  0.00           H  
ATOM    684  HB2 GLN A  45      53.674  44.521  10.432  1.00  0.00           H  
ATOM    685  HG3 GLN A  45      51.856  45.998  11.256  1.00  0.00           H  
ATOM    686  HG2 GLN A  45      52.562  46.632   9.791  1.00  0.00           H  
ATOM    687 HE22 GLN A  45      53.677  49.660  11.208  1.00  0.00           H  
ATOM    688 HE21 GLN A  45      53.588  48.636   9.794  1.00  0.00           H  
ATOM    689  N   LEU A  46      56.861  45.185  12.098  1.00 13.38           N  
ATOM    690  CA  LEU A  46      57.910  44.327  12.644  1.00 12.03           C  
ATOM    691  C   LEU A  46      57.157  43.183  13.318  1.00 13.75           C  
ATOM    692  O   LEU A  46      56.595  43.340  14.419  1.00 12.84           O  
ATOM    693  CB  LEU A  46      58.742  45.135  13.647  1.00 13.05           C  
ATOM    694  CG  LEU A  46      59.808  44.372  14.425  1.00 17.06           C  
ATOM    695  CD1 LEU A  46      60.745  43.685  13.433  1.00 20.37           C  
ATOM    696  CD2 LEU A  46      60.578  45.353  15.311  1.00 18.02           C  
ATOM    697  H   LEU A  46      56.505  45.926  12.685  1.00  0.00           H  
ATOM    698  HA  LEU A  46      58.544  43.945  11.844  1.00  0.00           H  
ATOM    699  HB3 LEU A  46      58.073  45.633  14.349  1.00  0.00           H  
ATOM    700  HB2 LEU A  46      59.207  45.976  13.132  1.00  0.00           H  
ATOM    701  HG  LEU A  46      59.329  43.619  15.051  1.00  0.00           H  
ATOM    702 HD11 LEU A  46      61.513  43.136  13.978  1.00  0.00           H  
ATOM    703 HD12 LEU A  46      60.175  42.994  12.814  1.00  0.00           H  
ATOM    704 HD13 LEU A  46      61.218  44.436  12.800  1.00  0.00           H  
ATOM    705 HD21 LEU A  46      61.342  44.814  15.871  1.00  0.00           H  
ATOM    706 HD22 LEU A  46      61.052  46.111  14.687  1.00  0.00           H  
ATOM    707 HD23 LEU A  46      59.890  45.833  16.006  1.00  0.00           H  
ATOM    708  N   MET A  47      57.128  42.034  12.652  1.00 14.08           N  
ATOM    709  CA  MET A  47      56.372  40.896  13.157  1.00 12.93           C  
ATOM    710  C   MET A  47      57.050  39.577  12.873  1.00 13.99           C  
ATOM    711  O   MET A  47      57.938  39.482  12.005  1.00 16.04           O  
ATOM    712  CB  MET A  47      54.999  40.816  12.457  1.00 15.96           C  
ATOM    713  CG  MET A  47      54.317  42.127  12.214  1.00 20.17           C  
ATOM    714  SD  MET A  47      52.773  41.906  11.272  1.00 20.13           S  
ATOM    715  CE  MET A  47      52.010  40.608  12.090  1.00 24.09           C  
ATOM    716  H   MET A  47      57.634  41.942  11.783  1.00  0.00           H  
ATOM    717  HA  MET A  47      56.226  41.004  14.232  1.00  0.00           H  
ATOM    718  HB3 MET A  47      54.338  40.168  13.032  1.00  0.00           H  
ATOM    719  HB2 MET A  47      55.108  40.287  11.510  1.00  0.00           H  
ATOM    720  HG3 MET A  47      54.986  42.787  11.663  1.00  0.00           H  
ATOM    721  HG2 MET A  47      54.094  42.602  13.169  1.00  0.00           H  
ATOM    722  HE1 MET A  47      51.060  40.382  11.607  1.00  0.00           H  
ATOM    723  HE2 MET A  47      52.653  39.728  12.056  1.00  0.00           H  
ATOM    724  HE3 MET A  47      51.832  40.887  13.128  1.00  0.00           H  
ATOM    725  N   ALA A  48      56.605  38.563  13.603  1.00 12.35           N  
ATOM    726  CA  ALA A  48      57.058  37.204  13.373  1.00 11.62           C  
ATOM    727  C   ALA A  48      55.882  36.266  13.652  1.00 13.70           C  
ATOM    728  O   ALA A  48      54.993  36.570  14.455  1.00 13.08           O  
ATOM    729  CB  ALA A  48      58.233  36.869  14.271  1.00 13.45           C  
ATOM    730  H   ALA A  48      55.935  38.727  14.340  1.00  0.00           H  
ATOM    731  HA  ALA A  48      57.362  37.099  12.332  1.00  0.00           H  
ATOM    732  HB1 ALA A  48      58.556  35.846  14.081  1.00  0.00           H  
ATOM    733  HB2 ALA A  48      59.056  37.553  14.062  1.00  0.00           H  
ATOM    734  HB3 ALA A  48      57.935  36.969  15.314  1.00  0.00           H  
ATOM    735  N   PHE A  49      55.886  35.123  12.968  1.00 11.33           N  
ATOM    736  CA  PHE A  49      54.834  34.117  13.107  1.00 12.49           C  
ATOM    737  C   PHE A  49      55.608  32.803  13.210  1.00 12.99           C  
ATOM    738  O   PHE A  49      56.304  32.413  12.259  1.00 15.78           O  
ATOM    739  CB  PHE A  49      53.922  34.133  11.863  1.00 13.45           C  
ATOM    740  CG  PHE A  49      52.676  33.293  11.999  1.00 15.21           C  
ATOM    741  CD1 PHE A  49      52.766  31.912  12.099  1.00 14.71           C  
ATOM    742  CD2 PHE A  49      51.415  33.887  12.028  1.00 16.47           C  
ATOM    743  CE1 PHE A  49      51.618  31.124  12.227  1.00 16.12           C  
ATOM    744  CE2 PHE A  49      50.269  33.109  12.158  1.00 17.40           C  
ATOM    745  CZ  PHE A  49      50.371  31.733  12.256  1.00 17.85           C  
ATOM    746  H   PHE A  49      56.636  34.923  12.322  1.00  0.00           H  
ATOM    747  HA  PHE A  49      54.252  34.291  14.013  1.00  0.00           H  
ATOM    748  HB3 PHE A  49      54.490  33.799  10.995  1.00  0.00           H  
ATOM    749  HB2 PHE A  49      53.642  35.162  11.635  1.00  0.00           H  
ATOM    750  HD1 PHE A  49      53.732  31.430  12.078  1.00  0.00           H  
ATOM    751  HD2 PHE A  49      51.321  34.960  11.950  1.00  0.00           H  
ATOM    752  HE1 PHE A  49      51.705  30.051  12.302  1.00  0.00           H  
ATOM    753  HE2 PHE A  49      49.297  33.578  12.182  1.00  0.00           H  
ATOM    754  HZ  PHE A  49      49.479  31.133  12.355  1.00  0.00           H  
ATOM    755  N   GLY A  50      55.524  32.153  14.366  1.00 12.74           N  
ATOM    756  CA  GLY A  50      56.264  30.912  14.567  1.00 15.23           C  
ATOM    757  C   GLY A  50      57.772  31.135  14.605  1.00 16.97           C  
ATOM    758  O   GLY A  50      58.562  30.197  14.378  1.00 17.23           O  
ATOM    759  H   GLY A  50      54.946  32.518  15.109  1.00  0.00           H  
ATOM    760  HA3 GLY A  50      56.021  30.212  13.767  1.00  0.00           H  
ATOM    761  HA2 GLY A  50      55.943  30.446  15.498  1.00  0.00           H  
ATOM    762  N   GLY A  51      58.189  32.367  14.887  1.00 16.11           N  
ATOM    763  CA  GLY A  51      59.613  32.659  14.943  1.00 17.22           C  
ATOM    764  C   GLY A  51      60.235  33.076  13.612  1.00 16.59           C  
ATOM    765  O   GLY A  51      61.436  33.340  13.541  1.00 17.65           O  
ATOM    766  H   GLY A  51      57.516  33.100  15.063  1.00  0.00           H  
ATOM    767  HA3 GLY A  51      60.144  31.790  15.332  1.00  0.00           H  
ATOM    768  HA2 GLY A  51      59.794  33.436  15.685  1.00  0.00           H  
ATOM    769  N   SER A  52      59.414  33.150  12.573  1.00 15.69           N  
ATOM    770  CA  SER A  52      59.874  33.523  11.243  1.00 16.84           C  
ATOM    771  C   SER A  52      59.331  34.878  10.794  1.00 17.14           C  
ATOM    772  O   SER A  52      58.173  35.216  11.086  1.00 17.38           O  
ATOM    773  CB  SER A  52      59.420  32.456  10.243  1.00 16.58           C  
ATOM    774  OG  SER A  52      59.534  32.935   8.907  1.00 20.81           O  
ATOM    775  H   SER A  52      58.432  32.944  12.689  1.00  0.00           H  
ATOM    776  HA  SER A  52      60.963  33.562  11.245  1.00  0.00           H  
ATOM    777  HB3 SER A  52      58.383  32.187  10.445  1.00  0.00           H  
ATOM    778  HB2 SER A  52      60.034  31.563  10.361  1.00  0.00           H  
ATOM    779  HG  SER A  52      59.245  32.253   8.296  1.00  0.00           H  
ATOM    780  N   SER A  53      60.139  35.651  10.066  1.00 16.08           N  
ATOM    781  CA  SER A  53      59.656  36.934   9.596  1.00 17.37           C  
ATOM    782  C   SER A  53      59.256  36.917   8.110  1.00 16.71           C  
ATOM    783  O   SER A  53      59.197  37.961   7.475  1.00 18.89           O  
ATOM    784  CB  SER A  53      60.653  38.066   9.901  1.00 21.33           C  
ATOM    785  OG  SER A  53      61.926  37.827   9.323  1.00 27.10           O  
ATOM    786  H   SER A  53      61.075  35.340   9.849  1.00  0.00           H  
ATOM    787  HA  SER A  53      58.750  37.154  10.161  1.00  0.00           H  
ATOM    788  HB3 SER A  53      60.760  38.174  10.981  1.00  0.00           H  
ATOM    789  HB2 SER A  53      60.256  39.010   9.527  1.00  0.00           H  
ATOM    790  HG  SER A  53      62.517  38.553   9.535  1.00  0.00           H  
ATOM    791  N   GLU A  54      58.990  35.725   7.579  1.00 17.45           N  
ATOM    792  CA  GLU A  54      58.480  35.596   6.206  1.00 19.19           C  
ATOM    793  C   GLU A  54      57.114  36.299   6.266  1.00 18.84           C  
ATOM    794  O   GLU A  54      56.599  36.560   7.359  1.00 17.11           O  
ATOM    795  CB  GLU A  54      58.294  34.128   5.833  1.00 23.50           C  
ATOM    796  CG  GLU A  54      59.583  33.506   5.276  1.00 30.20           C  
ATOM    797  CD  GLU A  54      60.260  34.399   4.230  1.00 37.41           C  
ATOM    798  OE1 GLU A  54      61.269  35.064   4.556  1.00 40.47           O  
ATOM    799  OE2 GLU A  54      59.784  34.438   3.075  1.00 41.78           O1-
ATOM    800  H   GLU A  54      59.139  34.886   8.122  1.00  0.00           H  
ATOM    801  HA  GLU A  54      59.142  36.095   5.499  1.00  0.00           H  
ATOM    802  HB3 GLU A  54      57.499  34.041   5.091  1.00  0.00           H  
ATOM    803  HB2 GLU A  54      57.971  33.568   6.711  1.00  0.00           H  
ATOM    804  HG3 GLU A  54      59.356  32.537   4.833  1.00  0.00           H  
ATOM    805  HG2 GLU A  54      60.276  33.317   6.095  1.00  0.00           H  
ATOM    806  N   PRO A  55      56.513  36.606   5.111  1.00 16.69           N  
ATOM    807  CA  PRO A  55      55.211  37.289   5.138  1.00 16.11           C  
ATOM    808  C   PRO A  55      54.170  36.629   6.018  1.00 13.31           C  
ATOM    809  O   PRO A  55      53.987  35.409   5.988  1.00 15.35           O  
ATOM    810  CB  PRO A  55      54.807  37.323   3.669  1.00 18.30           C  
ATOM    811  CG  PRO A  55      56.148  37.402   2.970  1.00 18.30           C  
ATOM    812  CD  PRO A  55      56.956  36.381   3.721  1.00 17.72           C  
ATOM    813  HA  PRO A  55      55.362  38.312   5.483  1.00  0.00           H  
ATOM    814  HB3 PRO A  55      54.246  38.236   3.472  1.00  0.00           H  
ATOM    815  HB2 PRO A  55      54.322  36.383   3.409  1.00  0.00           H  
ATOM    816  HG3 PRO A  55      56.579  38.390   3.132  1.00  0.00           H  
ATOM    817  HG2 PRO A  55      56.032  37.079   1.936  1.00  0.00           H  
ATOM    818  HD2 PRO A  55      56.654  35.381   3.406  1.00  0.00           H  
ATOM    819  HD3 PRO A  55      58.014  36.629   3.638  1.00  0.00           H  
ATOM    820  N   CYS A  56      53.470  37.451   6.802  1.00 15.53           N  
ATOM    821  CA  CYS A  56      52.433  36.957   7.688  1.00 13.85           C  
ATOM    822  C   CYS A  56      51.449  38.076   7.961  1.00 12.09           C  
ATOM    823  O   CYS A  56      51.703  39.213   7.590  1.00 12.47           O  
ATOM    824  CB  CYS A  56      53.023  36.469   9.011  1.00 13.36           C  
ATOM    825  SG  CYS A  56      53.830  37.746  10.030  1.00 16.32           S  
ATOM    826  H   CYS A  56      53.657  38.443   6.788  1.00  0.00           H  
ATOM    827  HA  CYS A  56      51.910  36.133   7.203  1.00  0.00           H  
ATOM    828  HB3 CYS A  56      53.733  35.664   8.813  1.00  0.00           H  
ATOM    829  HB2 CYS A  56      52.243  35.981   9.595  1.00  0.00           H  
ATOM    830  HG  CYS A  56      54.300  37.191  11.150  1.00  0.00           H  
ATOM    831  N   ALA A  57      50.321  37.761   8.591  1.00 14.39           N  
ATOM    832  CA  ALA A  57      49.362  38.827   8.909  1.00 13.83           C  
ATOM    833  C   ALA A  57      48.596  38.489  10.167  1.00 13.79           C  
ATOM    834  O   ALA A  57      48.258  37.328  10.391  1.00 14.15           O  
ATOM    835  CB  ALA A  57      48.380  39.009   7.770  1.00 14.27           C  
ATOM    836  H   ALA A  57      50.134  36.801   8.844  1.00  0.00           H  
ATOM    837  HA  ALA A  57      49.905  39.759   9.062  1.00  0.00           H  
ATOM    838  HB1 ALA A  57      47.676  39.802   8.020  1.00  0.00           H  
ATOM    839  HB2 ALA A  57      48.921  39.277   6.862  1.00  0.00           H  
ATOM    840  HB3 ALA A  57      47.836  38.079   7.607  1.00  0.00           H  
ATOM    841  N   LEU A  58      48.323  39.509  10.982  1.00 12.12           N  
ATOM    842  CA  LEU A  58      47.522  39.342  12.198  1.00 11.34           C  
ATOM    843  C   LEU A  58      46.379  40.315  11.953  1.00 11.57           C  
ATOM    844  O   LEU A  58      46.607  41.506  11.738  1.00 12.56           O  
ATOM    845  CB  LEU A  58      48.318  39.713  13.456  1.00 11.13           C  
ATOM    846  CG  LEU A  58      49.568  38.861  13.686  1.00 12.01           C  
ATOM    847  CD1 LEU A  58      50.298  39.360  14.942  1.00 14.37           C  
ATOM    848  CD2 LEU A  58      49.194  37.386  13.800  1.00 14.53           C  
ATOM    849  H   LEU A  58      48.671  40.433  10.769  1.00  0.00           H  
ATOM    850  HA  LEU A  58      47.146  38.321  12.271  1.00  0.00           H  
ATOM    851  HB3 LEU A  58      47.668  39.644  14.328  1.00  0.00           H  
ATOM    852  HB2 LEU A  58      48.603  40.764  13.407  1.00  0.00           H  
ATOM    853  HG  LEU A  58      50.231  38.984  12.830  1.00  0.00           H  
ATOM    854 HD11 LEU A  58      51.190  38.755  15.110  1.00  0.00           H  
ATOM    855 HD12 LEU A  58      50.588  40.402  14.806  1.00  0.00           H  
ATOM    856 HD13 LEU A  58      49.637  39.278  15.805  1.00  0.00           H  
ATOM    857 HD21 LEU A  58      50.096  36.794  13.964  1.00  0.00           H  
ATOM    858 HD22 LEU A  58      48.512  37.247  14.638  1.00  0.00           H  
ATOM    859 HD23 LEU A  58      48.710  37.062  12.880  1.00  0.00           H  
ATOM    860  N   CYS A  59      45.162  39.789  11.991  1.00 11.48           N  
ATOM    861  CA  CYS A  59      43.972  40.556  11.643  1.00 11.72           C  
ATOM    862  C   CYS A  59      42.844  40.441  12.641  1.00 10.96           C  
ATOM    863  O   CYS A  59      42.860  39.620  13.540  1.00 12.33           O  
ATOM    864  CB  CYS A  59      43.411  40.042  10.306  1.00 12.66           C  
ATOM    865  SG  CYS A  59      44.622  39.731   8.973  1.00 14.28           S  
ATOM    866  H   CYS A  59      45.036  38.826  12.268  1.00  0.00           H  
ATOM    867  HA  CYS A  59      44.246  41.606  11.534  1.00  0.00           H  
ATOM    868  HB3 CYS A  59      42.651  40.735   9.946  1.00  0.00           H  
ATOM    869  HB2 CYS A  59      42.832  39.135  10.485  1.00  0.00           H  
ATOM    870  HG  CYS A  59      43.984  39.291   7.884  1.00  0.00           H  
ATOM    871  N   SER A  60      41.857  41.307  12.473  1.00 12.48           N  
ATOM    872  CA  SER A  60      40.672  41.213  13.310  1.00 12.43           C  
ATOM    873  C   SER A  60      39.454  41.628  12.492  1.00 12.84           C  
ATOM    874  O   SER A  60      39.561  42.476  11.595  1.00 13.00           O  
ATOM    875  CB  SER A  60      40.774  42.128  14.533  1.00 14.75           C  
ATOM    876  OG  SER A  60      40.868  43.479  14.131  1.00 15.93           O  
ATOM    877  H   SER A  60      41.931  42.027  11.768  1.00  0.00           H  
ATOM    878  HA  SER A  60      40.548  40.183  13.642  1.00  0.00           H  
ATOM    879  HB3 SER A  60      41.656  41.860  15.114  1.00  0.00           H  
ATOM    880  HB2 SER A  60      39.892  41.996  15.160  1.00  0.00           H  
ATOM    881  HG  SER A  60      40.932  44.041  14.906  1.00  0.00           H  
ATOM    882  N   LEU A  61      38.320  40.991  12.767  1.00 11.20           N  
ATOM    883  CA  LEU A  61      37.057  41.373  12.137  1.00 12.81           C  
ATOM    884  C   LEU A  61      36.064  41.586  13.284  1.00 10.96           C  
ATOM    885  O   LEU A  61      35.827  40.662  14.084  1.00 13.53           O  
ATOM    886  CB  LEU A  61      36.506  40.269  11.203  1.00 14.00           C  
ATOM    887  CG  LEU A  61      35.141  40.652  10.557  1.00 15.92           C  
ATOM    888  CD1 LEU A  61      35.311  41.855   9.625  1.00 16.41           C  
ATOM    889  CD2 LEU A  61      34.576  39.470   9.758  1.00 18.51           C  
ATOM    890  H   LEU A  61      38.319  40.224  13.425  1.00  0.00           H  
ATOM    891  HA  LEU A  61      37.186  42.301  11.580  1.00  0.00           H  
ATOM    892  HB3 LEU A  61      36.393  39.342  11.765  1.00  0.00           H  
ATOM    893  HB2 LEU A  61      37.233  40.062  10.418  1.00  0.00           H  
ATOM    894  HG  LEU A  61      34.437  40.914  11.347  1.00  0.00           H  
ATOM    895 HD11 LEU A  61      34.349  42.110   9.181  1.00  0.00           H  
ATOM    896 HD12 LEU A  61      35.686  42.706  10.193  1.00  0.00           H  
ATOM    897 HD13 LEU A  61      36.020  41.605   8.835  1.00  0.00           H  
ATOM    898 HD21 LEU A  61      33.622  39.754   9.313  1.00  0.00           H  
ATOM    899 HD22 LEU A  61      35.277  39.195   8.969  1.00  0.00           H  
ATOM    900 HD23 LEU A  61      34.427  38.619  10.423  1.00  0.00           H  
ATOM    901  N   HIS A  62      35.519  42.802  13.400  1.00 13.15           N  
ATOM    902  CA  HIS A  62      34.525  43.132  14.427  1.00 13.63           C  
ATOM    903  C   HIS A  62      33.199  43.343  13.708  1.00 14.29           C  
ATOM    904  O   HIS A  62      33.147  44.022  12.688  1.00 16.13           O  
ATOM    905  CB  HIS A  62      34.865  44.454  15.140  1.00 14.15           C  
ATOM    906  CG  HIS A  62      36.063  44.388  16.042  1.00 15.43           C  
ATOM    907  ND1 HIS A  62      37.354  44.440  15.573  1.00 18.23           N  
ATOM    908  CD2 HIS A  62      36.153  44.349  17.389  1.00 14.85           C  
ATOM    909  CE1 HIS A  62      38.195  44.439  16.596  1.00 15.11           C  
ATOM    910  NE2 HIS A  62      37.486  44.382  17.709  1.00 17.41           N  
ATOM    911  H   HIS A  62      35.789  43.538  12.765  1.00  0.00           H  
ATOM    912  HA  HIS A  62      34.440  42.321  15.151  1.00  0.00           H  
ATOM    913  HB3 HIS A  62      34.000  44.789  15.712  1.00  0.00           H  
ATOM    914  HB2 HIS A  62      35.016  45.236  14.396  1.00  0.00           H  
ATOM    915  HD1 HIS A  62      37.530  44.472  14.579  1.00  0.00           H  
ATOM    916  HD2 HIS A  62      35.256  44.303  17.989  1.00  0.00           H  
ATOM    917  HE1 HIS A  62      39.260  44.480  16.419  1.00  0.00           H  
ATOM    918  N   SER A  63      32.127  42.755  14.213  1.00 11.80           N  
ATOM    919  CA  SER A  63      30.820  42.960  13.603  1.00 14.27           C  
ATOM    920  C   SER A  63      29.764  42.804  14.675  1.00 13.19           C  
ATOM    921  O   SER A  63      29.938  42.025  15.625  1.00 12.50           O  
ATOM    922  CB  SER A  63      30.589  41.934  12.489  1.00 16.16           C  
ATOM    923  OG  SER A  63      29.280  42.054  11.930  1.00 18.38           O  
ATOM    924  H   SER A  63      32.214  42.160  15.025  1.00  0.00           H  
ATOM    925  HA  SER A  63      30.768  43.966  13.185  1.00  0.00           H  
ATOM    926  HB3 SER A  63      30.722  40.929  12.889  1.00  0.00           H  
ATOM    927  HB2 SER A  63      31.332  42.076  11.705  1.00  0.00           H  
ATOM    928  HG  SER A  63      29.167  41.400  11.237  1.00  0.00           H  
ATOM    929  N   ILE A  64      28.674  43.547  14.539  1.00 12.56           N  
ATOM    930  CA  ILE A  64      27.568  43.404  15.493  1.00 12.13           C  
ATOM    931  C   ILE A  64      26.737  42.248  14.904  1.00 16.80           C  
ATOM    932  O   ILE A  64      25.927  42.415  13.987  1.00 18.07           O  
ATOM    933  CB  ILE A  64      26.723  44.713  15.599  1.00 13.40           C  
ATOM    934  CG1 ILE A  64      27.578  45.889  16.135  1.00 13.32           C  
ATOM    935  CG2 ILE A  64      25.456  44.555  16.471  1.00 13.75           C  
ATOM    936  CD1 ILE A  64      26.975  47.280  15.879  1.00 14.90           C  
ATOM    937  H   ILE A  64      28.539  44.102  13.719  1.00  0.00           H  
ATOM    938  HA  ILE A  64      27.930  43.129  16.480  1.00  0.00           H  
ATOM    939  HB  ILE A  64      26.390  44.977  14.597  1.00  0.00           H  
ATOM    940 HG13 ILE A  64      28.574  45.875  15.691  1.00  0.00           H  
ATOM    941 HG12 ILE A  64      27.748  45.755  17.206  1.00  0.00           H  
ATOM    942 HG21 ILE A  64      24.889  45.482  16.534  1.00  0.00           H  
ATOM    943 HG22 ILE A  64      24.775  43.794  16.091  1.00  0.00           H  
ATOM    944 HG23 ILE A  64      25.723  44.263  17.488  1.00  0.00           H  
ATOM    945 HD11 ILE A  64      27.716  48.062  16.048  1.00  0.00           H  
ATOM    946 HD12 ILE A  64      26.617  47.390  14.856  1.00  0.00           H  
ATOM    947 HD13 ILE A  64      26.138  47.485  16.545  1.00  0.00           H  
ATOM    948  N   GLY A  65      26.967  41.055  15.419  1.00 15.41           N  
ATOM    949  CA  GLY A  65      26.262  39.900  14.882  1.00 17.87           C  
ATOM    950  C   GLY A  65      26.968  39.404  13.622  1.00 18.79           C  
ATOM    951  O   GLY A  65      27.980  39.970  13.193  1.00 17.38           O  
ATOM    952  H   GLY A  65      27.627  40.950  16.177  1.00  0.00           H  
ATOM    953  HA3 GLY A  65      25.238  40.181  14.638  1.00  0.00           H  
ATOM    954  HA2 GLY A  65      26.248  39.105  15.628  1.00  0.00           H  
ATOM    955  N   LYS A  66      26.416  38.367  12.994  1.00 18.37           N  
ATOM    956  CA  LYS A  66      27.013  37.783  11.792  1.00 18.23           C  
ATOM    957  C   LYS A  66      28.400  37.175  12.072  1.00 16.95           C  
ATOM    958  O   LYS A  66      29.260  37.113  11.190  1.00 17.00           O  
ATOM    959  CB  LYS A  66      26.924  38.721  10.548  1.00 21.81           C  
ATOM    960  CG  LYS A  66      25.536  38.815   9.858  1.00 26.79           C  
ATOM    961  CD  LYS A  66      25.150  37.665   8.887  1.00 29.97           C  
ATOM    962  CE  LYS A  66      26.089  37.512   7.660  1.00 32.84           C  
ATOM    963  NZ  LYS A  66      26.612  36.166   7.392  1.00 36.37           N1+
ATOM    964  H   LYS A  66      25.620  37.910  13.412  1.00  0.00           H  
ATOM    965  HA  LYS A  66      26.380  36.924  11.583  1.00  0.00           H  
ATOM    966  HB3 LYS A  66      27.654  38.411   9.809  1.00  0.00           H  
ATOM    967  HB2 LYS A  66      27.249  39.724  10.823  1.00  0.00           H  
ATOM    968  HG3 LYS A  66      25.487  39.755   9.308  1.00  0.00           H  
ATOM    969  HG2 LYS A  66      24.771  38.892  10.631  1.00  0.00           H  
ATOM    970  HD3 LYS A  66      24.156  37.893   8.500  1.00  0.00           H  
ATOM    971  HD2 LYS A  66      24.999  36.742   9.438  1.00  0.00           H  
ATOM    972  HE3 LYS A  66      26.964  38.124   7.825  1.00  0.00           H  
ATOM    973  HE2 LYS A  66      25.602  37.870   6.753  1.00  0.00           H  
ATOM    974  HZ1 LYS A  66      27.361  36.239   6.709  1.00  0.00           H  
ATOM    975  HZ2 LYS A  66      26.970  35.786   8.267  1.00  0.00           H  
ATOM    976  HZ3 LYS A  66      25.886  35.564   7.038  1.00  0.00           H  
ATOM    977  N   ILE A  67      28.592  36.734  13.314  1.00 15.47           N  
ATOM    978  CA  ILE A  67      29.834  36.114  13.748  1.00 17.04           C  
ATOM    979  C   ILE A  67      29.432  34.789  14.385  1.00 19.19           C  
ATOM    980  O   ILE A  67      28.553  34.743  15.246  1.00 20.58           O  
ATOM    981  CB  ILE A  67      30.569  36.991  14.805  1.00 16.10           C  
ATOM    982  CG1 ILE A  67      30.978  38.329  14.171  1.00 14.86           C  
ATOM    983  CG2 ILE A  67      31.749  36.228  15.405  1.00 14.55           C  
ATOM    984  CD1 ILE A  67      32.108  38.224  13.158  1.00 17.51           C  
ATOM    985  H   ILE A  67      27.857  36.824  14.000  1.00  0.00           H  
ATOM    986  HA  ILE A  67      30.484  35.936  12.891  1.00  0.00           H  
ATOM    987  HB  ILE A  67      29.865  37.204  15.610  1.00  0.00           H  
ATOM    988 HG13 ILE A  67      31.262  39.029  14.957  1.00  0.00           H  
ATOM    989 HG12 ILE A  67      30.109  38.785  13.697  1.00  0.00           H  
ATOM    990 HG21 ILE A  67      32.252  36.855  16.142  1.00  0.00           H  
ATOM    991 HG22 ILE A  67      31.388  35.320  15.888  1.00  0.00           H  
ATOM    992 HG23 ILE A  67      32.451  35.963  14.615  1.00  0.00           H  
ATOM    993 HD11 ILE A  67      32.333  39.213  12.759  1.00  0.00           H  
ATOM    994 HD12 ILE A  67      32.996  37.817  13.644  1.00  0.00           H  
ATOM    995 HD13 ILE A  67      31.806  37.565  12.343  1.00  0.00           H  
ATOM    996  N   GLY A  68      30.062  33.706  13.952  1.00 19.09           N  
ATOM    997  CA  GLY A  68      29.728  32.408  14.511  1.00 19.44           C  
ATOM    998  C   GLY A  68      30.573  31.326  13.875  1.00 19.27           C  
ATOM    999  O   GLY A  68      31.340  31.602  12.948  1.00 17.11           O  
ATOM   1000  H   GLY A  68      30.770  33.785  13.236  1.00  0.00           H  
ATOM   1001  HA3 GLY A  68      28.674  32.196  14.333  1.00  0.00           H  
ATOM   1002  HA2 GLY A  68      29.904  32.421  15.587  1.00  0.00           H  
ATOM   1003  N   GLY A  69      30.413  30.094  14.355  1.00 19.31           N  
ATOM   1004  CA  GLY A  69      31.179  28.971  13.843  1.00 20.41           C  
ATOM   1005  C   GLY A  69      31.313  28.845  12.344  1.00 19.10           C  
ATOM   1006  O   GLY A  69      32.434  28.886  11.796  1.00 20.82           O  
ATOM   1007  H   GLY A  69      29.745  29.922  15.093  1.00  0.00           H  
ATOM   1008  HA3 GLY A  69      30.768  28.045  14.245  1.00  0.00           H  
ATOM   1009  HA2 GLY A  69      32.172  28.982  14.291  1.00  0.00           H  
ATOM   1010  N   ALA A  70      30.183  28.664  11.665  1.00 17.76           N  
ATOM   1011  CA  ALA A  70      30.218  28.504  10.212  1.00 18.23           C  
ATOM   1012  C   ALA A  70      30.548  29.780   9.458  1.00 17.71           C  
ATOM   1013  O   ALA A  70      31.267  29.754   8.459  1.00 17.96           O  
ATOM   1014  CB  ALA A  70      28.876  27.951   9.713  1.00 20.07           C  
ATOM   1015  H   ALA A  70      29.300  28.636  12.154  1.00  0.00           H  
ATOM   1016  HA  ALA A  70      30.989  27.770   9.977  1.00  0.00           H  
ATOM   1017  HB1 ALA A  70      28.911  27.835   8.630  1.00  0.00           H  
ATOM   1018  HB2 ALA A  70      28.688  26.982  10.176  1.00  0.00           H  
ATOM   1019  HB3 ALA A  70      28.077  28.642   9.979  1.00  0.00           H  
ATOM   1020  N   GLN A  71      30.011  30.898   9.931  1.00 18.01           N  
ATOM   1021  CA  GLN A  71      30.267  32.160   9.268  1.00 18.21           C  
ATOM   1022  C   GLN A  71      31.744  32.515   9.331  1.00 16.53           C  
ATOM   1023  O   GLN A  71      32.308  33.007   8.353  1.00 15.50           O  
ATOM   1024  CB  GLN A  71      29.439  33.257   9.917  1.00 19.70           C  
ATOM   1025  CG  GLN A  71      27.963  33.146   9.556  1.00 19.62           C  
ATOM   1026  CD  GLN A  71      27.106  34.087  10.376  1.00 20.74           C  
ATOM   1027  OE1 GLN A  71      26.624  35.106   9.871  1.00 23.94           O  
ATOM   1028  NE2 GLN A  71      26.913  33.752  11.644  1.00 21.79           N  
ATOM   1029  H   GLN A  71      29.425  30.869  10.754  1.00  0.00           H  
ATOM   1030  HA  GLN A  71      29.973  32.071   8.223  1.00  0.00           H  
ATOM   1031  HB3 GLN A  71      29.817  34.230   9.604  1.00  0.00           H  
ATOM   1032  HB2 GLN A  71      29.552  33.205  11.000  1.00  0.00           H  
ATOM   1033  HG3 GLN A  71      27.628  32.121   9.713  1.00  0.00           H  
ATOM   1034  HG2 GLN A  71      27.832  33.366   8.497  1.00  0.00           H  
ATOM   1035 HE22 GLN A  71      26.349  34.339  12.241  1.00  0.00           H  
ATOM   1036 HE21 GLN A  71      27.328  32.908  12.012  1.00  0.00           H  
ATOM   1037  N   ASN A  72      32.361  32.253  10.480  1.00 17.03           N  
ATOM   1038  CA  ASN A  72      33.772  32.553  10.648  1.00 16.09           C  
ATOM   1039  C   ASN A  72      34.645  31.639   9.786  1.00 16.56           C  
ATOM   1040  O   ASN A  72      35.713  32.047   9.347  1.00 14.68           O  
ATOM   1041  CB  ASN A  72      34.186  32.451  12.120  1.00 14.76           C  
ATOM   1042  CG  ASN A  72      33.514  33.496  12.987  1.00 15.85           C  
ATOM   1043  OD1 ASN A  72      32.789  34.370  12.494  1.00 16.22           O  
ATOM   1044  ND2 ASN A  72      33.738  33.402  14.296  1.00 15.08           N  
ATOM   1045  H   ASN A  72      31.848  31.842  11.247  1.00  0.00           H  
ATOM   1046  HA  ASN A  72      33.937  33.580  10.322  1.00  0.00           H  
ATOM   1047  HB3 ASN A  72      35.268  32.556  12.199  1.00  0.00           H  
ATOM   1048  HB2 ASN A  72      33.943  31.458  12.496  1.00  0.00           H  
ATOM   1049 HD22 ASN A  72      33.320  34.068  14.929  1.00  0.00           H  
ATOM   1050 HD21 ASN A  72      34.328  32.665  14.655  1.00  0.00           H  
ATOM   1051  N   ARG A  73      34.207  30.404   9.548  1.00 17.40           N  
ATOM   1052  CA  ARG A  73      34.987  29.533   8.682  1.00 18.46           C  
ATOM   1053  C   ARG A  73      34.938  30.115   7.266  1.00 15.88           C  
ATOM   1054  O   ARG A  73      35.945  30.154   6.559  1.00 16.17           O  
ATOM   1055  CB  ARG A  73      34.415  28.105   8.703  1.00 19.78           C  
ATOM   1056  CG  ARG A  73      34.786  27.353   9.971  1.00 28.23           C  
ATOM   1057  CD  ARG A  73      34.479  25.857   9.885  1.00 33.03           C  
ATOM   1058  NE  ARG A  73      33.063  25.612  10.127  1.00 37.62           N  
ATOM   1059  CZ  ARG A  73      32.521  25.522  11.337  1.00 39.07           C  
ATOM   1060  NH1 ARG A  73      33.283  25.652  12.417  1.00 40.16           N  
ATOM   1061  NH2 ARG A  73      31.215  25.324  11.468  1.00 40.08           N1+
ATOM   1062  H   ARG A  73      33.345  30.085   9.966  1.00  0.00           H  
ATOM   1063  HA  ARG A  73      36.021  29.512   9.028  1.00  0.00           H  
ATOM   1064  HB3 ARG A  73      34.782  27.555   7.836  1.00  0.00           H  
ATOM   1065  HB2 ARG A  73      33.330  28.147   8.610  1.00  0.00           H  
ATOM   1066  HG3 ARG A  73      34.250  27.784  10.817  1.00  0.00           H  
ATOM   1067  HG2 ARG A  73      35.847  27.495  10.179  1.00  0.00           H  
ATOM   1068  HD3 ARG A  73      35.072  25.322  10.626  1.00  0.00           H  
ATOM   1069  HD2 ARG A  73      34.747  25.489   8.894  1.00  0.00           H  
ATOM   1070  HE  ARG A  73      32.485  25.511   9.305  1.00  0.00           H  
ATOM   1071 HH12 ARG A  73      32.871  25.583  13.336  1.00  0.00           H  
ATOM   1072 HH11 ARG A  73      34.274  25.820  12.319  1.00  0.00           H  
ATOM   1073 HH22 ARG A  73      30.804  25.254  12.388  1.00  0.00           H  
ATOM   1074 HH21 ARG A  73      30.632  25.242  10.647  1.00  0.00           H  
ATOM   1075  N   SER A  74      33.766  30.606   6.867  1.00 15.81           N  
ATOM   1076  CA  SER A  74      33.605  31.209   5.547  1.00 17.67           C  
ATOM   1077  C   SER A  74      34.424  32.498   5.409  1.00 16.27           C  
ATOM   1078  O   SER A  74      35.091  32.722   4.389  1.00 16.40           O  
ATOM   1079  CB  SER A  74      32.122  31.486   5.285  1.00 18.41           C  
ATOM   1080  OG  SER A  74      31.943  31.946   3.973  1.00 22.11           O  
ATOM   1081  H   SER A  74      32.966  30.566   7.482  1.00  0.00           H  
ATOM   1082  HA  SER A  74      33.957  30.497   4.801  1.00  0.00           H  
ATOM   1083  HB3 SER A  74      31.765  32.241   5.986  1.00  0.00           H  
ATOM   1084  HB2 SER A  74      31.550  30.570   5.431  1.00  0.00           H  
ATOM   1085  HG  SER A  74      31.011  32.117   3.817  1.00  0.00           H  
ATOM   1086  N   TYR A  75      34.397  33.347   6.439  1.00 16.81           N  
ATOM   1087  CA  TYR A  75      35.180  34.587   6.397  1.00 15.88           C  
ATOM   1088  C   TYR A  75      36.668  34.261   6.284  1.00 13.95           C  
ATOM   1089  O   TYR A  75      37.399  34.919   5.549  1.00 15.65           O  
ATOM   1090  CB  TYR A  75      34.956  35.422   7.667  1.00 16.62           C  
ATOM   1091  CG  TYR A  75      33.540  35.935   7.901  1.00 16.31           C  
ATOM   1092  CD1 TYR A  75      32.701  36.262   6.834  1.00 19.69           C  
ATOM   1093  CD2 TYR A  75      33.066  36.133   9.196  1.00 16.06           C  
ATOM   1094  CE1 TYR A  75      31.407  36.787   7.063  1.00 21.97           C  
ATOM   1095  CE2 TYR A  75      31.784  36.657   9.434  1.00 17.07           C  
ATOM   1096  CZ  TYR A  75      30.970  36.978   8.358  1.00 20.42           C  
ATOM   1097  OH  TYR A  75      29.708  37.487   8.579  1.00 21.42           O  
ATOM   1098  H   TYR A  75      33.835  33.137   7.251  1.00  0.00           H  
ATOM   1099  HA  TYR A  75      34.876  35.171   5.528  1.00  0.00           H  
ATOM   1100  HB3 TYR A  75      35.648  36.264   7.670  1.00  0.00           H  
ATOM   1101  HB2 TYR A  75      35.276  34.848   8.536  1.00  0.00           H  
ATOM   1102  HD1 TYR A  75      33.036  36.114   5.818  1.00  0.00           H  
ATOM   1103  HD2 TYR A  75      33.687  35.883  10.043  1.00  0.00           H  
ATOM   1104  HE1 TYR A  75      30.769  37.035   6.227  1.00  0.00           H  
ATOM   1105  HE2 TYR A  75      31.441  36.807  10.446  1.00  0.00           H  
ATOM   1106  HH  TYR A  75      29.552  37.561   9.524  1.00  0.00           H  
ATOM   1107  N   SER A  76      37.114  33.229   6.999  1.00 15.49           N  
ATOM   1108  CA  SER A  76      38.530  32.874   6.963  1.00 14.79           C  
ATOM   1109  C   SER A  76      38.972  32.399   5.589  1.00 15.26           C  
ATOM   1110  O   SER A  76      40.037  32.755   5.122  1.00 16.65           O  
ATOM   1111  CB  SER A  76      38.825  31.809   8.009  1.00 15.18           C  
ATOM   1112  OG  SER A  76      38.524  32.300   9.309  1.00 17.33           O  
ATOM   1113  H   SER A  76      36.472  32.693   7.565  1.00  0.00           H  
ATOM   1114  HA  SER A  76      39.108  33.763   7.215  1.00  0.00           H  
ATOM   1115  HB3 SER A  76      39.879  31.534   7.959  1.00  0.00           H  
ATOM   1116  HB2 SER A  76      38.222  30.924   7.806  1.00  0.00           H  
ATOM   1117  HG  SER A  76      38.714  31.620   9.960  1.00  0.00           H  
ATOM   1118  N   LYS A  77      38.152  31.583   4.939  1.00 15.77           N  
ATOM   1119  CA  LYS A  77      38.517  31.126   3.598  1.00 16.90           C  
ATOM   1120  C   LYS A  77      38.561  32.335   2.669  1.00 16.68           C  
ATOM   1121  O   LYS A  77      39.470  32.476   1.860  1.00 17.71           O  
ATOM   1122  CB  LYS A  77      37.490  30.102   3.099  1.00 19.79           C  
ATOM   1123  CG  LYS A  77      37.875  29.418   1.795  1.00 24.99           C  
ATOM   1124  CD  LYS A  77      36.703  28.608   1.242  1.00 31.05           C  
ATOM   1125  CE  LYS A  77      36.838  28.403  -0.264  1.00 34.88           C  
ATOM   1126  NZ  LYS A  77      35.738  27.549  -0.824  1.00 38.06           N1+
ATOM   1127  H   LYS A  77      37.288  31.286   5.371  1.00  0.00           H  
ATOM   1128  HA  LYS A  77      39.503  30.662   3.632  1.00  0.00           H  
ATOM   1129  HB3 LYS A  77      36.523  30.590   2.979  1.00  0.00           H  
ATOM   1130  HB2 LYS A  77      37.329  29.347   3.869  1.00  0.00           H  
ATOM   1131  HG3 LYS A  77      38.724  28.757   1.969  1.00  0.00           H  
ATOM   1132  HG2 LYS A  77      38.173  30.170   1.065  1.00  0.00           H  
ATOM   1133  HD3 LYS A  77      35.769  29.129   1.455  1.00  0.00           H  
ATOM   1134  HD2 LYS A  77      36.666  27.639   1.738  1.00  0.00           H  
ATOM   1135  HE3 LYS A  77      37.801  27.943  -0.482  1.00  0.00           H  
ATOM   1136  HE2 LYS A  77      36.834  29.372  -0.764  1.00  0.00           H  
ATOM   1137  HZ1 LYS A  77      35.868  27.441  -1.820  1.00  0.00           H  
ATOM   1138  HZ2 LYS A  77      35.759  26.641  -0.383  1.00  0.00           H  
ATOM   1139  HZ3 LYS A  77      34.846  27.988  -0.647  1.00  0.00           H  
ATOM   1140  N   LEU A  78      37.576  33.219   2.800  1.00 16.62           N  
ATOM   1141  CA  LEU A  78      37.532  34.413   1.970  1.00 16.42           C  
ATOM   1142  C   LEU A  78      38.738  35.323   2.192  1.00 16.09           C  
ATOM   1143  O   LEU A  78      39.446  35.689   1.250  1.00 17.03           O  
ATOM   1144  CB  LEU A  78      36.244  35.210   2.248  1.00 17.63           C  
ATOM   1145  CG  LEU A  78      36.208  36.623   1.648  1.00 18.67           C  
ATOM   1146  CD1 LEU A  78      36.043  36.526   0.134  1.00 20.89           C  
ATOM   1147  CD2 LEU A  78      35.032  37.421   2.245  1.00 19.14           C  
ATOM   1148  H   LEU A  78      36.846  33.065   3.481  1.00  0.00           H  
ATOM   1149  HA  LEU A  78      37.524  34.104   0.925  1.00  0.00           H  
ATOM   1150  HB3 LEU A  78      36.083  35.272   3.325  1.00  0.00           H  
ATOM   1151  HB2 LEU A  78      35.385  34.644   1.888  1.00  0.00           H  
ATOM   1152  HG  LEU A  78      37.143  37.135   1.876  1.00  0.00           H  
ATOM   1153 HD11 LEU A  78      36.017  37.528  -0.294  1.00  0.00           H  
ATOM   1154 HD12 LEU A  78      36.881  35.973  -0.288  1.00  0.00           H  
ATOM   1155 HD13 LEU A  78      35.113  36.008  -0.098  1.00  0.00           H  
ATOM   1156 HD21 LEU A  78      35.015  38.422   1.814  1.00  0.00           H  
ATOM   1157 HD22 LEU A  78      34.095  36.912   2.019  1.00  0.00           H  
ATOM   1158 HD23 LEU A  78      35.154  37.495   3.326  1.00  0.00           H  
ATOM   1159  N   LEU A  79      38.980  35.680   3.451  1.00 15.83           N  
ATOM   1160  CA  LEU A  79      40.071  36.605   3.757  1.00 16.05           C  
ATOM   1161  C   LEU A  79      41.469  36.039   3.543  1.00 15.10           C  
ATOM   1162  O   LEU A  79      42.340  36.741   3.041  1.00 16.78           O  
ATOM   1163  CB  LEU A  79      39.903  37.132   5.187  1.00 13.94           C  
ATOM   1164  CG  LEU A  79      38.576  37.868   5.351  1.00 16.11           C  
ATOM   1165  CD1 LEU A  79      38.253  38.045   6.851  1.00 15.63           C  
ATOM   1166  CD2 LEU A  79      38.636  39.201   4.638  1.00 16.77           C  
ATOM   1167  H   LEU A  79      38.410  35.311   4.199  1.00  0.00           H  
ATOM   1168  HA  LEU A  79      39.965  37.458   3.087  1.00  0.00           H  
ATOM   1169  HB3 LEU A  79      40.724  37.808   5.424  1.00  0.00           H  
ATOM   1170  HB2 LEU A  79      39.944  36.298   5.888  1.00  0.00           H  
ATOM   1171  HG  LEU A  79      37.789  37.268   4.896  1.00  0.00           H  
ATOM   1172 HD11 LEU A  79      37.304  38.571   6.959  1.00  0.00           H  
ATOM   1173 HD12 LEU A  79      38.181  37.066   7.325  1.00  0.00           H  
ATOM   1174 HD13 LEU A  79      39.044  38.622   7.329  1.00  0.00           H  
ATOM   1175 HD21 LEU A  79      37.686  39.721   4.757  1.00  0.00           H  
ATOM   1176 HD22 LEU A  79      39.438  39.805   5.062  1.00  0.00           H  
ATOM   1177 HD23 LEU A  79      38.828  39.037   3.577  1.00  0.00           H  
ATOM   1178  N   CYS A  80      41.694  34.779   3.915  1.00 14.63           N  
ATOM   1179  CA  CYS A  80      43.000  34.195   3.656  1.00 16.59           C  
ATOM   1180  C   CYS A  80      43.209  34.126   2.143  1.00 18.58           C  
ATOM   1181  O   CYS A  80      44.317  34.313   1.661  1.00 19.30           O  
ATOM   1182  CB  CYS A  80      43.113  32.793   4.223  1.00 16.02           C  
ATOM   1183  SG  CYS A  80      43.237  32.687   6.011  1.00 17.77           S  
ATOM   1184  H   CYS A  80      40.964  34.249   4.368  1.00  0.00           H  
ATOM   1185  HA  CYS A  80      43.771  34.825   4.099  1.00  0.00           H  
ATOM   1186  HB3 CYS A  80      43.969  32.290   3.772  1.00  0.00           H  
ATOM   1187  HB2 CYS A  80      42.264  32.198   3.885  1.00  0.00           H  
ATOM   1188  HG  CYS A  80      43.331  31.405   6.376  1.00  0.00           H  
ATOM   1189  N   GLY A  81      42.143  33.854   1.389  1.00 19.59           N  
ATOM   1190  CA  GLY A  81      42.290  33.773  -0.057  1.00 17.61           C  
ATOM   1191  C   GLY A  81      42.723  35.110  -0.614  1.00 17.37           C  
ATOM   1192  O   GLY A  81      43.586  35.191  -1.487  1.00 18.45           O  
ATOM   1193  H   GLY A  81      41.243  33.706   1.822  1.00  0.00           H  
ATOM   1194  HA3 GLY A  81      41.339  33.484  -0.503  1.00  0.00           H  
ATOM   1195  HA2 GLY A  81      43.037  33.019  -0.305  1.00  0.00           H  
ATOM   1196  N   LEU A  82      42.131  36.187  -0.099  1.00 16.80           N  
ATOM   1197  CA  LEU A  82      42.489  37.516  -0.566  1.00 16.95           C  
ATOM   1198  C   LEU A  82      43.915  37.900  -0.147  1.00 17.12           C  
ATOM   1199  O   LEU A  82      44.651  38.520  -0.917  1.00 17.74           O  
ATOM   1200  CB  LEU A  82      41.491  38.552  -0.015  1.00 18.38           C  
ATOM   1201  CG  LEU A  82      40.091  38.575  -0.646  1.00 20.87           C  
ATOM   1202  CD1 LEU A  82      39.131  39.417   0.214  1.00 22.92           C  
ATOM   1203  CD2 LEU A  82      40.179  39.155  -2.049  1.00 23.39           C  
ATOM   1204  H   LEU A  82      41.429  36.084   0.620  1.00  0.00           H  
ATOM   1205  HA  LEU A  82      42.433  37.526  -1.655  1.00  0.00           H  
ATOM   1206  HB3 LEU A  82      41.932  39.546  -0.085  1.00  0.00           H  
ATOM   1207  HB2 LEU A  82      41.397  38.421   1.063  1.00  0.00           H  
ATOM   1208  HG  LEU A  82      39.711  37.555  -0.707  1.00  0.00           H  
ATOM   1209 HD11 LEU A  82      38.143  39.423  -0.245  1.00  0.00           H  
ATOM   1210 HD12 LEU A  82      39.065  38.985   1.213  1.00  0.00           H  
ATOM   1211 HD13 LEU A  82      39.507  40.437   0.284  1.00  0.00           H  
ATOM   1212 HD21 LEU A  82      39.187  39.173  -2.499  1.00  0.00           H  
ATOM   1213 HD22 LEU A  82      40.573  40.171  -1.999  1.00  0.00           H  
ATOM   1214 HD23 LEU A  82      40.842  38.539  -2.657  1.00  0.00           H  
ATOM   1215  N   LEU A  83      44.307  37.535   1.078  1.00 15.48           N  
ATOM   1216  CA  LEU A  83      45.648  37.871   1.546  1.00 15.73           C  
ATOM   1217  C   LEU A  83      46.716  37.105   0.747  1.00 16.52           C  
ATOM   1218  O   LEU A  83      47.805  37.629   0.485  1.00 18.26           O  
ATOM   1219  CB  LEU A  83      45.776  37.564   3.048  1.00 17.56           C  
ATOM   1220  CG  LEU A  83      44.986  38.540   3.933  1.00 15.46           C  
ATOM   1221  CD1 LEU A  83      45.013  38.048   5.359  1.00 15.38           C  
ATOM   1222  CD2 LEU A  83      45.572  39.930   3.842  1.00 18.39           C  
ATOM   1223  H   LEU A  83      43.676  37.027   1.680  1.00  0.00           H  
ATOM   1224  HA  LEU A  83      45.807  38.939   1.398  1.00  0.00           H  
ATOM   1225  HB3 LEU A  83      46.827  37.586   3.334  1.00  0.00           H  
ATOM   1226  HB2 LEU A  83      45.436  36.546   3.239  1.00  0.00           H  
ATOM   1227  HG  LEU A  83      43.952  38.570   3.589  1.00  0.00           H  
ATOM   1228 HD11 LEU A  83      44.454  38.738   5.992  1.00  0.00           H  
ATOM   1229 HD12 LEU A  83      44.560  37.059   5.411  1.00  0.00           H  
ATOM   1230 HD13 LEU A  83      46.045  37.994   5.705  1.00  0.00           H  
ATOM   1231 HD21 LEU A  83      45.000  40.608   4.475  1.00  0.00           H  
ATOM   1232 HD22 LEU A  83      46.609  39.910   4.177  1.00  0.00           H  
ATOM   1233 HD23 LEU A  83      45.531  40.276   2.809  1.00  0.00           H  
ATOM   1234  N   ALA A  84      46.387  35.884   0.331  1.00 19.02           N  
ATOM   1235  CA  ALA A  84      47.316  35.067  -0.439  1.00 19.75           C  
ATOM   1236  C   ALA A  84      47.439  35.613  -1.856  1.00 20.10           C  
ATOM   1237  O   ALA A  84      48.541  35.805  -2.373  1.00 21.08           O  
ATOM   1238  CB  ALA A  84      46.836  33.624  -0.465  1.00 20.42           C  
ATOM   1239  H   ALA A  84      45.476  35.506   0.549  1.00  0.00           H  
ATOM   1240  HA  ALA A  84      48.295  35.103   0.039  1.00  0.00           H  
ATOM   1241  HB1 ALA A  84      47.535  33.019  -1.042  1.00  0.00           H  
ATOM   1242  HB2 ALA A  84      46.780  33.241   0.554  1.00  0.00           H  
ATOM   1243  HB3 ALA A  84      45.849  33.578  -0.926  1.00  0.00           H  
ATOM   1244  N   GLU A  85      46.294  35.872  -2.473  1.00 21.34           N  
ATOM   1245  CA  GLU A  85      46.245  36.394  -3.833  1.00 24.00           C  
ATOM   1246  C   GLU A  85      46.853  37.792  -3.962  1.00 23.27           C  
ATOM   1247  O   GLU A  85      47.706  38.031  -4.815  1.00 22.15           O  
ATOM   1248  CB  GLU A  85      44.788  36.415  -4.314  1.00 28.08           C  
ATOM   1249  CG  GLU A  85      44.611  36.649  -5.806  1.00 36.42           C  
ATOM   1250  CD  GLU A  85      43.184  37.039  -6.190  1.00 39.67           C  
ATOM   1251  OE1 GLU A  85      42.299  37.091  -5.304  1.00 40.37           O  
ATOM   1252  OE2 GLU A  85      42.950  37.296  -7.393  1.00 42.71           O1-
ATOM   1253  H   GLU A  85      45.417  35.708  -2.000  1.00  0.00           H  
ATOM   1254  HA  GLU A  85      46.806  35.718  -4.478  1.00  0.00           H  
ATOM   1255  HB3 GLU A  85      44.237  37.176  -3.761  1.00  0.00           H  
ATOM   1256  HB2 GLU A  85      44.303  35.479  -4.036  1.00  0.00           H  
ATOM   1257  HG3 GLU A  85      44.900  35.750  -6.350  1.00  0.00           H  
ATOM   1258  HG2 GLU A  85      45.299  37.428  -6.134  1.00  0.00           H  
ATOM   1259  N   ARG A  86      46.449  38.709  -3.089  1.00 18.83           N  
ATOM   1260  CA  ARG A  86      46.920  40.080  -3.181  1.00 20.02           C  
ATOM   1261  C   ARG A  86      48.242  40.436  -2.522  1.00 19.41           C  
ATOM   1262  O   ARG A  86      49.004  41.229  -3.074  1.00 20.96           O  
ATOM   1263  CB  ARG A  86      45.831  41.020  -2.656  1.00 20.38           C  
ATOM   1264  CG  ARG A  86      44.472  40.771  -3.305  1.00 21.26           C  
ATOM   1265  CD  ARG A  86      44.548  40.944  -4.821  1.00 23.24           C  
ATOM   1266  NE  ARG A  86      43.224  40.887  -5.426  1.00 25.83           N  
ATOM   1267  CZ  ARG A  86      43.004  40.620  -6.708  1.00 30.45           C  
ATOM   1268  NH1 ARG A  86      44.030  40.385  -7.514  1.00 29.93           N  
ATOM   1269  NH2 ARG A  86      41.766  40.597  -7.184  1.00 28.95           N1+
ATOM   1270  H   ARG A  86      45.808  38.455  -2.350  1.00  0.00           H  
ATOM   1271  HA  ARG A  86      47.035  40.298  -4.243  1.00  0.00           H  
ATOM   1272  HB3 ARG A  86      46.131  42.054  -2.829  1.00  0.00           H  
ATOM   1273  HB2 ARG A  86      45.744  40.905  -1.576  1.00  0.00           H  
ATOM   1274  HG3 ARG A  86      43.742  41.469  -2.896  1.00  0.00           H  
ATOM   1275  HG2 ARG A  86      44.139  39.760  -3.071  1.00  0.00           H  
ATOM   1276  HD3 ARG A  86      45.175  40.160  -5.246  1.00  0.00           H  
ATOM   1277  HD2 ARG A  86      45.012  41.903  -5.054  1.00  0.00           H  
ATOM   1278  HE  ARG A  86      42.445  41.065  -4.806  1.00  0.00           H  
ATOM   1279 HH12 ARG A  86      43.869  40.181  -8.490  1.00  0.00           H  
ATOM   1280 HH11 ARG A  86      44.972  40.409  -7.152  1.00  0.00           H  
ATOM   1281 HH22 ARG A  86      41.604  40.394  -8.159  1.00  0.00           H  
ATOM   1282 HH21 ARG A  86      40.986  40.783  -6.570  1.00  0.00           H  
ATOM   1283  N   LEU A  87      48.506  39.875  -1.344  1.00 18.85           N  
ATOM   1284  CA  LEU A  87      49.731  40.195  -0.618  1.00 19.65           C  
ATOM   1285  C   LEU A  87      50.757  39.063  -0.597  1.00 19.60           C  
ATOM   1286  O   LEU A  87      51.855  39.205  -0.029  1.00 19.71           O  
ATOM   1287  CB  LEU A  87      49.381  40.602   0.820  1.00 18.92           C  
ATOM   1288  CG  LEU A  87      48.464  41.815   0.996  1.00 19.12           C  
ATOM   1289  CD1 LEU A  87      48.376  42.186   2.503  1.00 18.86           C  
ATOM   1290  CD2 LEU A  87      49.006  42.982   0.177  1.00 21.50           C  
ATOM   1291  H   LEU A  87      47.854  39.217  -0.940  1.00  0.00           H  
ATOM   1292  HA  LEU A  87      50.191  41.055  -1.105  1.00  0.00           H  
ATOM   1293  HB3 LEU A  87      50.301  40.764   1.381  1.00  0.00           H  
ATOM   1294  HB2 LEU A  87      48.947  39.748   1.340  1.00  0.00           H  
ATOM   1295  HG  LEU A  87      47.467  41.561   0.635  1.00  0.00           H  
ATOM   1296 HD11 LEU A  87      47.723  43.050   2.628  1.00  0.00           H  
ATOM   1297 HD12 LEU A  87      47.972  41.342   3.061  1.00  0.00           H  
ATOM   1298 HD13 LEU A  87      49.372  42.426   2.877  1.00  0.00           H  
ATOM   1299 HD21 LEU A  87      48.353  43.847   0.302  1.00  0.00           H  
ATOM   1300 HD22 LEU A  87      50.009  43.232   0.521  1.00  0.00           H  
ATOM   1301 HD23 LEU A  87      49.041  42.702  -0.876  1.00  0.00           H  
ATOM   1302  N   ARG A  88      50.399  37.939  -1.206  1.00 19.28           N  
ATOM   1303  CA  ARG A  88      51.294  36.782  -1.273  1.00 20.97           C  
ATOM   1304  C   ARG A  88      51.652  36.199   0.101  1.00 21.98           C  
ATOM   1305  O   ARG A  88      52.779  35.748   0.336  1.00 21.73           O  
ATOM   1306  CB  ARG A  88      52.560  37.154  -2.041  1.00 24.04           C  
ATOM   1307  CG  ARG A  88      52.316  37.391  -3.531  1.00 29.48           C  
ATOM   1308  CD  ARG A  88      53.095  36.396  -4.385  1.00 39.05           C  
ATOM   1309  NE  ARG A  88      53.850  35.451  -3.563  1.00 44.71           N  
ATOM   1310  CZ  ARG A  88      54.686  34.532  -4.043  1.00 46.33           C  
ATOM   1311  NH1 ARG A  88      54.882  34.423  -5.349  1.00 46.91           N  
ATOM   1312  NH2 ARG A  88      55.328  33.719  -3.209  1.00 46.95           N1+
ATOM   1313  H   ARG A  88      49.488  37.867  -1.638  1.00  0.00           H  
ATOM   1314  HA  ARG A  88      50.782  36.002  -1.838  1.00  0.00           H  
ATOM   1315  HB3 ARG A  88      53.304  36.366  -1.916  1.00  0.00           H  
ATOM   1316  HB2 ARG A  88      53.001  38.048  -1.599  1.00  0.00           H  
ATOM   1317  HG3 ARG A  88      52.617  38.406  -3.790  1.00  0.00           H  
ATOM   1318  HG2 ARG A  88      51.251  37.297  -3.744  1.00  0.00           H  
ATOM   1319  HD3 ARG A  88      53.780  36.937  -5.038  1.00  0.00           H  
ATOM   1320  HD2 ARG A  88      52.403  35.848  -5.025  1.00  0.00           H  
ATOM   1321  HE  ARG A  88      53.704  35.530  -2.567  1.00  0.00           H  
ATOM   1322 HH12 ARG A  88      55.517  33.724  -5.707  1.00  0.00           H  
ATOM   1323 HH11 ARG A  88      54.397  35.039  -5.985  1.00  0.00           H  
ATOM   1324 HH22 ARG A  88      55.962  33.022  -3.573  1.00  0.00           H  
ATOM   1325 HH21 ARG A  88      55.182  33.800  -2.214  1.00  0.00           H  
ATOM   1326  N   ILE A  89      50.674  36.203   0.999  1.00 19.18           N  
ATOM   1327  CA  ILE A  89      50.859  35.658   2.343  1.00 18.39           C  
ATOM   1328  C   ILE A  89      50.196  34.295   2.416  1.00 18.34           C  
ATOM   1329  O   ILE A  89      49.026  34.150   2.040  1.00 19.06           O  
ATOM   1330  CB  ILE A  89      50.217  36.580   3.421  1.00 16.94           C  
ATOM   1331  CG1 ILE A  89      50.844  37.973   3.355  1.00 14.44           C  
ATOM   1332  CG2 ILE A  89      50.363  35.937   4.808  1.00 18.69           C  
ATOM   1333  CD1 ILE A  89      50.055  39.061   4.138  1.00 15.88           C  
ATOM   1334  H   ILE A  89      49.772  36.589   0.762  1.00  0.00           H  
ATOM   1335  HA  ILE A  89      51.925  35.554   2.546  1.00  0.00           H  
ATOM   1336  HB  ILE A  89      49.154  36.675   3.200  1.00  0.00           H  
ATOM   1337 HG13 ILE A  89      50.941  38.277   2.312  1.00  0.00           H  
ATOM   1338 HG12 ILE A  89      51.866  37.927   3.731  1.00  0.00           H  
ATOM   1339 HG21 ILE A  89      49.912  36.586   5.559  1.00  0.00           H  
ATOM   1340 HG22 ILE A  89      49.860  34.970   4.815  1.00  0.00           H  
ATOM   1341 HG23 ILE A  89      51.420  35.800   5.035  1.00  0.00           H  
ATOM   1342 HD11 ILE A  89      50.564  40.020   4.042  1.00  0.00           H  
ATOM   1343 HD12 ILE A  89      49.047  39.144   3.730  1.00  0.00           H  
ATOM   1344 HD13 ILE A  89      50.000  38.784   5.190  1.00  0.00           H  
ATOM   1345  N   SER A  90      50.944  33.300   2.899  1.00 18.63           N  
ATOM   1346  CA  SER A  90      50.438  31.940   3.036  1.00 18.97           C  
ATOM   1347  C   SER A  90      49.335  31.880   4.085  1.00 18.28           C  
ATOM   1348  O   SER A  90      49.473  32.427   5.175  1.00 17.35           O  
ATOM   1349  CB  SER A  90      51.554  30.992   3.472  1.00 22.20           C  
ATOM   1350  OG  SER A  90      52.557  30.873   2.476  1.00 28.15           O  
ATOM   1351  H   SER A  90      51.897  33.476   3.185  1.00  0.00           H  
ATOM   1352  HA  SER A  90      50.040  31.608   2.077  1.00  0.00           H  
ATOM   1353  HB3 SER A  90      51.133  30.009   3.682  1.00  0.00           H  
ATOM   1354  HB2 SER A  90      52.001  31.360   4.395  1.00  0.00           H  
ATOM   1355  HG  SER A  90      53.241  30.272   2.781  1.00  0.00           H  
ATOM   1356  N   PRO A  91      48.210  31.214   3.769  1.00 17.96           N  
ATOM   1357  CA  PRO A  91      47.119  31.117   4.739  1.00 16.15           C  
ATOM   1358  C   PRO A  91      47.535  30.558   6.099  1.00 18.32           C  
ATOM   1359  O   PRO A  91      46.921  30.882   7.117  1.00 15.85           O  
ATOM   1360  CB  PRO A  91      46.080  30.231   4.034  1.00 17.99           C  
ATOM   1361  CG  PRO A  91      46.346  30.488   2.565  1.00 17.44           C  
ATOM   1362  CD  PRO A  91      47.862  30.575   2.487  1.00 20.13           C  
ATOM   1363  HA  PRO A  91      46.691  32.109   4.885  1.00  0.00           H  
ATOM   1364  HB3 PRO A  91      45.079  30.581   4.285  1.00  0.00           H  
ATOM   1365  HB2 PRO A  91      46.287  29.185   4.260  1.00  0.00           H  
ATOM   1366  HG3 PRO A  91      45.916  31.450   2.284  1.00  0.00           H  
ATOM   1367  HG2 PRO A  91      46.004  29.634   1.981  1.00  0.00           H  
ATOM   1368  HD2 PRO A  91      48.279  29.568   2.463  1.00  0.00           H  
ATOM   1369  HD3 PRO A  91      48.142  31.237   1.668  1.00  0.00           H  
ATOM   1370  N   ASP A  92      48.572  29.728   6.142  1.00 17.39           N  
ATOM   1371  CA  ASP A  92      48.977  29.200   7.429  1.00 17.56           C  
ATOM   1372  C   ASP A  92      49.860  30.159   8.217  1.00 16.04           C  
ATOM   1373  O   ASP A  92      50.395  29.796   9.278  1.00 17.02           O  
ATOM   1374  CB  ASP A  92      49.637  27.803   7.303  1.00 20.45           C  
ATOM   1375  CG  ASP A  92      50.981  27.823   6.623  1.00 21.82           C  
ATOM   1376  OD1 ASP A  92      51.435  28.872   6.134  1.00 20.49           O  
ATOM   1377  OD2 ASP A  92      51.595  26.732   6.563  1.00 26.18           O1-
ATOM   1378  H   ASP A  92      49.057  29.480   5.291  1.00  0.00           H  
ATOM   1379  HA  ASP A  92      48.065  29.064   8.012  1.00  0.00           H  
ATOM   1380  HB3 ASP A  92      48.968  27.134   6.762  1.00  0.00           H  
ATOM   1381  HB2 ASP A  92      49.741  27.360   8.294  1.00  0.00           H  
ATOM   1382  N   ARG A  93      49.994  31.383   7.702  1.00 16.22           N  
ATOM   1383  CA  ARG A  93      50.759  32.420   8.402  1.00 14.38           C  
ATOM   1384  C   ARG A  93      49.845  33.610   8.642  1.00 14.85           C  
ATOM   1385  O   ARG A  93      50.290  34.761   8.760  1.00 15.00           O  
ATOM   1386  CB  ARG A  93      51.994  32.810   7.592  1.00 14.82           C  
ATOM   1387  CG  ARG A  93      53.054  31.694   7.704  1.00 15.31           C  
ATOM   1388  CD  ARG A  93      54.345  32.056   6.966  1.00 16.33           C  
ATOM   1389  NE  ARG A  93      55.002  33.237   7.521  1.00 16.37           N  
ATOM   1390  CZ  ARG A  93      55.653  33.245   8.684  1.00 18.51           C  
ATOM   1391  NH1 ARG A  93      55.735  32.132   9.412  1.00 15.99           N  
ATOM   1392  NH2 ARG A  93      56.200  34.370   9.127  1.00 14.79           N1+
ATOM   1393  H   ARG A  93      49.564  31.608   6.816  1.00  0.00           H  
ATOM   1394  HA  ARG A  93      51.083  32.026   9.365  1.00  0.00           H  
ATOM   1395  HB3 ARG A  93      52.405  33.742   7.981  1.00  0.00           H  
ATOM   1396  HB2 ARG A  93      51.716  32.942   6.546  1.00  0.00           H  
ATOM   1397  HG3 ARG A  93      52.650  30.769   7.295  1.00  0.00           H  
ATOM   1398  HG2 ARG A  93      53.277  31.510   8.755  1.00  0.00           H  
ATOM   1399  HD3 ARG A  93      54.124  32.226   5.913  1.00  0.00           H  
ATOM   1400  HD2 ARG A  93      55.031  31.210   7.001  1.00  0.00           H  
ATOM   1401  HE  ARG A  93      54.943  34.081   6.970  1.00  0.00           H  
ATOM   1402 HH12 ARG A  93      56.228  32.140  10.293  1.00  0.00           H  
ATOM   1403 HH11 ARG A  93      55.303  31.281   9.083  1.00  0.00           H  
ATOM   1404 HH22 ARG A  93      56.694  34.379  10.007  1.00  0.00           H  
ATOM   1405 HH21 ARG A  93      56.122  35.218   8.582  1.00  0.00           H  
ATOM   1406  N   VAL A  94      48.553  33.305   8.723  1.00 13.76           N  
ATOM   1407  CA  VAL A  94      47.541  34.332   8.956  1.00 13.21           C  
ATOM   1408  C   VAL A  94      46.673  33.996  10.169  1.00 14.85           C  
ATOM   1409  O   VAL A  94      46.190  32.865  10.287  1.00 15.90           O  
ATOM   1410  CB  VAL A  94      46.575  34.455   7.731  1.00 16.76           C  
ATOM   1411  CG1 VAL A  94      45.357  35.335   8.089  1.00 15.34           C  
ATOM   1412  CG2 VAL A  94      47.307  35.035   6.535  1.00 16.05           C  
ATOM   1413  H   VAL A  94      48.253  32.346   8.623  1.00  0.00           H  
ATOM   1414  HA  VAL A  94      48.033  35.291   9.121  1.00  0.00           H  
ATOM   1415  HB  VAL A  94      46.219  33.459   7.469  1.00  0.00           H  
ATOM   1416 HG11 VAL A  94      44.695  35.410   7.226  1.00  0.00           H  
ATOM   1417 HG12 VAL A  94      44.817  34.886   8.923  1.00  0.00           H  
ATOM   1418 HG13 VAL A  94      45.699  36.331   8.373  1.00  0.00           H  
ATOM   1419 HG21 VAL A  94      46.622  35.113   5.691  1.00  0.00           H  
ATOM   1420 HG22 VAL A  94      47.688  36.025   6.786  1.00  0.00           H  
ATOM   1421 HG23 VAL A  94      48.140  34.384   6.267  1.00  0.00           H  
ATOM   1422  N   TYR A  95      46.489  34.954  11.091  1.00 12.80           N  
ATOM   1423  CA  TYR A  95      45.544  34.730  12.195  1.00 13.42           C  
ATOM   1424  C   TYR A  95      44.508  35.844  12.067  1.00 13.00           C  
ATOM   1425  O   TYR A  95      44.870  36.987  11.729  1.00 14.56           O  
ATOM   1426  CB  TYR A  95      46.167  34.891  13.578  1.00 13.03           C  
ATOM   1427  CG  TYR A  95      46.939  33.704  14.085  1.00 14.27           C  
ATOM   1428  CD1 TYR A  95      46.557  32.400  13.769  1.00 15.75           C  
ATOM   1429  CD2 TYR A  95      48.033  33.890  14.926  1.00 13.59           C  
ATOM   1430  CE1 TYR A  95      47.249  31.313  14.289  1.00 17.19           C  
ATOM   1431  CE2 TYR A  95      48.737  32.802  15.453  1.00 14.76           C  
ATOM   1432  CZ  TYR A  95      48.324  31.514  15.122  1.00 18.45           C  
ATOM   1433  OH  TYR A  95      48.983  30.425  15.634  1.00 20.80           O  
ATOM   1434  H   TYR A  95      46.999  35.823  11.025  1.00  0.00           H  
ATOM   1435  HA  TYR A  95      45.069  33.753  12.100  1.00  0.00           H  
ATOM   1436  HB3 TYR A  95      45.388  35.147  14.296  1.00  0.00           H  
ATOM   1437  HB2 TYR A  95      46.813  35.769  13.582  1.00  0.00           H  
ATOM   1438  HD1 TYR A  95      45.716  32.226  13.115  1.00  0.00           H  
ATOM   1439  HD2 TYR A  95      48.353  34.889  15.183  1.00  0.00           H  
ATOM   1440  HE1 TYR A  95      46.943  30.308  14.038  1.00  0.00           H  
ATOM   1441  HE2 TYR A  95      49.583  32.969  16.104  1.00  0.00           H  
ATOM   1442  HH  TYR A  95      49.705  30.721  16.193  1.00  0.00           H  
ATOM   1443  N   ILE A  96      43.245  35.521  12.327  1.00 12.75           N  
ATOM   1444  CA  ILE A  96      42.177  36.528  12.261  1.00 11.35           C  
ATOM   1445  C   ILE A  96      41.351  36.350  13.516  1.00 14.10           C  
ATOM   1446  O   ILE A  96      40.749  35.282  13.743  1.00 14.50           O  
ATOM   1447  CB  ILE A  96      41.201  36.315  11.047  1.00 13.80           C  
ATOM   1448  CG1 ILE A  96      41.967  36.282   9.726  1.00 12.38           C  
ATOM   1449  CG2 ILE A  96      40.141  37.454  11.011  1.00 12.37           C  
ATOM   1450  CD1 ILE A  96      41.153  35.613   8.597  1.00 15.88           C  
ATOM   1451  H   ILE A  96      43.007  34.571  12.574  1.00  0.00           H  
ATOM   1452  HA  ILE A  96      42.605  37.531  12.230  1.00  0.00           H  
ATOM   1453  HB  ILE A  96      40.686  35.363  11.176  1.00  0.00           H  
ATOM   1454 HG13 ILE A  96      42.905  35.745   9.865  1.00  0.00           H  
ATOM   1455 HG12 ILE A  96      42.226  37.300   9.432  1.00  0.00           H  
ATOM   1456 HG21 ILE A  96      39.470  37.299  10.167  1.00  0.00           H  
ATOM   1457 HG22 ILE A  96      39.568  37.446  11.938  1.00  0.00           H  
ATOM   1458 HG23 ILE A  96      40.644  38.415  10.903  1.00  0.00           H  
ATOM   1459 HD11 ILE A  96      41.739  35.613   7.678  1.00  0.00           H  
ATOM   1460 HD12 ILE A  96      40.918  34.586   8.877  1.00  0.00           H  
ATOM   1461 HD13 ILE A  96      40.228  36.166   8.438  1.00  0.00           H  
ATOM   1462  N   ASN A  97      41.300  37.387  14.344  1.00 11.73           N  
ATOM   1463  CA  ASN A  97      40.481  37.316  15.554  1.00 11.32           C  
ATOM   1464  C   ASN A  97      39.078  37.865  15.229  1.00 13.06           C  
ATOM   1465  O   ASN A  97      38.957  38.969  14.704  1.00 14.54           O  
ATOM   1466  CB  ASN A  97      41.132  38.173  16.658  1.00 11.92           C  
ATOM   1467  CG  ASN A  97      42.348  37.512  17.268  1.00 15.64           C  
ATOM   1468  OD1 ASN A  97      42.436  36.287  17.345  1.00 16.99           O  
ATOM   1469  ND2 ASN A  97      43.297  38.330  17.714  1.00 15.19           N  
ATOM   1470  H   ASN A  97      41.826  38.225  14.138  1.00  0.00           H  
ATOM   1471  HA  ASN A  97      40.404  36.282  15.887  1.00  0.00           H  
ATOM   1472  HB3 ASN A  97      40.399  38.375  17.439  1.00  0.00           H  
ATOM   1473  HB2 ASN A  97      41.415  39.142  16.246  1.00  0.00           H  
ATOM   1474 HD22 ASN A  97      44.135  37.951  18.133  1.00  0.00           H  
ATOM   1475 HD21 ASN A  97      43.179  39.331  17.635  1.00  0.00           H  
ATOM   1476  N   TYR A  98      38.030  37.102  15.544  1.00 12.50           N  
ATOM   1477  CA  TYR A  98      36.647  37.538  15.282  1.00 11.25           C  
ATOM   1478  C   TYR A  98      36.031  38.021  16.574  1.00 11.50           C  
ATOM   1479  O   TYR A  98      36.190  37.384  17.610  1.00 13.21           O  
ATOM   1480  CB  TYR A  98      35.811  36.360  14.735  1.00 12.64           C  
ATOM   1481  CG  TYR A  98      36.263  35.924  13.359  1.00 12.99           C  
ATOM   1482  CD1 TYR A  98      35.912  36.663  12.237  1.00 13.61           C  
ATOM   1483  CD2 TYR A  98      37.135  34.825  13.190  1.00 14.05           C  
ATOM   1484  CE1 TYR A  98      36.418  36.345  10.967  1.00 15.98           C  
ATOM   1485  CE2 TYR A  98      37.649  34.497  11.924  1.00 13.35           C  
ATOM   1486  CZ  TYR A  98      37.292  35.258  10.823  1.00 12.67           C  
ATOM   1487  OH  TYR A  98      37.809  34.980   9.583  1.00 14.92           O  
ATOM   1488  H   TYR A  98      38.174  36.199  15.974  1.00  0.00           H  
ATOM   1489  HA  TYR A  98      36.652  38.349  14.555  1.00  0.00           H  
ATOM   1490  HB3 TYR A  98      34.761  36.648  14.698  1.00  0.00           H  
ATOM   1491  HB2 TYR A  98      35.880  35.517  15.423  1.00  0.00           H  
ATOM   1492  HD1 TYR A  98      35.237  37.501  12.332  1.00  0.00           H  
ATOM   1493  HD2 TYR A  98      37.417  34.222  14.041  1.00  0.00           H  
ATOM   1494  HE1 TYR A  98      36.134  36.935  10.110  1.00  0.00           H  
ATOM   1495  HE2 TYR A  98      38.317  33.657  11.814  1.00  0.00           H  
ATOM   1496  HH  TYR A  98      38.385  34.214   9.641  1.00  0.00           H  
ATOM   1497  N   TYR A  99      35.288  39.130  16.496  1.00 11.38           N  
ATOM   1498  CA  TYR A  99      34.630  39.723  17.646  1.00 10.83           C  
ATOM   1499  C   TYR A  99      33.172  39.986  17.320  1.00 11.80           C  
ATOM   1500  O   TYR A  99      32.879  40.702  16.359  1.00 13.03           O  
ATOM   1501  CB  TYR A  99      35.255  41.076  17.999  1.00 11.49           C  
ATOM   1502  CG  TYR A  99      36.715  41.051  18.367  1.00 11.26           C  
ATOM   1503  CD1 TYR A  99      37.107  41.137  19.699  1.00 14.73           C  
ATOM   1504  CD2 TYR A  99      37.693  41.030  17.382  1.00 11.36           C  
ATOM   1505  CE1 TYR A  99      38.438  41.214  20.052  1.00 17.44           C  
ATOM   1506  CE2 TYR A  99      39.048  41.099  17.717  1.00 13.37           C  
ATOM   1507  CZ  TYR A  99      39.409  41.196  19.061  1.00 16.68           C  
ATOM   1508  OH  TYR A  99      40.734  41.334  19.436  1.00 17.66           O  
ATOM   1509  H   TYR A  99      35.165  39.593  15.607  1.00  0.00           H  
ATOM   1510  HA  TYR A  99      34.702  39.050  18.500  1.00  0.00           H  
ATOM   1511  HB3 TYR A  99      34.688  41.534  18.809  1.00  0.00           H  
ATOM   1512  HB2 TYR A  99      35.104  41.769  17.171  1.00  0.00           H  
ATOM   1513  HD1 TYR A  99      36.362  41.145  20.482  1.00  0.00           H  
ATOM   1514  HD2 TYR A  99      37.411  40.959  16.342  1.00  0.00           H  
ATOM   1515  HE1 TYR A  99      38.717  41.286  21.094  1.00  0.00           H  
ATOM   1516  HE2 TYR A  99      39.798  41.076  16.940  1.00  0.00           H  
ATOM   1517  HH  TYR A  99      41.292  41.304  18.655  1.00  0.00           H  
ATOM   1518  N   ASP A 100      32.282  39.411  18.124  1.00 13.73           N  
ATOM   1519  CA  ASP A 100      30.842  39.617  17.957  1.00 14.78           C  
ATOM   1520  C   ASP A 100      30.558  40.751  18.923  1.00 14.30           C  
ATOM   1521  O   ASP A 100      30.489  40.538  20.124  1.00 14.82           O  
ATOM   1522  CB  ASP A 100      30.076  38.358  18.388  1.00 15.56           C  
ATOM   1523  CG  ASP A 100      28.599  38.449  18.115  1.00 19.72           C  
ATOM   1524  OD1 ASP A 100      28.112  39.537  17.743  1.00 17.08           O  
ATOM   1525  OD2 ASP A 100      27.917  37.404  18.274  1.00 20.93           O1-
ATOM   1526  H   ASP A 100      32.593  38.812  18.877  1.00  0.00           H  
ATOM   1527  HA  ASP A 100      30.599  39.898  16.932  1.00  0.00           H  
ATOM   1528  HB3 ASP A 100      30.237  38.183  19.452  1.00  0.00           H  
ATOM   1529  HB2 ASP A 100      30.486  37.490  17.873  1.00  0.00           H  
ATOM   1530  N   MET A 101      30.426  41.960  18.398  1.00 13.92           N  
ATOM   1531  CA  MET A 101      30.181  43.118  19.241  1.00 14.82           C  
ATOM   1532  C   MET A 101      28.728  43.334  19.632  1.00 14.00           C  
ATOM   1533  O   MET A 101      27.818  43.095  18.837  1.00 13.60           O  
ATOM   1534  CB  MET A 101      30.687  44.385  18.537  1.00 14.85           C  
ATOM   1535  CG  MET A 101      32.146  44.342  18.073  1.00 15.02           C  
ATOM   1536  SD  MET A 101      33.295  44.253  19.435  1.00 17.97           S  
ATOM   1537  CE  MET A 101      33.022  45.805  20.234  1.00 14.31           C  
ATOM   1538  H   MET A 101      30.496  42.088  17.398  1.00  0.00           H  
ATOM   1539  HA  MET A 101      30.758  42.993  20.158  1.00  0.00           H  
ATOM   1540  HB3 MET A 101      30.543  45.244  19.193  1.00  0.00           H  
ATOM   1541  HB2 MET A 101      30.044  44.604  17.684  1.00  0.00           H  
ATOM   1542  HG3 MET A 101      32.362  45.227  17.474  1.00  0.00           H  
ATOM   1543  HG2 MET A 101      32.292  43.484  17.418  1.00  0.00           H  
ATOM   1544  HE1 MET A 101      33.673  45.886  21.103  1.00  0.00           H  
ATOM   1545  HE2 MET A 101      33.241  46.615  19.539  1.00  0.00           H  
ATOM   1546  HE3 MET A 101      31.981  45.872  20.553  1.00  0.00           H  
ATOM   1547  N   ASN A 102      28.511  43.771  20.867  1.00 14.94           N  
ATOM   1548  CA  ASN A 102      27.147  44.119  21.294  1.00 14.88           C  
ATOM   1549  C   ASN A 102      26.908  45.526  20.737  1.00 13.96           C  
ATOM   1550  O   ASN A 102      27.813  46.373  20.743  1.00 12.80           O  
ATOM   1551  CB  ASN A 102      27.089  44.146  22.846  1.00 18.85           C  
ATOM   1552  CG  ASN A 102      26.460  42.891  23.453  1.00 28.18           C  
ATOM   1553  OD1 ASN A 102      25.293  42.614  23.199  1.00 34.00           O  
ATOM   1554  ND2 ASN A 102      27.170  42.171  24.312  1.00 33.80           N  
ATOM   1555  H   ASN A 102      29.271  43.879  21.521  1.00  0.00           H  
ATOM   1556  HA  ASN A 102      26.454  43.371  20.897  1.00  0.00           H  
ATOM   1557  HB3 ASN A 102      26.428  44.948  23.175  1.00  0.00           H  
ATOM   1558  HB2 ASN A 102      28.058  44.379  23.291  1.00  0.00           H  
ATOM   1559 HD22 ASN A 102      26.731  41.363  24.725  1.00  0.00           H  
ATOM   1560 HD21 ASN A 102      28.124  42.401  24.551  1.00  0.00           H  
ATOM   1561  N   ALA A 103      25.693  45.788  20.268  1.00 11.43           N  
ATOM   1562  CA  ALA A 103      25.373  47.103  19.732  1.00  9.84           C  
ATOM   1563  C   ALA A 103      25.700  48.256  20.696  1.00 12.01           C  
ATOM   1564  O   ALA A 103      26.143  49.317  20.264  1.00 12.85           O  
ATOM   1565  CB  ALA A 103      23.890  47.130  19.333  1.00 12.78           C  
ATOM   1566  H   ALA A 103      24.986  45.064  20.283  1.00  0.00           H  
ATOM   1567  HA  ALA A 103      25.980  47.249  18.838  1.00  0.00           H  
ATOM   1568  HB1 ALA A 103      23.624  48.086  18.886  1.00  0.00           H  
ATOM   1569  HB2 ALA A 103      23.661  46.355  18.600  1.00  0.00           H  
ATOM   1570  HB3 ALA A 103      23.236  46.978  20.194  1.00  0.00           H  
ATOM   1571  N   ALA A 104      25.485  48.044  21.995  1.00 11.35           N  
ATOM   1572  CA  ALA A 104      25.764  49.087  22.995  1.00 11.70           C  
ATOM   1573  C   ALA A 104      27.253  49.373  23.148  1.00 11.78           C  
ATOM   1574  O   ALA A 104      27.619  50.394  23.733  1.00 12.60           O  
ATOM   1575  CB  ALA A 104      25.179  48.685  24.378  1.00 13.35           C  
ATOM   1576  H   ALA A 104      25.125  47.155  22.309  1.00  0.00           H  
ATOM   1577  HA  ALA A 104      25.274  50.005  22.673  1.00  0.00           H  
ATOM   1578  HB1 ALA A 104      25.394  49.467  25.105  1.00  0.00           H  
ATOM   1579  HB2 ALA A 104      24.099  48.556  24.292  1.00  0.00           H  
ATOM   1580  HB3 ALA A 104      25.631  47.749  24.706  1.00  0.00           H  
ATOM   1581  N   ASN A 105      28.082  48.465  22.626  1.00 12.34           N  
ATOM   1582  CA  ASN A 105      29.542  48.611  22.728  1.00  9.97           C  
ATOM   1583  C   ASN A 105      30.217  49.091  21.453  1.00 12.13           C  
ATOM   1584  O   ASN A 105      31.433  48.919  21.298  1.00 12.35           O  
ATOM   1585  CB  ASN A 105      30.202  47.286  23.168  1.00 10.86           C  
ATOM   1586  CG  ASN A 105      29.838  46.887  24.620  1.00 12.81           C  
ATOM   1587  OD1 ASN A 105      29.858  45.698  24.982  1.00 15.73           O  
ATOM   1588  ND2 ASN A 105      29.510  47.878  25.441  1.00 11.03           N  
ATOM   1589  H   ASN A 105      27.709  47.656  22.150  1.00  0.00           H  
ATOM   1590  HA  ASN A 105      29.744  49.351  23.503  1.00  0.00           H  
ATOM   1591  HB3 ASN A 105      31.284  47.372  23.076  1.00  0.00           H  
ATOM   1592  HB2 ASN A 105      29.902  46.488  22.488  1.00  0.00           H  
ATOM   1593 HD22 ASN A 105      29.264  47.679  26.400  1.00  0.00           H  
ATOM   1594 HD21 ASN A 105      29.506  48.831  25.107  1.00  0.00           H  
ATOM   1595  N   VAL A 106      29.455  49.668  20.523  1.00 10.19           N  
ATOM   1596  CA  VAL A 106      30.069  50.212  19.329  1.00  8.64           C  
ATOM   1597  C   VAL A 106      29.610  51.648  19.184  1.00 10.56           C  
ATOM   1598  O   VAL A 106      28.424  51.891  18.979  1.00 11.97           O  
ATOM   1599  CB  VAL A 106      29.692  49.437  18.060  1.00 10.74           C  
ATOM   1600  CG1 VAL A 106      30.307  50.121  16.847  1.00 11.19           C  
ATOM   1601  CG2 VAL A 106      30.174  48.011  18.173  1.00 11.68           C  
ATOM   1602  H   VAL A 106      28.455  49.726  20.654  1.00  0.00           H  
ATOM   1603  HA  VAL A 106      31.152  50.195  19.448  1.00  0.00           H  
ATOM   1604  HB  VAL A 106      28.607  49.436  17.954  1.00  0.00           H  
ATOM   1605 HG11 VAL A 106      30.040  49.572  15.945  1.00  0.00           H  
ATOM   1606 HG12 VAL A 106      29.930  51.141  16.776  1.00  0.00           H  
ATOM   1607 HG13 VAL A 106      31.392  50.141  16.952  1.00  0.00           H  
ATOM   1608 HG21 VAL A 106      29.905  47.463  17.270  1.00  0.00           H  
ATOM   1609 HG22 VAL A 106      31.257  48.002  18.295  1.00  0.00           H  
ATOM   1610 HG23 VAL A 106      29.708  47.538  19.038  1.00  0.00           H  
ATOM   1611  N   GLY A 107      30.551  52.584  19.309  1.00 10.97           N  
ATOM   1612  CA  GLY A 107      30.212  53.997  19.156  1.00 11.42           C  
ATOM   1613  C   GLY A 107      30.281  54.442  17.696  1.00 11.58           C  
ATOM   1614  O   GLY A 107      31.092  53.954  16.918  1.00 11.71           O  
ATOM   1615  H   GLY A 107      31.504  52.319  19.510  1.00  0.00           H  
ATOM   1616  HA3 GLY A 107      30.896  54.600  19.751  1.00  0.00           H  
ATOM   1617  HA2 GLY A 107      29.207  54.172  19.542  1.00  0.00           H  
ATOM   1618  N   TRP A 108      29.429  55.393  17.320  1.00 11.32           N  
ATOM   1619  CA  TRP A 108      29.406  55.900  15.950  1.00 12.32           C  
ATOM   1620  C   TRP A 108      28.534  57.159  15.970  1.00 12.06           C  
ATOM   1621  O   TRP A 108      27.520  57.195  16.671  1.00 13.05           O  
ATOM   1622  CB  TRP A 108      28.813  54.860  14.958  1.00 12.80           C  
ATOM   1623  CG  TRP A 108      28.494  55.337  13.564  1.00 11.74           C  
ATOM   1624  CD1 TRP A 108      29.385  55.548  12.565  1.00 13.82           C  
ATOM   1625  CD2 TRP A 108      27.205  55.779  13.039  1.00 13.97           C  
ATOM   1626  NE1 TRP A 108      28.743  56.099  11.471  1.00 13.88           N  
ATOM   1627  CE2 TRP A 108      27.399  56.283  11.716  1.00 15.28           C  
ATOM   1628  CE3 TRP A 108      25.893  55.844  13.566  1.00 13.78           C  
ATOM   1629  CZ2 TRP A 108      26.354  56.855  10.971  1.00 17.73           C  
ATOM   1630  CZ3 TRP A 108      24.839  56.426  12.831  1.00 16.67           C  
ATOM   1631  CH2 TRP A 108      25.072  56.945  11.543  1.00 15.33           C  
ATOM   1632  H   TRP A 108      28.744  55.795  17.958  1.00  0.00           H  
ATOM   1633  HA  TRP A 108      30.410  56.191  15.654  1.00  0.00           H  
ATOM   1634  HB3 TRP A 108      27.879  54.479  15.372  1.00  0.00           H  
ATOM   1635  HB2 TRP A 108      29.468  53.999  14.883  1.00  0.00           H  
ATOM   1636  HD1 TRP A 108      30.443  55.345  12.642  1.00  0.00           H  
ATOM   1637  HE1 TRP A 108      29.240  56.425  10.638  1.00  0.00           H  
ATOM   1638  HE3 TRP A 108      25.706  55.494  14.571  1.00  0.00           H  
ATOM   1639  HZ2 TRP A 108      26.540  57.260   9.985  1.00  0.00           H  
ATOM   1640  HZ3 TRP A 108      23.859  56.511  13.278  1.00  0.00           H  
ATOM   1641  HH2 TRP A 108      24.273  57.434  11.005  1.00  0.00           H  
ATOM   1642  N   ASN A 109      28.952  58.184  15.234  1.00 12.05           N  
ATOM   1643  CA  ASN A 109      28.107  59.373  15.074  1.00 12.26           C  
ATOM   1644  C   ASN A 109      27.556  59.959  16.388  1.00 11.68           C  
ATOM   1645  O   ASN A 109      26.345  60.171  16.532  1.00 14.01           O  
ATOM   1646  CB  ASN A 109      26.973  59.112  14.032  1.00 13.51           C  
ATOM   1647  CG  ASN A 109      26.106  60.322  13.637  1.00 16.86           C  
ATOM   1648  OD1 ASN A 109      24.946  60.414  14.012  1.00 25.15           O  
ATOM   1649  ND2 ASN A 109      26.626  61.277  12.880  1.00 14.59           N  
ATOM   1650  H   ASN A 109      29.780  58.116  14.650  1.00  0.00           H  
ATOM   1651  HA  ASN A 109      28.727  60.167  14.671  1.00  0.00           H  
ATOM   1652  HB3 ASN A 109      26.293  58.361  14.433  1.00  0.00           H  
ATOM   1653  HB2 ASN A 109      27.386  58.690  13.119  1.00  0.00           H  
ATOM   1654 HD22 ASN A 109      25.980  61.986  12.561  1.00  0.00           H  
ATOM   1655 HD21 ASN A 109      27.511  61.156  12.417  1.00  0.00           H  
ATOM   1656  N   ASN A 110      28.453  60.196  17.344  1.00 13.89           N  
ATOM   1657  CA  ASN A 110      28.133  60.791  18.634  1.00 12.46           C  
ATOM   1658  C   ASN A 110      27.323  59.953  19.622  1.00 13.34           C  
ATOM   1659  O   ASN A 110      26.976  60.443  20.709  1.00 15.48           O  
ATOM   1660  CB  ASN A 110      27.457  62.192  18.532  1.00 14.39           C  
ATOM   1661  CG  ASN A 110      28.191  63.210  17.670  1.00 20.18           C  
ATOM   1662  OD1 ASN A 110      29.169  63.810  18.109  1.00 19.10           O  
ATOM   1663  ND2 ASN A 110      27.708  63.428  16.452  1.00 22.71           N  
ATOM   1664  H   ASN A 110      29.406  59.929  17.178  1.00  0.00           H  
ATOM   1665  HA  ASN A 110      29.093  60.933  19.130  1.00  0.00           H  
ATOM   1666  HB3 ASN A 110      27.383  62.637  19.524  1.00  0.00           H  
ATOM   1667  HB2 ASN A 110      26.427  62.099  18.188  1.00  0.00           H  
ATOM   1668 HD22 ASN A 110      28.133  64.118  15.853  1.00  0.00           H  
ATOM   1669 HD21 ASN A 110      26.911  62.897  16.118  1.00  0.00           H  
ATOM   1670  N   SER A 111      27.056  58.692  19.281  1.00 12.23           N  
ATOM   1671  CA  SER A 111      26.280  57.819  20.146  1.00 11.26           C  
ATOM   1672  C   SER A 111      26.749  56.390  19.885  1.00 11.79           C  
ATOM   1673  O   SER A 111      27.913  56.191  19.520  1.00 12.26           O  
ATOM   1674  CB  SER A 111      24.782  58.078  19.799  1.00 13.07           C  
ATOM   1675  OG  SER A 111      23.839  57.398  20.615  1.00 14.54           O  
ATOM   1676  H   SER A 111      27.308  58.311  18.371  1.00  0.00           H  
ATOM   1677  HA  SER A 111      26.466  58.039  21.199  1.00  0.00           H  
ATOM   1678  HB3 SER A 111      24.593  57.808  18.757  1.00  0.00           H  
ATOM   1679  HB2 SER A 111      24.562  59.144  19.874  1.00  0.00           H  
ATOM   1680  HG  SER A 111      23.005  57.411  20.125  1.00  0.00           H  
ATOM   1681  N   THR A 112      25.876  55.412  20.077  1.00 10.92           N  
ATOM   1682  CA  THR A 112      26.233  54.006  19.808  1.00  9.60           C  
ATOM   1683  C   THR A 112      25.102  53.389  18.974  1.00 11.41           C  
ATOM   1684  O   THR A 112      24.198  54.101  18.566  1.00 12.99           O  
ATOM   1685  CB  THR A 112      26.364  53.151  21.093  1.00 11.98           C  
ATOM   1686  OG1 THR A 112      25.104  53.109  21.769  1.00 11.94           O  
ATOM   1687  CG2 THR A 112      27.442  53.714  22.033  1.00 11.56           C  
ATOM   1688  H   THR A 112      24.947  55.623  20.414  1.00  0.00           H  
ATOM   1689  HA  THR A 112      27.166  53.967  19.246  1.00  0.00           H  
ATOM   1690  HB  THR A 112      26.642  52.135  20.810  1.00  0.00           H  
ATOM   1691  HG1 THR A 112      25.186  52.579  22.565  1.00  0.00           H  
ATOM   1692 HG21 THR A 112      27.509  53.091  22.925  1.00  0.00           H  
ATOM   1693 HG22 THR A 112      28.405  53.719  21.521  1.00  0.00           H  
ATOM   1694 HG23 THR A 112      27.179  54.732  22.321  1.00  0.00           H  
ATOM   1695  N   PHE A 113      25.155  52.088  18.720  1.00 11.61           N  
ATOM   1696  CA  PHE A 113      24.081  51.431  17.973  1.00 11.26           C  
ATOM   1697  C   PHE A 113      22.974  50.936  18.909  1.00 13.23           C  
ATOM   1698  O   PHE A 113      22.057  50.203  18.489  1.00 14.29           O  
ATOM   1699  CB  PHE A 113      24.659  50.297  17.093  1.00 10.93           C  
ATOM   1700  CG  PHE A 113      25.399  50.774  15.853  1.00 14.49           C  
ATOM   1701  CD1 PHE A 113      24.688  51.091  14.674  1.00 15.48           C  
ATOM   1702  CD2 PHE A 113      26.776  51.075  15.915  1.00 12.77           C  
ATOM   1703  CE1 PHE A 113      25.353  51.635  13.582  1.00 15.40           C  
ATOM   1704  CE2 PHE A 113      27.426  51.603  14.809  1.00 14.90           C  
ATOM   1705  CZ  PHE A 113      26.717  51.885  13.649  1.00 16.42           C  
ATOM   1706  H   PHE A 113      25.936  51.524  19.033  1.00  0.00           H  
ATOM   1707  HA  PHE A 113      23.593  52.129  17.290  1.00  0.00           H  
ATOM   1708  HB3 PHE A 113      23.860  49.636  16.754  1.00  0.00           H  
ATOM   1709  HB2 PHE A 113      25.327  49.670  17.685  1.00  0.00           H  
ATOM   1710  HD1 PHE A 113      23.625  50.928  14.610  1.00  0.00           H  
ATOM   1711  HD2 PHE A 113      27.331  50.908  16.824  1.00  0.00           H  
ATOM   1712  HE1 PHE A 113      24.808  51.886  12.682  1.00  0.00           H  
ATOM   1713  HE2 PHE A 113      28.483  51.822  14.864  1.00  0.00           H  
ATOM   1714  HZ  PHE A 113      27.222  52.326  12.800  1.00  0.00           H  
ATOM   1715  N   ALA A 114      23.052  51.348  20.172  1.00 12.90           N  
ATOM   1716  CA  ALA A 114      22.024  51.006  21.154  1.00 12.46           C  
ATOM   1717  C   ALA A 114      21.187  52.283  21.265  1.00 11.22           C  
ATOM   1718  O   ALA A 114      21.485  53.173  22.037  1.00 14.53           O  
ATOM   1719  CB  ALA A 114      22.629  50.602  22.503  1.00 15.20           C  
ATOM   1720  H   ALA A 114      23.732  52.053  20.439  1.00  0.00           H  
ATOM   1721  HA  ALA A 114      21.390  50.181  20.829  1.00  0.00           H  
ATOM   1722  HB1 ALA A 114      21.847  50.505  23.258  1.00  0.00           H  
ATOM   1723  HB2 ALA A 114      23.095  49.624  22.410  1.00  0.00           H  
ATOM   1724  HB3 ALA A 114      23.355  51.327  22.867  1.00  0.00           H  
ATOM   1725  N   LEU A 115      20.135  52.367  20.458  1.00 12.25           N  
ATOM   1726  CA  LEU A 115      19.282  53.552  20.400  1.00 14.11           C  
ATOM   1727  C   LEU A 115      17.887  53.311  20.947  1.00 14.36           C  
ATOM   1728  O   LEU A 115      17.034  54.204  20.902  1.00 16.66           O  
ATOM   1729  CB  LEU A 115      19.303  54.107  18.971  1.00 15.96           C  
ATOM   1730  CG  LEU A 115      20.686  54.534  18.429  1.00 16.46           C  
ATOM   1731  CD1 LEU A 115      20.586  54.931  16.941  1.00 20.77           C  
ATOM   1732  CD2 LEU A 115      21.335  55.647  19.276  1.00 17.84           C  
ATOM   1733  H   LEU A 115      19.795  51.508  20.019  1.00  0.00           H  
ATOM   1734  HA  LEU A 115      19.664  54.349  21.038  1.00  0.00           H  
ATOM   1735  HB3 LEU A 115      18.648  54.978  18.934  1.00  0.00           H  
ATOM   1736  HB2 LEU A 115      18.893  53.336  18.322  1.00  0.00           H  
ATOM   1737  HG  LEU A 115      21.350  53.669  18.472  1.00  0.00           H  
ATOM   1738 HD11 LEU A 115      21.319  54.388  16.344  1.00  0.00           H  
ATOM   1739 HD12 LEU A 115      19.601  54.720  16.522  1.00  0.00           H  
ATOM   1740 HD13 LEU A 115      20.763  55.995  16.776  1.00  0.00           H  
ATOM   1741 HD21 LEU A 115      21.878  56.365  18.661  1.00  0.00           H  
ATOM   1742 HD22 LEU A 115      20.598  56.206  19.855  1.00  0.00           H  
ATOM   1743 HD23 LEU A 115      22.053  55.219  19.976  1.00  0.00           H  
ATOM   1744  N   GLU A 116      17.665  52.123  21.484  1.00 13.38           N  
ATOM   1745  CA  GLU A 116      16.340  51.715  21.921  1.00 15.31           C  
ATOM   1746  C   GLU A 116      15.949  51.963  23.377  1.00 16.56           C  
ATOM   1747  O   GLU A 116      14.749  52.080  23.691  1.00 16.99           O  
ATOM   1748  CB  GLU A 116      16.123  50.240  21.577  1.00 16.49           C  
ATOM   1749  CG  GLU A 116      16.621  49.771  20.208  1.00 16.21           C  
ATOM   1750  CD  GLU A 116      17.988  49.140  20.247  1.00 15.03           C  
ATOM   1751  OE1 GLU A 116      18.076  47.931  19.938  1.00 12.96           O  
ATOM   1752  OE2 GLU A 116      18.968  49.888  20.439  1.00 13.29           O1-
ATOM   1753  H   GLU A 116      18.341  51.371  21.325  1.00  0.00           H  
ATOM   1754  HA  GLU A 116      15.601  52.260  21.328  1.00  0.00           H  
ATOM   1755  HB3 GLU A 116      15.050  50.105  21.546  1.00  0.00           H  
ATOM   1756  HB2 GLU A 116      16.517  49.595  22.366  1.00  0.00           H  
ATOM   1757  HG3 GLU A 116      16.607  50.582  19.481  1.00  0.00           H  
ATOM   1758  HG2 GLU A 116      15.956  48.992  19.854  1.00  0.00           H  
ATOM   1759  N   HIS A 117      16.947  52.039  24.253  1.00 15.70           N  
ATOM   1760  CA  HIS A 117      16.696  52.178  25.677  1.00 17.33           C  
ATOM   1761  C   HIS A 117      17.553  53.232  26.354  1.00 18.51           C  
ATOM   1762  O   HIS A 117      18.643  53.549  25.890  1.00 18.89           O  
ATOM   1763  CB  HIS A 117      17.078  50.834  26.320  1.00 16.80           C  
ATOM   1764  CG  HIS A 117      16.063  49.733  26.351  1.00 16.11           C  
ATOM   1765  ND1 HIS A 117      14.710  49.926  26.137  1.00 18.73           N  
ATOM   1766  CD2 HIS A 117      16.213  48.399  26.651  1.00 16.57           C  
ATOM   1767  CE1 HIS A 117      14.116  48.753  26.359  1.00 17.20           C  
ATOM   1768  NE2 HIS A 117      14.961  47.791  26.673  1.00 16.61           N  
ATOM   1769  H   HIS A 117      17.905  51.962  23.943  1.00  0.00           H  
ATOM   1770  HA  HIS A 117      15.659  52.431  25.903  1.00  0.00           H  
ATOM   1771  HB3 HIS A 117      17.325  50.989  27.367  1.00  0.00           H  
ATOM   1772  HB2 HIS A 117      17.981  50.439  25.851  1.00  0.00           H  
ATOM   1773  HD1 HIS A 117      14.286  50.719  25.670  1.00  0.00           H  
ATOM   1774  HD2 HIS A 117      17.111  47.838  26.884  1.00  0.00           H  
ATOM   1775  HE1 HIS A 117      13.061  48.584  26.222  1.00  0.00           H  
ATOM   1776  N   HIS A 118      17.053  53.760  27.464  1.00 23.45           N  
ATOM   1777  CA  HIS A 118      17.766  54.785  28.205  1.00 27.13           C  
ATOM   1778  C   HIS A 118      17.999  54.434  29.670  1.00 32.39           C  
ATOM   1779  O   HIS A 118      18.892  55.073  30.276  1.00 35.86           O  
ATOM   1780  CB  HIS A 118      17.327  56.273  28.006  1.00 29.39           C  
ATOM   1781  CG  HIS A 118      18.009  57.015  26.861  1.00 32.35           C  
ATOM   1782  ND1 HIS A 118      17.811  58.352  26.577  1.00 29.93           N  
ATOM   1783  CD2 HIS A 118      18.946  56.633  25.931  1.00 32.55           C  
ATOM   1784  CE1 HIS A 118      18.567  58.689  25.532  1.00 33.83           C  
ATOM   1785  NE2 HIS A 118      19.370  57.706  25.158  1.00 35.75           N  
ATOM   1786  H   HIS A 118      16.108  53.542  27.741  1.00  0.00           H  
ATOM   1787  HA  HIS A 118      18.804  54.783  27.879  1.00  0.00           H  
ATOM   1788  HXT HIS A 118      17.535  53.602  30.128  1.00  0.00           H  
ATOM   1789  HB3 HIS A 118      17.582  56.866  28.884  1.00  0.00           H  
ATOM   1790  HB2 HIS A 118      16.252  56.387  27.977  1.00  0.00           H  
ATOM   1791  HD1 HIS A 118      17.086  58.987  26.951  1.00  0.00           H  
ATOM   1792  HD2 HIS A 118      19.397  55.679  25.785  1.00  0.00           H  
ATOM   1793  HE1 HIS A 118      18.537  59.659  25.057  1.00  0.00           H  
ATOM   1794  N   LYS A 127       2.752  66.502   2.739  1.00 36.43           N  
ATOM   1795  CA  LYS A 127       4.107  66.211   3.293  1.00 34.14           C  
ATOM   1796  C   LYS A 127       4.477  64.735   3.109  1.00 31.97           C  
ATOM   1797  O   LYS A 127       5.628  64.411   2.807  1.00 32.16           O  
ATOM   1798  CB  LYS A 127       4.184  66.611   4.773  1.00 35.44           C  
ATOM   1799  CG  LYS A 127       5.585  67.016   5.220  1.00 36.80           C  
ATOM   1800  CD  LYS A 127       5.639  67.631   6.618  1.00 37.05           C  
ATOM   1801  CE  LYS A 127       4.833  68.922   6.752  1.00 36.38           C  
ATOM   1802  NZ  LYS A 127       4.960  69.858   5.598  1.00 36.30           N1+
ATOM   1803  H1  LYS A 127       2.535  67.479   2.874  1.00  0.00           H  
ATOM   1804  H2  LYS A 127       2.738  66.288   1.752  1.00  0.00           H  
ATOM   1805  HA  LYS A 127       4.832  66.811   2.743  1.00  0.00           H  
ATOM   1806  HB3 LYS A 127       3.832  65.784   5.390  1.00  0.00           H  
ATOM   1807  HB2 LYS A 127       3.492  67.432   4.962  1.00  0.00           H  
ATOM   1808  HG3 LYS A 127       6.005  67.718   4.500  1.00  0.00           H  
ATOM   1809  HG2 LYS A 127       6.242  66.147   5.182  1.00  0.00           H  
ATOM   1810  HD3 LYS A 127       6.677  67.823   6.889  1.00  0.00           H  
ATOM   1811  HD2 LYS A 127       5.281  66.904   7.347  1.00  0.00           H  
ATOM   1812  HE3 LYS A 127       5.125  69.436   7.668  1.00  0.00           H  
ATOM   1813  HE2 LYS A 127       3.782  68.677   6.904  1.00  0.00           H  
ATOM   1814  HZ1 LYS A 127       4.399  70.680   5.768  1.00  0.00           H  
ATOM   1815  HZ2 LYS A 127       5.927  70.128   5.488  1.00  0.00           H  
ATOM   1816  HZ3 LYS A 127       4.640  69.401   4.756  1.00  0.00           H  
ATOM   1817  N   ALA A 128       3.491  63.858   3.290  1.00 29.19           N  
ATOM   1818  CA  ALA A 128       3.661  62.411   3.141  1.00 25.77           C  
ATOM   1819  C   ALA A 128       4.104  62.029   1.723  1.00 23.95           C  
ATOM   1820  O   ALA A 128       3.467  62.442   0.751  1.00 23.45           O  
ATOM   1821  CB  ALA A 128       2.363  61.693   3.487  1.00 25.99           C  
ATOM   1822  H   ALA A 128       2.568  64.181   3.544  1.00  0.00           H  
ATOM   1823  HA  ALA A 128       4.430  62.083   3.840  1.00  0.00           H  
ATOM   1824  HB1 ALA A 128       2.500  60.618   3.373  1.00  0.00           H  
ATOM   1825  HB2 ALA A 128       2.087  61.916   4.518  1.00  0.00           H  
ATOM   1826  HB3 ALA A 128       1.571  62.031   2.818  1.00  0.00           H  
ATOM   1827  N   PRO A 129       5.190  61.232   1.604  1.00 21.54           N  
ATOM   1828  CA  PRO A 129       5.584  60.714   0.292  1.00 20.04           C  
ATOM   1829  C   PRO A 129       4.567  59.687  -0.191  1.00 18.18           C  
ATOM   1830  O   PRO A 129       3.839  59.112   0.619  1.00 18.03           O  
ATOM   1831  CB  PRO A 129       6.933  60.045   0.568  1.00 20.20           C  
ATOM   1832  CG  PRO A 129       6.879  59.670   2.003  1.00 20.55           C  
ATOM   1833  CD  PRO A 129       6.080  60.747   2.675  1.00 21.61           C  
ATOM   1834  HA  PRO A 129       5.692  61.524  -0.430  1.00  0.00           H  
ATOM   1835  HB3 PRO A 129       7.733  60.769   0.414  1.00  0.00           H  
ATOM   1836  HB2 PRO A 129       7.019  59.143  -0.038  1.00  0.00           H  
ATOM   1837  HG3 PRO A 129       7.889  59.660   2.413  1.00  0.00           H  
ATOM   1838  HG2 PRO A 129       6.362  58.716   2.109  1.00  0.00           H  
ATOM   1839  HD2 PRO A 129       5.479  60.306   3.470  1.00  0.00           H  
ATOM   1840  HD3 PRO A 129       6.747  61.553   2.981  1.00  0.00           H  
ATOM   1841  N   SER A 130       4.496  59.469  -1.501  1.00 16.74           N  
ATOM   1842  CA  SER A 130       3.544  58.513  -2.047  1.00 14.99           C  
ATOM   1843  C   SER A 130       3.923  57.065  -1.723  1.00 13.95           C  
ATOM   1844  O   SER A 130       3.046  56.203  -1.643  1.00 13.82           O  
ATOM   1845  CB  SER A 130       3.427  58.687  -3.566  1.00 14.61           C  
ATOM   1846  OG  SER A 130       4.708  58.708  -4.171  1.00 14.55           O  
ATOM   1847  H   SER A 130       5.107  59.970  -2.130  1.00  0.00           H  
ATOM   1848  HA  SER A 130       2.568  58.716  -1.606  1.00  0.00           H  
ATOM   1849  HB3 SER A 130       2.907  59.619  -3.785  1.00  0.00           H  
ATOM   1850  HB2 SER A 130       2.843  57.866  -3.981  1.00  0.00           H  
ATOM   1851  HG  SER A 130       4.612  58.818  -5.120  1.00  0.00           H  
ATOM   1852  N   HIS A 131       5.226  56.818  -1.552  1.00 13.06           N  
ATOM   1853  CA  HIS A 131       5.781  55.466  -1.366  1.00 12.43           C  
ATOM   1854  C   HIS A 131       6.956  55.486  -0.432  1.00 12.00           C  
ATOM   1855  O   HIS A 131       7.730  56.425  -0.429  1.00 12.60           O  
ATOM   1856  CB  HIS A 131       6.238  54.925  -2.717  1.00 12.08           C  
ATOM   1857  CG  HIS A 131       6.730  53.493  -2.682  1.00 11.90           C  
ATOM   1858  ND1 HIS A 131       8.043  53.173  -2.703  1.00 12.31           N  
ATOM   1859  CD2 HIS A 131       6.036  52.296  -2.649  1.00 11.52           C  
ATOM   1860  CE1 HIS A 131       8.173  51.834  -2.694  1.00 11.39           C  
ATOM   1861  NE2 HIS A 131       6.951  51.300  -2.648  1.00 11.98           N  
ATOM   1862  H   HIS A 131       5.888  57.581  -1.546  1.00  0.00           H  
ATOM   1863  HA  HIS A 131       5.009  54.813  -0.959  1.00  0.00           H  
ATOM   1864  HB3 HIS A 131       7.023  55.567  -3.116  1.00  0.00           H  
ATOM   1865  HB2 HIS A 131       5.422  55.009  -3.434  1.00  0.00           H  
ATOM   1866  HD1 HIS A 131       8.741  53.903  -2.722  1.00  0.00           H  
ATOM   1867  HD2 HIS A 131       4.956  52.298  -2.630  1.00  0.00           H  
ATOM   1868  HE1 HIS A 131       9.156  51.387  -2.722  1.00  0.00           H  
ATOM   1869  N   VAL A 132       7.110  54.431   0.360  1.00 12.04           N  
ATOM   1870  CA  VAL A 132       8.321  54.231   1.154  1.00 11.92           C  
ATOM   1871  C   VAL A 132       8.682  52.733   1.176  1.00 11.64           C  
ATOM   1872  O   VAL A 132       7.792  51.896   1.282  1.00 11.75           O  
ATOM   1873  CB  VAL A 132       8.148  54.796   2.587  1.00 12.04           C  
ATOM   1874  CG1 VAL A 132       7.097  54.008   3.364  1.00 12.26           C  
ATOM   1875  CG2 VAL A 132       9.477  54.800   3.328  1.00 12.42           C  
ATOM   1876  H   VAL A 132       6.378  53.738   0.426  1.00  0.00           H  
ATOM   1877  HA  VAL A 132       9.137  54.770   0.672  1.00  0.00           H  
ATOM   1878  HB  VAL A 132       7.804  55.827   2.504  1.00  0.00           H  
ATOM   1879 HG11 VAL A 132       6.996  54.426   4.366  1.00  0.00           H  
ATOM   1880 HG12 VAL A 132       6.140  54.070   2.847  1.00  0.00           H  
ATOM   1881 HG13 VAL A 132       7.404  52.964   3.435  1.00  0.00           H  
ATOM   1882 HG21 VAL A 132       9.333  55.200   4.332  1.00  0.00           H  
ATOM   1883 HG22 VAL A 132       9.859  53.781   3.395  1.00  0.00           H  
ATOM   1884 HG23 VAL A 132      10.192  55.421   2.789  1.00  0.00           H  
ATOM   1885  N   PRO A 133       9.981  52.388   1.091  1.00 11.40           N  
ATOM   1886  CA  PRO A 133      10.337  50.960   1.155  1.00 11.29           C  
ATOM   1887  C   PRO A 133       9.999  50.303   2.494  1.00 11.12           C  
ATOM   1888  O   PRO A 133       9.433  49.212   2.506  1.00 10.79           O  
ATOM   1889  CB  PRO A 133      11.851  50.968   0.919  1.00 11.13           C  
ATOM   1890  CG  PRO A 133      12.063  52.185   0.068  1.00 11.26           C  
ATOM   1891  CD  PRO A 133      11.128  53.207   0.642  1.00 11.65           C  
ATOM   1892  HA  PRO A 133       9.842  50.422   0.347  1.00  0.00           H  
ATOM   1893  HB3 PRO A 133      12.132  50.080   0.353  1.00  0.00           H  
ATOM   1894  HB2 PRO A 133      12.363  51.101   1.872  1.00  0.00           H  
ATOM   1895  HG3 PRO A 133      11.770  51.963  -0.958  1.00  0.00           H  
ATOM   1896  HG2 PRO A 133      13.090  52.531   0.183  1.00  0.00           H  
ATOM   1897  HD2 PRO A 133      11.596  53.676   1.508  1.00  0.00           H  
ATOM   1898  HD3 PRO A 133      10.801  53.880  -0.151  1.00  0.00           H  
ATOM   1899  N   PHE A 134      10.316  50.979   3.605  1.00 10.86           N  
ATOM   1900  CA  PHE A 134       9.998  50.449   4.924  1.00 10.90           C  
ATOM   1901  C   PHE A 134       9.025  51.398   5.608  1.00 10.76           C  
ATOM   1902  O   PHE A 134       9.362  52.567   5.845  1.00 10.92           O  
ATOM   1903  CB  PHE A 134      11.257  50.312   5.795  1.00 10.83           C  
ATOM   1904  CG  PHE A 134      12.312  49.409   5.205  1.00 10.95           C  
ATOM   1905  CD1 PHE A 134      12.264  48.026   5.402  1.00 11.13           C  
ATOM   1906  CD2 PHE A 134      13.360  49.943   4.442  1.00 11.18           C  
ATOM   1907  CE1 PHE A 134      13.244  47.192   4.848  1.00 11.07           C  
ATOM   1908  CE2 PHE A 134      14.336  49.112   3.885  1.00 11.18           C  
ATOM   1909  CZ  PHE A 134      14.275  47.733   4.092  1.00 11.52           C  
ATOM   1910  H   PHE A 134      10.783  51.872   3.537  1.00  0.00           H  
ATOM   1911  HA  PHE A 134       9.529  49.471   4.815  1.00  0.00           H  
ATOM   1912  HB3 PHE A 134      10.976  49.943   6.781  1.00  0.00           H  
ATOM   1913  HB2 PHE A 134      11.684  51.299   5.971  1.00  0.00           H  
ATOM   1914  HD1 PHE A 134      11.466  47.591   5.986  1.00  0.00           H  
ATOM   1915  HD2 PHE A 134      13.420  51.009   4.278  1.00  0.00           H  
ATOM   1916  HE1 PHE A 134      13.199  46.125   5.009  1.00  0.00           H  
ATOM   1917  HE2 PHE A 134      15.135  49.537   3.296  1.00  0.00           H  
ATOM   1918  HZ  PHE A 134      15.028  47.087   3.665  1.00  0.00           H  
ATOM   1919  N   LEU A 135       7.833  50.892   5.927  1.00 10.52           N  
ATOM   1920  CA  LEU A 135       6.824  51.682   6.637  1.00 10.28           C  
ATOM   1921  C   LEU A 135       6.592  51.124   8.036  1.00 10.22           C  
ATOM   1922  O   LEU A 135       6.266  49.940   8.198  1.00 10.03           O  
ATOM   1923  CB  LEU A 135       5.495  51.698   5.871  1.00 10.84           C  
ATOM   1924  CG  LEU A 135       4.317  52.425   6.539  1.00 11.08           C  
ATOM   1925  CD1 LEU A 135       4.554  53.934   6.600  1.00 11.69           C  
ATOM   1926  CD2 LEU A 135       2.963  52.105   5.892  1.00 11.22           C  
ATOM   1927  H   LEU A 135       7.606  49.940   5.679  1.00  0.00           H  
ATOM   1928  HA  LEU A 135       7.185  52.706   6.727  1.00  0.00           H  
ATOM   1929  HB3 LEU A 135       5.201  50.674   5.642  1.00  0.00           H  
ATOM   1930  HB2 LEU A 135       5.658  52.117   4.878  1.00  0.00           H  
ATOM   1931  HG  LEU A 135       4.268  52.070   7.568  1.00  0.00           H  
ATOM   1932 HD11 LEU A 135       3.702  54.417   7.078  1.00  0.00           H  
ATOM   1933 HD12 LEU A 135       5.457  54.138   7.176  1.00  0.00           H  
ATOM   1934 HD13 LEU A 135       4.673  54.325   5.589  1.00  0.00           H  
ATOM   1935 HD21 LEU A 135       2.174  52.650   6.410  1.00  0.00           H  
ATOM   1936 HD22 LEU A 135       2.981  52.403   4.844  1.00  0.00           H  
ATOM   1937 HD23 LEU A 135       2.770  51.034   5.962  1.00  0.00           H  
ATOM   1938  N   LEU A 136       6.776  51.979   9.039  1.00 10.09           N  
ATOM   1939  CA  LEU A 136       6.583  51.619  10.438  1.00 10.04           C  
ATOM   1940  C   LEU A 136       5.365  52.385  10.968  1.00 10.08           C  
ATOM   1941  O   LEU A 136       5.351  53.623  10.991  1.00 10.17           O  
ATOM   1942  CB  LEU A 136       7.847  51.945  11.253  1.00 10.43           C  
ATOM   1943  CG  LEU A 136       9.073  51.010  11.259  1.00 11.05           C  
ATOM   1944  CD1 LEU A 136       9.281  50.196   9.988  1.00 10.47           C  
ATOM   1945  CD2 LEU A 136      10.364  51.693  11.693  1.00 10.40           C  
ATOM   1946  H   LEU A 136       7.063  52.928   8.847  1.00  0.00           H  
ATOM   1947  HA  LEU A 136       6.385  50.549  10.504  1.00  0.00           H  
ATOM   1948  HB3 LEU A 136       7.557  52.149  12.284  1.00  0.00           H  
ATOM   1949  HB2 LEU A 136       8.176  52.953  11.001  1.00  0.00           H  
ATOM   1950  HG  LEU A 136       8.866  50.275  12.036  1.00  0.00           H  
ATOM   1951 HD11 LEU A 136      10.169  49.573  10.096  1.00  0.00           H  
ATOM   1952 HD12 LEU A 136       8.411  49.562   9.816  1.00  0.00           H  
ATOM   1953 HD13 LEU A 136       9.412  50.870   9.142  1.00  0.00           H  
ATOM   1954 HD21 LEU A 136      11.182  50.972  11.672  1.00  0.00           H  
ATOM   1955 HD22 LEU A 136      10.587  52.515  11.013  1.00  0.00           H  
ATOM   1956 HD23 LEU A 136      10.248  52.081  12.705  1.00  0.00           H  
ATOM   1957  N   ILE A 137       4.326  51.639  11.337  1.00  9.76           N  
ATOM   1958  CA  ILE A 137       3.066  52.220  11.833  1.00  9.59           C  
ATOM   1959  C   ILE A 137       3.105  52.288  13.362  1.00  9.53           C  
ATOM   1960  O   ILE A 137       3.074  51.265  14.049  1.00  9.33           O  
ATOM   1961  CB  ILE A 137       1.824  51.414  11.363  1.00  9.46           C  
ATOM   1962  CG1 ILE A 137       1.891  51.162   9.849  1.00  9.60           C  
ATOM   1963  CG2 ILE A 137       0.535  52.135  11.768  1.00  9.77           C  
ATOM   1964  CD1 ILE A 137       0.739  50.350   9.274  1.00  9.53           C  
ATOM   1965  H   ILE A 137       4.383  50.632  11.283  1.00  0.00           H  
ATOM   1966  HA  ILE A 137       2.982  53.236  11.447  1.00  0.00           H  
ATOM   1967  HB  ILE A 137       1.841  50.447  11.866  1.00  0.00           H  
ATOM   1968 HG13 ILE A 137       2.834  50.671   9.607  1.00  0.00           H  
ATOM   1969 HG12 ILE A 137       1.954  52.117   9.327  1.00  0.00           H  
ATOM   1970 HG21 ILE A 137      -0.326  51.558  11.431  1.00  0.00           H  
ATOM   1971 HG22 ILE A 137       0.501  52.238  12.853  1.00  0.00           H  
ATOM   1972 HG23 ILE A 137       0.511  53.123  11.309  1.00  0.00           H  
ATOM   1973 HD11 ILE A 137       0.880  50.228   8.200  1.00  0.00           H  
ATOM   1974 HD12 ILE A 137       0.712  49.370   9.750  1.00  0.00           H  
ATOM   1975 HD13 ILE A 137      -0.201  50.870   9.460  1.00  0.00           H  
ATOM   1976  N   GLY A 138       3.176  53.511  13.872  1.00  9.40           N  
ATOM   1977  CA  GLY A 138       3.325  53.780  15.293  1.00  9.54           C  
ATOM   1978  C   GLY A 138       4.748  54.234  15.504  1.00  9.78           C  
ATOM   1979  O   GLY A 138       5.658  53.749  14.826  1.00  9.91           O  
ATOM   1980  H   GLY A 138       3.127  54.316  13.263  1.00  0.00           H  
ATOM   1981  HA3 GLY A 138       3.150  52.863  15.856  1.00  0.00           H  
ATOM   1982  HA2 GLY A 138       2.643  54.579  15.584  1.00  0.00           H  
ATOM   1983  N   GLY A 139       4.943  55.175  16.418  1.00  9.67           N  
ATOM   1984  CA  GLY A 139       6.285  55.754  16.628  1.00  9.71           C  
ATOM   1985  C   GLY A 139       6.786  55.628  18.052  1.00  9.72           C  
ATOM   1986  O   GLY A 139       7.199  56.632  18.662  1.00 10.65           O  
ATOM   1987  H   GLY A 139       4.169  55.502  16.979  1.00  0.00           H  
ATOM   1988  HA3 GLY A 139       6.274  56.805  16.340  1.00  0.00           H  
ATOM   1989  HA2 GLY A 139       6.994  55.277  15.952  1.00  0.00           H  
ATOM   1990  N   GLY A 140       6.752  54.401  18.572  1.00  8.99           N  
ATOM   1991  CA  GLY A 140       7.142  54.120  19.955  1.00  8.42           C  
ATOM   1992  C   GLY A 140       8.464  53.382  20.030  1.00  8.20           C  
ATOM   1993  O   GLY A 140       9.293  53.503  19.143  1.00  7.88           O  
ATOM   1994  H   GLY A 140       6.448  53.621  18.007  1.00  0.00           H  
ATOM   1995  HA3 GLY A 140       6.366  53.524  20.437  1.00  0.00           H  
ATOM   1996  HA2 GLY A 140       7.218  55.056  20.508  1.00  0.00           H  
ATOM   1997  N   THR A 141       8.651  52.625  21.113  1.00  7.88           N  
ATOM   1998  CA  THR A 141       9.886  51.872  21.387  1.00  7.84           C  
ATOM   1999  C   THR A 141      10.188  50.794  20.335  1.00  7.85           C  
ATOM   2000  O   THR A 141      11.325  50.674  19.865  1.00  7.76           O  
ATOM   2001  CB  THR A 141       9.801  51.188  22.785  1.00  7.87           C  
ATOM   2002  OG1 THR A 141       9.305  52.094  23.760  1.00  8.23           O  
ATOM   2003  CG2 THR A 141      11.113  50.574  23.287  1.00  7.68           C  
ATOM   2004  H   THR A 141       8.014  52.647  21.894  1.00  0.00           H  
ATOM   2005  HA  THR A 141      10.728  52.558  21.365  1.00  0.00           H  
ATOM   2006  HB  THR A 141       9.070  50.381  22.738  1.00  0.00           H  
ATOM   2007  HG1 THR A 141       9.866  52.033  24.549  1.00  0.00           H  
ATOM   2008 HG21 THR A 141      11.007  50.143  24.282  1.00  0.00           H  
ATOM   2009 HG22 THR A 141      11.430  49.765  22.629  1.00  0.00           H  
ATOM   2010 HG23 THR A 141      11.919  51.310  23.319  1.00  0.00           H  
ATOM   2011  N   ALA A 142       9.167  50.034  19.952  1.00  7.73           N  
ATOM   2012  CA  ALA A 142       9.350  48.951  18.990  1.00  7.58           C  
ATOM   2013  C   ALA A 142       9.699  49.498  17.599  1.00  7.69           C  
ATOM   2014  O   ALA A 142      10.572  48.956  16.919  1.00  7.83           O  
ATOM   2015  CB  ALA A 142       8.096  48.081  18.929  1.00  7.59           C  
ATOM   2016  H   ALA A 142       8.244  50.201  20.328  1.00  0.00           H  
ATOM   2017  HA  ALA A 142      10.179  48.330  19.330  1.00  0.00           H  
ATOM   2018  HB1 ALA A 142       8.246  47.277  18.208  1.00  0.00           H  
ATOM   2019  HB2 ALA A 142       7.901  47.654  19.913  1.00  0.00           H  
ATOM   2020  HB3 ALA A 142       7.245  48.690  18.622  1.00  0.00           H  
ATOM   2021  N   ALA A 143       9.029  50.572  17.191  1.00  7.54           N  
ATOM   2022  CA  ALA A 143       9.290  51.186  15.881  1.00  7.69           C  
ATOM   2023  C   ALA A 143      10.711  51.760  15.849  1.00  7.94           C  
ATOM   2024  O   ALA A 143      11.448  51.579  14.869  1.00  8.08           O  
ATOM   2025  CB  ALA A 143       8.259  52.265  15.584  1.00  7.44           C  
ATOM   2026  H   ALA A 143       8.324  50.983  17.785  1.00  0.00           H  
ATOM   2027  HA  ALA A 143       9.212  50.414  15.116  1.00  0.00           H  
ATOM   2028  HB1 ALA A 143       8.467  52.709  14.611  1.00  0.00           H  
ATOM   2029  HB2 ALA A 143       7.262  51.824  15.576  1.00  0.00           H  
ATOM   2030  HB3 ALA A 143       8.308  53.036  16.353  1.00  0.00           H  
ATOM   2031  N   PHE A 144      11.106  52.448  16.918  1.00  7.80           N  
ATOM   2032  CA  PHE A 144      12.463  52.995  16.935  1.00  8.12           C  
ATOM   2033  C   PHE A 144      13.523  51.885  16.852  1.00  8.16           C  
ATOM   2034  O   PHE A 144      14.502  52.024  16.114  1.00  8.39           O  
ATOM   2035  CB  PHE A 144      12.701  53.991  18.084  1.00  8.31           C  
ATOM   2036  CG  PHE A 144      13.935  54.812  17.767  1.00  8.51           C  
ATOM   2037  CD1 PHE A 144      13.837  55.866  16.833  1.00  8.58           C  
ATOM   2038  CD2 PHE A 144      15.208  54.292  18.070  1.00  8.72           C  
ATOM   2039  CE1 PHE A 144      14.975  56.352  16.208  1.00  9.00           C  
ATOM   2040  CE2 PHE A 144      16.317  54.772  17.396  1.00  9.07           C  
ATOM   2041  CZ  PHE A 144      16.211  55.799  16.479  1.00  8.93           C  
ATOM   2042  H   PHE A 144      10.503  52.610  17.717  1.00  0.00           H  
ATOM   2043  HA  PHE A 144      12.558  53.571  16.011  1.00  0.00           H  
ATOM   2044  HB3 PHE A 144      12.812  53.477  19.040  1.00  0.00           H  
ATOM   2045  HB2 PHE A 144      11.850  54.665  18.176  1.00  0.00           H  
ATOM   2046  HD1 PHE A 144      12.874  56.253  16.537  1.00  0.00           H  
ATOM   2047  HD2 PHE A 144      15.317  53.442  18.729  1.00  0.00           H  
ATOM   2048  HE1 PHE A 144      14.901  57.133  15.468  1.00  0.00           H  
ATOM   2049  HE2 PHE A 144      17.262  54.298  17.525  1.00  0.00           H  
ATOM   2050  HZ  PHE A 144      17.089  56.144  15.955  1.00  0.00           H  
ATOM   2051  N   ALA A 145      13.320  50.778  17.573  1.00  8.00           N  
ATOM   2052  CA  ALA A 145      14.290  49.677  17.543  1.00  8.40           C  
ATOM   2053  C   ALA A 145      14.399  49.061  16.137  1.00  8.53           C  
ATOM   2054  O   ALA A 145      15.508  48.729  15.685  1.00  9.01           O  
ATOM   2055  CB  ALA A 145      13.805  48.606  18.533  1.00  8.15           C  
ATOM   2056  H   ALA A 145      12.522  50.696  18.193  1.00  0.00           H  
ATOM   2057  HA  ALA A 145      15.269  50.055  17.828  1.00  0.00           H  
ATOM   2058  HB1 ALA A 145      14.492  47.761  18.573  1.00  0.00           H  
ATOM   2059  HB2 ALA A 145      13.711  49.011  19.541  1.00  0.00           H  
ATOM   2060  HB3 ALA A 145      12.828  48.212  18.258  1.00  0.00           H  
ATOM   2061  N   ALA A 146      13.251  48.930  15.458  1.00  8.75           N  
ATOM   2062  CA  ALA A 146      13.186  48.417  14.085  1.00  9.23           C  
ATOM   2063  C   ALA A 146      13.901  49.360  13.110  1.00  9.74           C  
ATOM   2064  O   ALA A 146      14.658  48.906  12.248  1.00 10.32           O  
ATOM   2065  CB  ALA A 146      11.723  48.204  13.673  1.00  8.85           C  
ATOM   2066  H   ALA A 146      12.377  49.194  15.902  1.00  0.00           H  
ATOM   2067  HA  ALA A 146      13.702  47.457  14.052  1.00  0.00           H  
ATOM   2068  HB1 ALA A 146      11.658  47.748  12.685  1.00  0.00           H  
ATOM   2069  HB2 ALA A 146      11.213  47.543  14.373  1.00  0.00           H  
ATOM   2070  HB3 ALA A 146      11.169  49.143  13.643  1.00  0.00           H  
ATOM   2071  N   ALA A 147      13.655  50.668  13.245  1.00 10.22           N  
ATOM   2072  CA  ALA A 147      14.326  51.664  12.404  1.00 11.00           C  
ATOM   2073  C   ALA A 147      15.851  51.574  12.522  1.00 11.70           C  
ATOM   2074  O   ALA A 147      16.556  51.595  11.512  1.00 11.43           O  
ATOM   2075  CB  ALA A 147      13.837  53.071  12.726  1.00 10.67           C  
ATOM   2076  H   ALA A 147      12.994  50.989  13.938  1.00  0.00           H  
ATOM   2077  HA  ALA A 147      14.062  51.452  11.368  1.00  0.00           H  
ATOM   2078  HB1 ALA A 147      14.351  53.790  12.088  1.00  0.00           H  
ATOM   2079  HB2 ALA A 147      12.763  53.132  12.550  1.00  0.00           H  
ATOM   2080  HB3 ALA A 147      14.047  53.299  13.771  1.00  0.00           H  
ATOM   2081  N   ARG A 148      16.349  51.478  13.754  1.00 12.60           N  
ATOM   2082  CA  ARG A 148      17.778  51.339  13.993  1.00 13.78           C  
ATOM   2083  C   ARG A 148      18.342  50.036  13.391  1.00 13.41           C  
ATOM   2084  O   ARG A 148      19.421  50.047  12.791  1.00 13.26           O  
ATOM   2085  CB  ARG A 148      18.127  51.450  15.494  1.00 15.34           C  
ATOM   2086  CG  ARG A 148      19.649  51.522  15.777  1.00 18.45           C  
ATOM   2087  CD  ARG A 148      20.537  50.254  15.627  1.00 21.69           C  
ATOM   2088  NE  ARG A 148      20.493  49.351  16.757  1.00 23.48           N  
ATOM   2089  CZ  ARG A 148      19.606  48.507  17.272  1.00 23.24           C  
ATOM   2090  NH1 ARG A 148      18.380  48.327  16.785  1.00 20.49           N  
ATOM   2091  NH2 ARG A 148      19.993  47.840  18.344  1.00 21.71           N1+
ATOM   2092  H   ARG A 148      15.724  51.540  14.554  1.00  0.00           H  
ATOM   2093  HA  ARG A 148      18.272  52.167  13.479  1.00  0.00           H  
ATOM   2094  HB3 ARG A 148      17.649  50.662  16.069  1.00  0.00           H  
ATOM   2095  HB2 ARG A 148      17.681  52.373  15.869  1.00  0.00           H  
ATOM   2096  HG3 ARG A 148      19.721  51.806  16.827  1.00  0.00           H  
ATOM   2097  HG2 ARG A 148      20.101  52.354  15.236  1.00  0.00           H  
ATOM   2098  HD3 ARG A 148      21.560  50.554  15.407  1.00  0.00           H  
ATOM   2099  HD2 ARG A 148      20.279  49.547  14.861  1.00  0.00           H  
ATOM   2100  HE  ARG A 148      21.211  49.641  17.451  1.00  0.00           H  
ATOM   2101 HH12 ARG A 148      17.704  47.843  17.369  1.00  0.00           H  
ATOM   2102 HH11 ARG A 148      18.025  48.846  15.996  1.00  0.00           H  
ATOM   2103 HH22 ARG A 148      19.221  47.728  19.066  1.00  0.00           H  
ATOM   2104 HH21 ARG A 148      20.867  48.056  18.797  1.00  0.00           H  
ATOM   2105  N   SER A 149      17.608  48.932  13.553  1.00 13.37           N  
ATOM   2106  CA  SER A 149      17.990  47.618  13.031  1.00 14.26           C  
ATOM   2107  C   SER A 149      18.086  47.579  11.493  1.00 13.99           C  
ATOM   2108  O   SER A 149      19.070  47.067  10.914  1.00 14.23           O  
ATOM   2109  CB  SER A 149      16.974  46.653  13.644  1.00 14.58           C  
ATOM   2110  OG  SER A 149      17.487  45.366  13.682  1.00 17.95           O  
ATOM   2111  H   SER A 149      16.695  49.003  13.991  1.00  0.00           H  
ATOM   2112  HA  SER A 149      18.979  47.386  13.432  1.00  0.00           H  
ATOM   2113  HB3 SER A 149      16.022  46.687  13.124  1.00  0.00           H  
ATOM   2114  HB2 SER A 149      16.778  46.913  14.679  1.00  0.00           H  
ATOM   2115  HG  SER A 149      16.790  44.746  13.963  1.00  0.00           H  
ATOM   2116  N   ILE A 150      17.050  48.111  10.843  1.00 13.18           N  
ATOM   2117  CA  ILE A 150      16.982  48.224   9.383  1.00 12.94           C  
ATOM   2118  C   ILE A 150      18.197  48.998   8.826  1.00 13.90           C  
ATOM   2119  O   ILE A 150      18.858  48.542   7.876  1.00 14.27           O  
ATOM   2120  CB  ILE A 150      15.647  48.880   8.939  1.00 12.26           C  
ATOM   2121  CG1 ILE A 150      14.465  47.951   9.212  1.00 11.87           C  
ATOM   2122  CG2 ILE A 150      15.667  49.269   7.453  1.00 12.30           C  
ATOM   2123  CD1 ILE A 150      13.112  48.638   9.147  1.00 11.03           C  
ATOM   2124  H   ILE A 150      16.256  48.463  11.359  1.00  0.00           H  
ATOM   2125  HA  ILE A 150      17.011  47.216   8.969  1.00  0.00           H  
ATOM   2126  HB  ILE A 150      15.505  49.788   9.525  1.00  0.00           H  
ATOM   2127 HG13 ILE A 150      14.588  47.487  10.191  1.00  0.00           H  
ATOM   2128 HG12 ILE A 150      14.485  47.123   8.503  1.00  0.00           H  
ATOM   2129 HG21 ILE A 150      14.714  49.725   7.183  1.00  0.00           H  
ATOM   2130 HG22 ILE A 150      16.473  49.981   7.274  1.00  0.00           H  
ATOM   2131 HG23 ILE A 150      15.828  48.378   6.846  1.00  0.00           H  
ATOM   2132 HD11 ILE A 150      12.325  47.912   9.352  1.00  0.00           H  
ATOM   2133 HD12 ILE A 150      13.073  49.435   9.889  1.00  0.00           H  
ATOM   2134 HD13 ILE A 150      12.966  49.061   8.153  1.00  0.00           H  
ATOM   2135  N   ARG A 151      18.485  50.149   9.436  1.00 14.24           N  
ATOM   2136  CA  ARG A 151      19.582  51.032   9.022  1.00 14.96           C  
ATOM   2137  C   ARG A 151      20.970  50.453   9.284  1.00 15.98           C  
ATOM   2138  O   ARG A 151      21.918  50.771   8.558  1.00 16.04           O  
ATOM   2139  CB  ARG A 151      19.447  52.386   9.752  1.00 14.97           C  
ATOM   2140  CG  ARG A 151      18.349  53.326   9.212  1.00 14.74           C  
ATOM   2141  CD  ARG A 151      18.664  53.916   7.825  1.00 15.90           C  
ATOM   2142  NE  ARG A 151      19.907  54.696   7.845  1.00 16.33           N  
ATOM   2143  CZ  ARG A 151      20.481  55.265   6.776  1.00 16.54           C  
ATOM   2144  NH1 ARG A 151      19.868  55.290   5.591  1.00 16.99           N  
ATOM   2145  NH2 ARG A 151      21.685  55.817   6.904  1.00 17.60           N1+
ATOM   2146  H   ARG A 151      17.895  50.464  10.199  1.00  0.00           H  
ATOM   2147  HA  ARG A 151      19.504  51.177   7.944  1.00  0.00           H  
ATOM   2148  HB3 ARG A 151      20.402  52.914   9.717  1.00  0.00           H  
ATOM   2149  HB2 ARG A 151      19.273  52.202  10.814  1.00  0.00           H  
ATOM   2150  HG3 ARG A 151      18.271  54.157   9.913  1.00  0.00           H  
ATOM   2151  HG2 ARG A 151      17.366  52.854   9.216  1.00  0.00           H  
ATOM   2152  HD3 ARG A 151      17.824  54.497   7.440  1.00  0.00           H  
ATOM   2153  HD2 ARG A 151      18.843  53.117   7.108  1.00  0.00           H  
ATOM   2154  HE  ARG A 151      20.421  54.670   8.715  1.00  0.00           H  
ATOM   2155 HH12 ARG A 151      20.317  55.768   4.799  1.00  0.00           H  
ATOM   2156 HH11 ARG A 151      18.963  54.860   5.395  1.00  0.00           H  
ATOM   2157 HH22 ARG A 151      22.193  56.070   6.065  1.00  0.00           H  
ATOM   2158 HH21 ARG A 151      22.247  55.747   7.741  1.00  0.00           H  
ATOM   2159  N   ALA A 152      21.090  49.633  10.328  1.00 16.57           N  
ATOM   2160  CA  ALA A 152      22.348  48.970  10.661  1.00 18.19           C  
ATOM   2161  C   ALA A 152      22.657  47.898   9.622  1.00 19.04           C  
ATOM   2162  O   ALA A 152      23.802  47.740   9.208  1.00 20.53           O  
ATOM   2163  CB  ALA A 152      22.252  48.371  12.073  1.00 17.92           C  
ATOM   2164  H   ALA A 152      20.287  49.479  10.926  1.00  0.00           H  
ATOM   2165  HA  ALA A 152      23.153  49.709  10.644  1.00  0.00           H  
ATOM   2166  HB1 ALA A 152      23.185  47.885  12.357  1.00  0.00           H  
ATOM   2167  HB2 ALA A 152      22.050  49.149  12.809  1.00  0.00           H  
ATOM   2168  HB3 ALA A 152      21.453  47.632  12.146  1.00  0.00           H  
ATOM   2169  N   ARG A 153      21.626  47.188   9.183  1.00 19.43           N  
ATOM   2170  CA  ARG A 153      21.796  46.112   8.207  1.00 21.15           C  
ATOM   2171  C   ARG A 153      21.792  46.592   6.750  1.00 21.94           C  
ATOM   2172  O   ARG A 153      22.415  45.978   5.895  1.00 21.96           O  
ATOM   2173  CB  ARG A 153      20.707  45.016   8.409  1.00 22.25           C  
ATOM   2174  CG  ARG A 153      21.192  43.842   9.284  1.00 23.74           C  
ATOM   2175  CD  ARG A 153      20.121  42.794   9.663  1.00 24.93           C  
ATOM   2176  NE  ARG A 153      19.650  41.936   8.556  1.00 27.18           N  
ATOM   2177  CZ  ARG A 153      20.090  40.708   8.232  1.00 27.87           C  
ATOM   2178  NH1 ARG A 153      20.999  40.079   8.982  1.00 28.94           N  
ATOM   2179  NH2 ARG A 153      19.612  40.096   7.155  1.00 28.65           N1+
ATOM   2180  H   ARG A 153      20.686  47.409   9.494  1.00  0.00           H  
ATOM   2181  HA  ARG A 153      22.771  45.644   8.356  1.00  0.00           H  
ATOM   2182  HB3 ARG A 153      20.405  44.597   7.446  1.00  0.00           H  
ATOM   2183  HB2 ARG A 153      19.806  45.470   8.823  1.00  0.00           H  
ATOM   2184  HG3 ARG A 153      21.661  44.209  10.197  1.00  0.00           H  
ATOM   2185  HG2 ARG A 153      21.977  43.344   8.713  1.00  0.00           H  
ATOM   2186  HD3 ARG A 153      19.237  43.366   9.944  1.00  0.00           H  
ATOM   2187  HD2 ARG A 153      20.405  42.228  10.547  1.00  0.00           H  
ATOM   2188  HE  ARG A 153      18.823  42.316   8.065  1.00  0.00           H  
ATOM   2189 HH12 ARG A 153      21.325  39.159   8.725  1.00  0.00           H  
ATOM   2190 HH11 ARG A 153      21.322  40.487   9.842  1.00  0.00           H  
ATOM   2191 HH22 ARG A 153      19.783  39.141   6.882  1.00  0.00           H  
ATOM   2192 HH21 ARG A 153      18.911  40.584   6.558  1.00  0.00           H  
ATOM   2193  N   ASP A 154      21.101  47.695   6.486  1.00 22.73           N  
ATOM   2194  CA  ASP A 154      21.035  48.283   5.144  1.00 23.86           C  
ATOM   2195  C   ASP A 154      21.343  49.775   5.270  1.00 23.47           C  
ATOM   2196  O   ASP A 154      20.445  50.576   5.512  1.00 22.12           O  
ATOM   2197  CB  ASP A 154      19.630  47.998   4.518  1.00 26.62           C  
ATOM   2198  CG  ASP A 154      19.189  48.807   3.290  1.00 29.22           C  
ATOM   2199  OD1 ASP A 154      20.027  49.518   2.697  1.00 31.55           O  
ATOM   2200  OD2 ASP A 154      17.981  48.721   2.981  1.00 30.92           O1-
ATOM   2201  H   ASP A 154      20.520  48.160   7.179  1.00  0.00           H  
ATOM   2202  HA  ASP A 154      21.756  47.818   4.475  1.00  0.00           H  
ATOM   2203  HB3 ASP A 154      18.868  48.173   5.276  1.00  0.00           H  
ATOM   2204  HB2 ASP A 154      19.577  46.949   4.232  1.00  0.00           H  
ATOM   2205  N   PRO A 155      22.628  50.152   5.116  1.00 23.97           N  
ATOM   2206  CA  PRO A 155      23.103  51.514   5.413  1.00 23.54           C  
ATOM   2207  C   PRO A 155      22.472  52.652   4.580  1.00 23.25           C  
ATOM   2208  O   PRO A 155      22.549  53.816   4.969  1.00 24.97           O  
ATOM   2209  CB  PRO A 155      24.461  51.625   4.752  1.00 25.46           C  
ATOM   2210  CG  PRO A 155      24.252  50.902   3.364  1.00 25.22           C  
ATOM   2211  CD  PRO A 155      23.054  49.916   3.659  1.00 25.06           C  
ATOM   2212  HA  PRO A 155      23.115  51.756   6.475  1.00  0.00           H  
ATOM   2213  HB3 PRO A 155      25.154  51.248   5.492  1.00  0.00           H  
ATOM   2214  HB2 PRO A 155      24.798  52.658   4.651  1.00  0.00           H  
ATOM   2215  HG3 PRO A 155      25.128  50.455   2.902  1.00  0.00           H  
ATOM   2216  HG2 PRO A 155      23.989  51.614   2.582  1.00  0.00           H  
ATOM   2217  HD2 PRO A 155      22.284  50.051   2.907  1.00  0.00           H  
ATOM   2218  HD3 PRO A 155      23.296  48.877   3.438  1.00  0.00           H  
ATOM   2219  N   GLY A 156      21.846  52.323   3.460  1.00 20.83           N  
ATOM   2220  CA  GLY A 156      21.142  53.331   2.682  1.00 18.75           C  
ATOM   2221  C   GLY A 156      19.625  53.279   2.797  1.00 16.93           C  
ATOM   2222  O   GLY A 156      18.940  53.973   2.053  1.00 16.38           O  
ATOM   2223  H   GLY A 156      21.682  51.357   3.202  1.00  0.00           H  
ATOM   2224  HA3 GLY A 156      21.384  53.137   1.637  1.00  0.00           H  
ATOM   2225  HA2 GLY A 156      21.489  54.345   2.868  1.00  0.00           H  
ATOM   2226  N   ALA A 157      19.093  52.481   3.731  1.00 15.25           N  
ATOM   2227  CA  ALA A 157      17.625  52.277   3.837  1.00 14.32           C  
ATOM   2228  C   ALA A 157      16.803  53.561   4.023  1.00 13.21           C  
ATOM   2229  O   ALA A 157      17.245  54.505   4.675  1.00 12.93           O  
ATOM   2230  CB  ALA A 157      17.302  51.350   5.021  1.00 14.57           C  
ATOM   2231  H   ALA A 157      19.682  51.816   4.225  1.00  0.00           H  
ATOM   2232  HA  ALA A 157      17.315  51.774   2.917  1.00  0.00           H  
ATOM   2233  HB1 ALA A 157      16.249  51.068   5.014  1.00  0.00           H  
ATOM   2234  HB2 ALA A 157      17.868  50.424   4.982  1.00  0.00           H  
ATOM   2235  HB3 ALA A 157      17.511  51.813   5.981  1.00  0.00           H  
ATOM   2236  N   ARG A 158      15.599  53.562   3.452  1.00 12.54           N  
ATOM   2237  CA  ARG A 158      14.638  54.658   3.590  1.00 12.13           C  
ATOM   2238  C   ARG A 158      13.436  54.177   4.402  1.00 11.49           C  
ATOM   2239  O   ARG A 158      12.647  53.330   3.959  1.00 10.40           O  
ATOM   2240  CB  ARG A 158      14.214  55.193   2.219  1.00 13.21           C  
ATOM   2241  CG  ARG A 158      15.399  55.652   1.380  1.00 14.71           C  
ATOM   2242  CD  ARG A 158      15.051  55.914  -0.085  1.00 15.56           C  
ATOM   2243  NE  ARG A 158      16.286  56.069  -0.863  1.00 16.51           N  
ATOM   2244  CZ  ARG A 158      16.995  57.196  -0.944  1.00 17.08           C  
ATOM   2245  NH1 ARG A 158      16.594  58.299  -0.328  1.00 16.96           N  
ATOM   2246  NH2 ARG A 158      18.121  57.221  -1.655  1.00 17.57           N1+
ATOM   2247  H   ARG A 158      15.307  52.777   2.888  1.00  0.00           H  
ATOM   2248  HA  ARG A 158      15.119  55.467   4.139  1.00  0.00           H  
ATOM   2249  HB3 ARG A 158      13.521  56.024   2.353  1.00  0.00           H  
ATOM   2250  HB2 ARG A 158      13.668  54.418   1.681  1.00  0.00           H  
ATOM   2251  HG3 ARG A 158      16.192  54.906   1.435  1.00  0.00           H  
ATOM   2252  HG2 ARG A 158      15.824  56.555   1.818  1.00  0.00           H  
ATOM   2253  HD3 ARG A 158      14.458  56.825  -0.160  1.00  0.00           H  
ATOM   2254  HD2 ARG A 158      14.477  55.074  -0.478  1.00  0.00           H  
ATOM   2255  HE  ARG A 158      16.591  55.244  -1.359  1.00  0.00           H  
ATOM   2256 HH12 ARG A 158      17.142  59.145  -0.399  1.00  0.00           H  
ATOM   2257 HH11 ARG A 158      15.741  58.294   0.212  1.00  0.00           H  
ATOM   2258 HH22 ARG A 158      18.660  58.073  -1.718  1.00  0.00           H  
ATOM   2259 HH21 ARG A 158      18.436  56.388  -2.131  1.00  0.00           H  
ATOM   2260  N   VAL A 159      13.316  54.741   5.602  1.00 10.93           N  
ATOM   2261  CA  VAL A 159      12.377  54.271   6.620  1.00 10.51           C  
ATOM   2262  C   VAL A 159      11.490  55.454   7.028  1.00 10.17           C  
ATOM   2263  O   VAL A 159      12.009  56.516   7.361  1.00 10.62           O  
ATOM   2264  CB  VAL A 159      13.149  53.775   7.867  1.00 10.45           C  
ATOM   2265  CG1 VAL A 159      12.184  53.283   8.935  1.00 10.40           C  
ATOM   2266  CG2 VAL A 159      14.143  52.671   7.509  1.00 10.31           C  
ATOM   2267  H   VAL A 159      13.891  55.535   5.847  1.00  0.00           H  
ATOM   2268  HA  VAL A 159      11.763  53.466   6.217  1.00  0.00           H  
ATOM   2269  HB  VAL A 159      13.709  54.616   8.277  1.00  0.00           H  
ATOM   2270 HG11 VAL A 159      12.746  52.939   9.803  1.00  0.00           H  
ATOM   2271 HG12 VAL A 159      11.523  54.097   9.231  1.00  0.00           H  
ATOM   2272 HG13 VAL A 159      11.590  52.460   8.538  1.00  0.00           H  
ATOM   2273 HG21 VAL A 159      14.667  52.347   8.408  1.00  0.00           H  
ATOM   2274 HG22 VAL A 159      13.608  51.826   7.077  1.00  0.00           H  
ATOM   2275 HG23 VAL A 159      14.865  53.052   6.786  1.00  0.00           H  
ATOM   2276  N   LEU A 160      10.169  55.263   6.977  1.00  9.84           N  
ATOM   2277  CA  LEU A 160       9.191  56.247   7.435  1.00  9.75           C  
ATOM   2278  C   LEU A 160       8.400  55.681   8.610  1.00  9.64           C  
ATOM   2279  O   LEU A 160       7.791  54.611   8.513  1.00  9.29           O  
ATOM   2280  CB  LEU A 160       8.201  56.644   6.317  1.00 10.01           C  
ATOM   2281  CG  LEU A 160       7.055  57.588   6.719  1.00 10.09           C  
ATOM   2282  CD1 LEU A 160       7.587  58.959   7.119  1.00 10.24           C  
ATOM   2283  CD2 LEU A 160       5.989  57.711   5.633  1.00 10.36           C  
ATOM   2284  H   LEU A 160       9.797  54.400   6.606  1.00  0.00           H  
ATOM   2285  HA  LEU A 160       9.721  57.140   7.767  1.00  0.00           H  
ATOM   2286  HB3 LEU A 160       7.783  55.742   5.870  1.00  0.00           H  
ATOM   2287  HB2 LEU A 160       8.754  57.084   5.487  1.00  0.00           H  
ATOM   2288  HG  LEU A 160       6.574  57.158   7.598  1.00  0.00           H  
ATOM   2289 HD11 LEU A 160       6.755  59.605   7.398  1.00  0.00           H  
ATOM   2290 HD12 LEU A 160       8.264  58.853   7.966  1.00  0.00           H  
ATOM   2291 HD13 LEU A 160       8.123  59.401   6.279  1.00  0.00           H  
ATOM   2292 HD21 LEU A 160       5.204  58.389   5.969  1.00  0.00           H  
ATOM   2293 HD22 LEU A 160       6.441  58.103   4.722  1.00  0.00           H  
ATOM   2294 HD23 LEU A 160       5.559  56.730   5.432  1.00  0.00           H  
ATOM   2295  N   ILE A 161       8.423  56.429   9.704  1.00  9.88           N  
ATOM   2296  CA  ILE A 161       7.577  56.180  10.865  1.00 10.19           C  
ATOM   2297  C   ILE A 161       6.346  57.101  10.806  1.00 10.69           C  
ATOM   2298  O   ILE A 161       6.496  58.312  10.683  1.00 11.29           O  
ATOM   2299  CB  ILE A 161       8.360  56.465  12.161  1.00  9.96           C  
ATOM   2300  CG1 ILE A 161       9.556  55.497  12.289  1.00  9.89           C  
ATOM   2301  CG2 ILE A 161       7.416  56.389  13.363  1.00  9.90           C  
ATOM   2302  CD1 ILE A 161      10.558  55.793  13.403  1.00 10.03           C  
ATOM   2303  H   ILE A 161       9.050  57.219   9.763  1.00  0.00           H  
ATOM   2304  HA  ILE A 161       7.252  55.140  10.860  1.00  0.00           H  
ATOM   2305  HB  ILE A 161       8.752  57.480  12.103  1.00  0.00           H  
ATOM   2306 HG13 ILE A 161      10.083  55.449  11.336  1.00  0.00           H  
ATOM   2307 HG12 ILE A 161       9.183  54.479  12.403  1.00  0.00           H  
ATOM   2308 HG21 ILE A 161       7.974  56.591  14.277  1.00  0.00           H  
ATOM   2309 HG22 ILE A 161       6.623  57.129  13.251  1.00  0.00           H  
ATOM   2310 HG23 ILE A 161       6.977  55.393  13.419  1.00  0.00           H  
ATOM   2311 HD11 ILE A 161      11.350  55.044  13.389  1.00  0.00           H  
ATOM   2312 HD12 ILE A 161      10.991  56.781  13.250  1.00  0.00           H  
ATOM   2313 HD13 ILE A 161      10.049  55.765  14.367  1.00  0.00           H  
ATOM   2314  N   VAL A 162       5.143  56.538  10.901  1.00 11.39           N  
ATOM   2315  CA  VAL A 162       3.919  57.342  11.002  1.00 12.21           C  
ATOM   2316  C   VAL A 162       3.387  57.268  12.427  1.00 12.98           C  
ATOM   2317  O   VAL A 162       3.120  56.184  12.943  1.00 13.50           O  
ATOM   2318  CB  VAL A 162       2.847  56.915   9.987  1.00 11.96           C  
ATOM   2319  CG1 VAL A 162       1.624  57.803  10.105  1.00 12.31           C  
ATOM   2320  CG2 VAL A 162       3.401  56.982   8.576  1.00 12.52           C  
ATOM   2321  H   VAL A 162       5.055  55.532  10.905  1.00  0.00           H  
ATOM   2322  HA  VAL A 162       4.182  58.380  10.796  1.00  0.00           H  
ATOM   2323  HB  VAL A 162       2.554  55.887  10.199  1.00  0.00           H  
ATOM   2324 HG11 VAL A 162       0.874  57.488   9.380  1.00  0.00           H  
ATOM   2325 HG12 VAL A 162       1.212  57.723  11.111  1.00  0.00           H  
ATOM   2326 HG13 VAL A 162       1.905  58.838   9.909  1.00  0.00           H  
ATOM   2327 HG21 VAL A 162       2.631  56.677   7.868  1.00  0.00           H  
ATOM   2328 HG22 VAL A 162       3.713  58.003   8.356  1.00  0.00           H  
ATOM   2329 HG23 VAL A 162       4.258  56.314   8.490  1.00  0.00           H  
ATOM   2330  N   SER A 163       3.270  58.422  13.072  1.00 14.32           N  
ATOM   2331  CA  SER A 163       3.015  58.477  14.500  1.00 15.24           C  
ATOM   2332  C   SER A 163       1.839  59.402  14.788  1.00 16.41           C  
ATOM   2333  O   SER A 163       1.918  60.597  14.500  1.00 15.69           O  
ATOM   2334  CB  SER A 163       4.273  58.991  15.193  1.00 15.58           C  
ATOM   2335  OG  SER A 163       4.084  59.209  16.576  1.00 17.43           O  
ATOM   2336  H   SER A 163       3.358  59.293  12.569  1.00  0.00           H  
ATOM   2337  HA  SER A 163       2.785  57.476  14.865  1.00  0.00           H  
ATOM   2338  HB3 SER A 163       4.593  59.920  14.720  1.00  0.00           H  
ATOM   2339  HB2 SER A 163       5.084  58.278  15.046  1.00  0.00           H  
ATOM   2340  HG  SER A 163       4.901  59.531  16.964  1.00  0.00           H  
ATOM   2341  N   GLU A 164       0.765  58.850  15.362  1.00 17.28           N  
ATOM   2342  CA  GLU A 164      -0.436  59.637  15.668  1.00 19.25           C  
ATOM   2343  C   GLU A 164      -0.150  60.708  16.727  1.00 19.77           C  
ATOM   2344  O   GLU A 164      -0.739  61.783  16.701  1.00 19.70           O  
ATOM   2345  CB  GLU A 164      -1.614  58.745  16.083  1.00 20.25           C  
ATOM   2346  CG  GLU A 164      -1.609  58.297  17.535  1.00 21.66           C  
ATOM   2347  CD  GLU A 164      -2.689  57.272  17.870  1.00 22.53           C  
ATOM   2348  OE1 GLU A 164      -3.748  57.255  17.204  1.00 21.37           O  
ATOM   2349  OE2 GLU A 164      -2.466  56.481  18.832  1.00 23.29           O1-
ATOM   2350  H   GLU A 164       0.767  57.868  15.596  1.00  0.00           H  
ATOM   2351  HA  GLU A 164      -0.727  60.154  14.754  1.00  0.00           H  
ATOM   2352  HB3 GLU A 164      -1.648  57.869  15.436  1.00  0.00           H  
ATOM   2353  HB2 GLU A 164      -2.550  59.261  15.868  1.00  0.00           H  
ATOM   2354  HG3 GLU A 164      -1.723  59.167  18.182  1.00  0.00           H  
ATOM   2355  HG2 GLU A 164      -0.631  57.885  17.783  1.00  0.00           H  
ATOM   2356  N   ASP A 165       0.759  60.406  17.649  1.00 21.36           N  
ATOM   2357  CA  ASP A 165       1.074  61.334  18.728  1.00 23.80           C  
ATOM   2358  C   ASP A 165       1.950  62.478  18.220  1.00 23.33           C  
ATOM   2359  O   ASP A 165       2.705  62.310  17.261  1.00 23.26           O  
ATOM   2360  CB  ASP A 165       1.701  60.593  19.924  1.00 26.44           C  
ATOM   2361  CG  ASP A 165       0.688  59.731  20.684  1.00 29.48           C  
ATOM   2362  OD1 ASP A 165      -0.534  59.826  20.420  1.00 32.07           O  
ATOM   2363  OD2 ASP A 165       1.107  58.944  21.564  1.00 32.66           O1-
ATOM   2364  H   ASP A 165       1.244  59.521  17.609  1.00  0.00           H  
ATOM   2365  HA  ASP A 165       0.135  61.769  19.069  1.00  0.00           H  
ATOM   2366  HB3 ASP A 165       2.145  61.318  20.607  1.00  0.00           H  
ATOM   2367  HB2 ASP A 165       2.519  59.965  19.572  1.00  0.00           H  
ATOM   2368  N   PRO A 166       1.834  63.663  18.839  1.00 23.05           N  
ATOM   2369  CA  PRO A 166       2.634  64.802  18.377  1.00 22.34           C  
ATOM   2370  C   PRO A 166       4.150  64.731  18.660  1.00 21.15           C  
ATOM   2371  O   PRO A 166       4.885  65.562  18.149  1.00 21.81           O  
ATOM   2372  CB  PRO A 166       1.992  65.999  19.101  1.00 22.94           C  
ATOM   2373  CG  PRO A 166       1.367  65.409  20.324  1.00 23.11           C  
ATOM   2374  CD  PRO A 166       0.900  64.039  19.919  1.00 22.97           C  
ATOM   2375  HA  PRO A 166       2.484  64.922  17.304  1.00  0.00           H  
ATOM   2376  HB3 PRO A 166       1.214  66.428  18.469  1.00  0.00           H  
ATOM   2377  HB2 PRO A 166       2.771  66.702  19.397  1.00  0.00           H  
ATOM   2378  HG3 PRO A 166       0.508  66.012  20.618  1.00  0.00           H  
ATOM   2379  HG2 PRO A 166       2.120  65.318  21.107  1.00  0.00           H  
ATOM   2380  HD2 PRO A 166       1.024  63.354  20.757  1.00  0.00           H  
ATOM   2381  HD3 PRO A 166      -0.110  64.108  19.514  1.00  0.00           H  
ATOM   2382  N   GLU A 167       4.614  63.750  19.433  1.00 20.17           N  
ATOM   2383  CA  GLU A 167       6.047  63.637  19.789  1.00 19.19           C  
ATOM   2384  C   GLU A 167       6.845  62.654  18.962  1.00 16.91           C  
ATOM   2385  O   GLU A 167       6.310  61.647  18.498  1.00 16.18           O  
ATOM   2386  CB  GLU A 167       6.217  63.197  21.240  1.00 21.36           C  
ATOM   2387  CG  GLU A 167       6.567  64.333  22.175  1.00 24.31           C  
ATOM   2388  CD  GLU A 167       5.341  65.052  22.631  1.00 26.84           C  
ATOM   2389  OE1 GLU A 167       4.242  64.438  22.590  1.00 29.84           O  
ATOM   2390  OE2 GLU A 167       5.473  66.224  23.028  1.00 27.45           O1-
ATOM   2391  H   GLU A 167       3.981  63.052  19.797  1.00  0.00           H  
ATOM   2392  HA  GLU A 167       6.502  64.621  19.678  1.00  0.00           H  
ATOM   2393  HB3 GLU A 167       6.989  62.430  21.297  1.00  0.00           H  
ATOM   2394  HB2 GLU A 167       5.301  62.716  21.582  1.00  0.00           H  
ATOM   2395  HG3 GLU A 167       7.229  65.032  21.664  1.00  0.00           H  
ATOM   2396  HG2 GLU A 167       7.100  63.939  23.041  1.00  0.00           H  
ATOM   2397  N   LEU A 168       8.137  62.940  18.829  1.00 14.81           N  
ATOM   2398  CA  LEU A 168       9.089  62.004  18.245  1.00 13.79           C  
ATOM   2399  C   LEU A 168       9.301  60.805  19.195  1.00 12.85           C  
ATOM   2400  O   LEU A 168       8.962  60.902  20.384  1.00 12.44           O  
ATOM   2401  CB  LEU A 168      10.401  62.720  17.943  1.00 13.76           C  
ATOM   2402  CG  LEU A 168      10.319  63.786  16.839  1.00 14.08           C  
ATOM   2403  CD1 LEU A 168      11.599  64.615  16.809  1.00 14.44           C  
ATOM   2404  CD2 LEU A 168      10.044  63.173  15.467  1.00 14.34           C  
ATOM   2405  H   LEU A 168       8.491  63.834  19.138  1.00  0.00           H  
ATOM   2406  HA  LEU A 168       8.676  61.632  17.308  1.00  0.00           H  
ATOM   2407  HB3 LEU A 168      11.161  61.984  17.678  1.00  0.00           H  
ATOM   2408  HB2 LEU A 168      10.782  63.176  18.857  1.00  0.00           H  
ATOM   2409  HG  LEU A 168       9.492  64.454  17.079  1.00  0.00           H  
ATOM   2410 HD11 LEU A 168      11.528  65.366  16.023  1.00  0.00           H  
ATOM   2411 HD12 LEU A 168      11.735  65.109  17.771  1.00  0.00           H  
ATOM   2412 HD13 LEU A 168      12.450  63.963  16.612  1.00  0.00           H  
ATOM   2413 HD21 LEU A 168       9.994  63.964  14.718  1.00  0.00           H  
ATOM   2414 HD22 LEU A 168      10.846  62.480  15.211  1.00  0.00           H  
ATOM   2415 HD23 LEU A 168       9.095  62.637  15.492  1.00  0.00           H  
ATOM   2416  N   PRO A 169       9.826  59.672  18.679  1.00 11.88           N  
ATOM   2417  CA  PRO A 169       9.887  58.464  19.529  1.00 11.20           C  
ATOM   2418  C   PRO A 169      10.613  58.631  20.858  1.00 10.74           C  
ATOM   2419  O   PRO A 169      11.721  59.172  20.908  1.00 10.40           O  
ATOM   2420  CB  PRO A 169      10.612  57.450  18.646  1.00 11.33           C  
ATOM   2421  CG  PRO A 169      10.204  57.854  17.268  1.00 11.45           C  
ATOM   2422  CD  PRO A 169      10.211  59.360  17.287  1.00 11.84           C  
ATOM   2423  HA  PRO A 169       8.874  58.111  19.719  1.00  0.00           H  
ATOM   2424  HB3 PRO A 169      10.229  56.451  18.856  1.00  0.00           H  
ATOM   2425  HB2 PRO A 169      11.688  57.582  18.756  1.00  0.00           H  
ATOM   2426  HG3 PRO A 169       9.192  57.500  17.072  1.00  0.00           H  
ATOM   2427  HG2 PRO A 169      10.946  57.498  16.553  1.00  0.00           H  
ATOM   2428  HD2 PRO A 169      11.225  59.717  17.106  1.00  0.00           H  
ATOM   2429  HD3 PRO A 169       9.442  59.732  16.610  1.00  0.00           H  
ATOM   2430  N   TYR A 170       9.990  58.129  21.922  1.00 10.43           N  
ATOM   2431  CA  TYR A 170      10.542  58.260  23.255  1.00 10.24           C  
ATOM   2432  C   TYR A 170      10.227  57.044  24.100  1.00 10.28           C  
ATOM   2433  O   TYR A 170       9.272  56.321  23.811  1.00 10.51           O  
ATOM   2434  CB  TYR A 170       9.985  59.590  23.829  1.00 10.38           C  
ATOM   2435  CG  TYR A 170       8.515  59.565  24.209  1.00 10.66           C  
ATOM   2436  CD1 TYR A 170       7.499  59.981  23.321  1.00 11.14           C  
ATOM   2437  CD2 TYR A 170       8.167  59.075  25.473  1.00 10.75           C  
ATOM   2438  CE1 TYR A 170       6.145  59.902  23.705  1.00 10.92           C  
ATOM   2439  CE2 TYR A 170       6.828  58.942  25.839  1.00 10.96           C  
ATOM   2440  CZ  TYR A 170       5.817  59.383  24.971  1.00 11.06           C  
ATOM   2441  OH  TYR A 170       4.533  59.335  25.410  1.00 11.17           O  
ATOM   2442  H   TYR A 170       9.074  57.710  21.864  1.00  0.00           H  
ATOM   2443  HA  TYR A 170      11.631  58.318  23.209  1.00  0.00           H  
ATOM   2444  HB3 TYR A 170      10.155  60.411  23.133  1.00  0.00           H  
ATOM   2445  HB2 TYR A 170      10.548  59.857  24.720  1.00  0.00           H  
ATOM   2446  HD1 TYR A 170       7.742  60.377  22.350  1.00  0.00           H  
ATOM   2447  HD2 TYR A 170       8.936  58.773  26.156  1.00  0.00           H  
ATOM   2448  HE1 TYR A 170       5.377  60.259  23.032  1.00  0.00           H  
ATOM   2449  HE2 TYR A 170       6.628  58.513  26.800  1.00  0.00           H  
ATOM   2450  HH  TYR A 170       4.580  59.163  26.352  1.00  0.00           H  
ATOM   2451  N   MET A 171      11.021  56.843  25.150  1.00  9.97           N  
ATOM   2452  CA  MET A 171      10.847  55.723  26.069  1.00 10.16           C  
ATOM   2453  C   MET A 171       9.856  56.072  27.189  1.00  9.61           C  
ATOM   2454  O   MET A 171       9.789  57.219  27.648  1.00  9.15           O  
ATOM   2455  CB  MET A 171      12.138  55.151  26.655  1.00 10.82           C  
ATOM   2456  CG  MET A 171      13.280  56.098  26.993  1.00 11.44           C  
ATOM   2457  SD  MET A 171      14.739  55.560  26.084  1.00 13.80           S  
ATOM   2458  CE  MET A 171      15.172  57.074  25.208  1.00 13.07           C  
ATOM   2459  H   MET A 171      11.752  57.519  25.352  1.00  0.00           H  
ATOM   2460  HA  MET A 171      10.391  54.900  25.512  1.00  0.00           H  
ATOM   2461  HB3 MET A 171      12.477  54.414  25.940  1.00  0.00           H  
ATOM   2462  HB2 MET A 171      11.919  54.571  27.546  1.00  0.00           H  
ATOM   2463  HG3 MET A 171      13.504  56.051  28.059  1.00  0.00           H  
ATOM   2464  HG2 MET A 171      13.037  57.135  26.792  1.00  0.00           H  
ATOM   2465  HE1 MET A 171      16.132  56.950  24.710  1.00  0.00           H  
ATOM   2466  HE2 MET A 171      14.416  57.303  24.460  1.00  0.00           H  
ATOM   2467  HE3 MET A 171      15.250  57.915  25.894  1.00  0.00           H  
ATOM   2468  N   ARG A 172       9.072  55.080  27.606  1.00  8.96           N  
ATOM   2469  CA  ARG A 172       8.018  55.307  28.604  1.00  8.74           C  
ATOM   2470  C   ARG A 172       8.415  55.188  30.088  1.00  8.16           C  
ATOM   2471  O   ARG A 172       7.873  55.936  30.901  1.00  8.16           O  
ATOM   2472  CB  ARG A 172       6.779  54.428  28.327  1.00  8.83           C  
ATOM   2473  CG  ARG A 172       6.185  54.684  26.951  1.00  9.77           C  
ATOM   2474  CD  ARG A 172       4.784  54.127  26.716  1.00 10.35           C  
ATOM   2475  NE  ARG A 172       4.470  54.408  25.310  1.00 11.10           N  
ATOM   2476  CZ  ARG A 172       4.108  55.600  24.829  1.00 11.84           C  
ATOM   2477  NH1 ARG A 172       3.915  56.624  25.643  1.00 12.22           N  
ATOM   2478  NH2 ARG A 172       3.918  55.765  23.520  1.00 11.67           N1+
ATOM   2479  H   ARG A 172       9.196  54.149  27.235  1.00  0.00           H  
ATOM   2480  HA  ARG A 172       7.691  56.337  28.464  1.00  0.00           H  
ATOM   2481  HB3 ARG A 172       6.023  54.617  29.089  1.00  0.00           H  
ATOM   2482  HB2 ARG A 172       7.054  53.377  28.413  1.00  0.00           H  
ATOM   2483  HG3 ARG A 172       6.860  54.293  26.190  1.00  0.00           H  
ATOM   2484  HG2 ARG A 172       6.184  55.756  26.754  1.00  0.00           H  
ATOM   2485  HD3 ARG A 172       4.074  54.650  27.357  1.00  0.00           H  
ATOM   2486  HD2 ARG A 172       4.791  53.049  26.877  1.00  0.00           H  
ATOM   2487  HE  ARG A 172       4.545  53.615  24.690  1.00  0.00           H  
ATOM   2488 HH12 ARG A 172       3.641  57.522  25.269  1.00  0.00           H  
ATOM   2489 HH11 ARG A 172       4.041  56.509  26.638  1.00  0.00           H  
ATOM   2490 HH22 ARG A 172       3.644  56.668  23.159  1.00  0.00           H  
ATOM   2491 HH21 ARG A 172       4.048  54.987  22.889  1.00  0.00           H  
ATOM   2492  N   PRO A 173       9.323  54.254  30.460  1.00  8.04           N  
ATOM   2493  CA  PRO A 173       9.557  54.088  31.905  1.00  7.81           C  
ATOM   2494  C   PRO A 173       9.821  55.347  32.763  1.00  7.81           C  
ATOM   2495  O   PRO A 173       9.354  55.388  33.898  1.00  7.14           O  
ATOM   2496  CB  PRO A 173      10.742  53.116  31.963  1.00  7.98           C  
ATOM   2497  CG  PRO A 173      10.571  52.275  30.739  1.00  7.79           C  
ATOM   2498  CD  PRO A 173      10.046  53.223  29.681  1.00  7.77           C  
ATOM   2499  HA  PRO A 173       8.690  53.578  32.324  1.00  0.00           H  
ATOM   2500  HB3 PRO A 173      10.649  52.487  32.848  1.00  0.00           H  
ATOM   2501  HB2 PRO A 173      11.673  53.678  31.887  1.00  0.00           H  
ATOM   2502  HG3 PRO A 173       9.827  51.502  30.933  1.00  0.00           H  
ATOM   2503  HG2 PRO A 173      11.541  51.888  30.428  1.00  0.00           H  
ATOM   2504  HD2 PRO A 173      10.886  53.686  29.163  1.00  0.00           H  
ATOM   2505  HD3 PRO A 173       9.340  52.694  29.041  1.00  0.00           H  
ATOM   2506  N   PRO A 174      10.581  56.347  32.250  1.00  7.84           N  
ATOM   2507  CA  PRO A 174      10.803  57.540  33.094  1.00  8.12           C  
ATOM   2508  C   PRO A 174       9.548  58.337  33.449  1.00  8.12           C  
ATOM   2509  O   PRO A 174       9.561  59.088  34.441  1.00  8.44           O  
ATOM   2510  CB  PRO A 174      11.803  58.390  32.287  1.00  8.16           C  
ATOM   2511  CG  PRO A 174      12.477  57.406  31.342  1.00  8.30           C  
ATOM   2512  CD  PRO A 174      11.357  56.432  31.010  1.00  7.96           C  
ATOM   2513  HA  PRO A 174      11.290  57.217  34.017  1.00  0.00           H  
ATOM   2514  HB3 PRO A 174      12.528  58.892  32.932  1.00  0.00           H  
ATOM   2515  HB2 PRO A 174      11.290  59.163  31.712  1.00  0.00           H  
ATOM   2516  HG3 PRO A 174      13.272  56.888  31.884  1.00  0.00           H  
ATOM   2517  HG2 PRO A 174      12.917  57.879  30.464  1.00  0.00           H  
ATOM   2518  HD2 PRO A 174      10.728  56.857  30.228  1.00  0.00           H  
ATOM   2519  HD3 PRO A 174      11.762  55.487  30.656  1.00  0.00           H  
ATOM   2520  N   LEU A 175       8.460  58.174  32.687  1.00  8.17           N  
ATOM   2521  CA  LEU A 175       7.232  58.948  32.921  1.00  8.23           C  
ATOM   2522  C   LEU A 175       6.576  58.690  34.284  1.00  8.30           C  
ATOM   2523  O   LEU A 175       5.854  59.556  34.809  1.00  8.31           O  
ATOM   2524  CB  LEU A 175       6.190  58.659  31.828  1.00  8.40           C  
ATOM   2525  CG  LEU A 175       6.476  59.040  30.379  1.00  8.34           C  
ATOM   2526  CD1 LEU A 175       5.366  58.470  29.513  1.00  8.51           C  
ATOM   2527  CD2 LEU A 175       6.548  60.560  30.234  1.00  8.68           C  
ATOM   2528  H   LEU A 175       8.470  57.506  31.929  1.00  0.00           H  
ATOM   2529  HA  LEU A 175       7.488  60.006  32.868  1.00  0.00           H  
ATOM   2530  HB3 LEU A 175       5.235  59.092  32.126  1.00  0.00           H  
ATOM   2531  HB2 LEU A 175       5.917  57.605  31.869  1.00  0.00           H  
ATOM   2532  HG  LEU A 175       7.428  58.605  30.075  1.00  0.00           H  
ATOM   2533 HD11 LEU A 175       5.548  58.730  28.470  1.00  0.00           H  
ATOM   2534 HD12 LEU A 175       5.343  57.385  29.618  1.00  0.00           H  
ATOM   2535 HD13 LEU A 175       4.409  58.885  29.828  1.00  0.00           H  
ATOM   2536 HD21 LEU A 175       6.753  60.817  29.195  1.00  0.00           H  
ATOM   2537 HD22 LEU A 175       5.598  61.000  30.536  1.00  0.00           H  
ATOM   2538 HD23 LEU A 175       7.345  60.949  30.868  1.00  0.00           H  
ATOM   2539  N   SER A 176       6.793  57.495  34.827  1.00  8.17           N  
ATOM   2540  CA  SER A 176       6.276  57.152  36.152  1.00  8.31           C  
ATOM   2541  C   SER A 176       7.397  57.044  37.203  1.00  8.74           C  
ATOM   2542  O   SER A 176       7.157  56.590  38.343  1.00  8.87           O  
ATOM   2543  CB  SER A 176       5.486  55.840  36.065  1.00  8.37           C  
ATOM   2544  OG  SER A 176       6.289  54.752  35.609  1.00  8.21           O  
ATOM   2545  H   SER A 176       7.325  56.800  34.323  1.00  0.00           H  
ATOM   2546  HA  SER A 176       5.592  57.941  36.465  1.00  0.00           H  
ATOM   2547  HB3 SER A 176       4.638  55.971  35.393  1.00  0.00           H  
ATOM   2548  HB2 SER A 176       5.073  55.600  37.045  1.00  0.00           H  
ATOM   2549  HG  SER A 176       5.756  53.955  35.570  1.00  0.00           H  
ATOM   2550  N   LYS A 177       8.611  57.443  36.823  1.00  8.73           N  
ATOM   2551  CA  LYS A 177       9.792  57.238  37.675  1.00  9.29           C  
ATOM   2552  C   LYS A 177      10.638  58.514  37.818  1.00  9.52           C  
ATOM   2553  O   LYS A 177      10.197  59.445  38.494  1.00  9.59           O  
ATOM   2554  CB  LYS A 177      10.624  56.029  37.192  1.00  9.80           C  
ATOM   2555  CG  LYS A 177       9.917  54.681  37.362  1.00 10.07           C  
ATOM   2556  CD  LYS A 177      10.749  53.567  36.726  1.00 10.58           C  
ATOM   2557  CE  LYS A 177       9.936  52.413  36.175  1.00 10.54           C  
ATOM   2558  NZ  LYS A 177       8.934  52.831  35.153  1.00 10.49           N1+
ATOM   2559  H   LYS A 177       8.736  57.899  35.930  1.00  0.00           H  
ATOM   2560  HA  LYS A 177       9.424  56.990  38.671  1.00  0.00           H  
ATOM   2561  HB3 LYS A 177      11.575  56.008  37.725  1.00  0.00           H  
ATOM   2562  HB2 LYS A 177      10.889  56.168  36.144  1.00  0.00           H  
ATOM   2563  HG3 LYS A 177       8.938  54.721  36.884  1.00  0.00           H  
ATOM   2564  HG2 LYS A 177       9.783  54.473  38.423  1.00  0.00           H  
ATOM   2565  HD3 LYS A 177      11.464  53.189  37.456  1.00  0.00           H  
ATOM   2566  HD2 LYS A 177      11.366  53.986  35.931  1.00  0.00           H  
ATOM   2567  HE3 LYS A 177       9.427  51.905  36.994  1.00  0.00           H  
ATOM   2568  HE2 LYS A 177      10.607  51.672  35.741  1.00  0.00           H  
ATOM   2569  HZ1 LYS A 177       8.427  52.021  34.827  1.00  0.00           H  
ATOM   2570  HZ2 LYS A 177       8.287  53.489  35.564  1.00  0.00           H  
ATOM   2571  HZ3 LYS A 177       9.408  53.267  34.375  1.00  0.00           H  
ATOM   2572  N   GLU A 178      11.811  58.578  37.177  1.00  9.64           N  
ATOM   2573  CA  GLU A 178      12.764  59.689  37.427  1.00 10.05           C  
ATOM   2574  C   GLU A 178      12.232  61.093  37.147  1.00 10.00           C  
ATOM   2575  O   GLU A 178      12.704  62.073  37.756  1.00 10.40           O  
ATOM   2576  CB  GLU A 178      14.085  59.502  36.671  1.00 10.23           C  
ATOM   2577  CG  GLU A 178      14.846  58.236  37.003  1.00 10.93           C  
ATOM   2578  CD  GLU A 178      14.591  57.131  35.997  1.00 11.66           C  
ATOM   2579  OE1 GLU A 178      13.442  56.975  35.495  1.00 11.16           O  
ATOM   2580  OE2 GLU A 178      15.565  56.394  35.709  1.00 13.22           O1-
ATOM   2581  H   GLU A 178      12.061  57.863  36.510  1.00  0.00           H  
ATOM   2582  HA  GLU A 178      13.007  59.656  38.489  1.00  0.00           H  
ATOM   2583  HB3 GLU A 178      14.727  60.365  36.848  1.00  0.00           H  
ATOM   2584  HB2 GLU A 178      13.894  59.537  35.598  1.00  0.00           H  
ATOM   2585  HG3 GLU A 178      14.562  57.893  37.998  1.00  0.00           H  
ATOM   2586  HG2 GLU A 178      15.913  58.454  37.039  1.00  0.00           H  
ATOM   2587  N   LEU A 179      11.285  61.218  36.218  1.00  9.81           N  
ATOM   2588  CA  LEU A 179      10.730  62.531  35.885  1.00 10.00           C  
ATOM   2589  C   LEU A 179      10.003  63.226  37.040  1.00 10.49           C  
ATOM   2590  O   LEU A 179       9.846  64.456  37.026  1.00 10.65           O  
ATOM   2591  CB  LEU A 179       9.818  62.446  34.650  1.00  9.77           C  
ATOM   2592  CG  LEU A 179      10.583  62.493  33.325  1.00  9.97           C  
ATOM   2593  CD1 LEU A 179       9.685  62.049  32.174  1.00  9.61           C  
ATOM   2594  CD2 LEU A 179      11.121  63.906  33.083  1.00 10.15           C  
ATOM   2595  H   LEU A 179      10.941  60.401  35.734  1.00  0.00           H  
ATOM   2596  HA  LEU A 179      11.571  63.169  35.613  1.00  0.00           H  
ATOM   2597  HB3 LEU A 179       9.093  63.260  34.679  1.00  0.00           H  
ATOM   2598  HB2 LEU A 179       9.231  61.529  34.696  1.00  0.00           H  
ATOM   2599  HG  LEU A 179      11.428  61.807  33.389  1.00  0.00           H  
ATOM   2600 HD11 LEU A 179      10.245  62.088  31.240  1.00  0.00           H  
ATOM   2601 HD12 LEU A 179       9.345  61.028  32.350  1.00  0.00           H  
ATOM   2602 HD13 LEU A 179       8.823  62.712  32.109  1.00  0.00           H  
ATOM   2603 HD21 LEU A 179      11.664  63.932  32.138  1.00  0.00           H  
ATOM   2604 HD22 LEU A 179      10.290  64.610  33.043  1.00  0.00           H  
ATOM   2605 HD23 LEU A 179      11.793  64.184  33.895  1.00  0.00           H  
ATOM   2606  N   TRP A 180       9.561  62.430  38.020  1.00 10.70           N  
ATOM   2607  CA  TRP A 180       8.911  62.901  39.245  1.00 11.71           C  
ATOM   2608  C   TRP A 180       9.881  63.197  40.368  1.00 13.43           C  
ATOM   2609  O   TRP A 180       9.521  63.878  41.347  1.00 13.82           O  
ATOM   2610  CB  TRP A 180       7.917  61.843  39.746  1.00 10.67           C  
ATOM   2611  CG  TRP A 180       6.733  61.645  38.825  1.00  9.96           C  
ATOM   2612  CD1 TRP A 180       6.621  60.746  37.758  1.00  9.95           C  
ATOM   2613  CD2 TRP A 180       5.462  62.367  38.852  1.00  9.75           C  
ATOM   2614  NE1 TRP A 180       5.399  60.871  37.141  1.00  9.54           N  
ATOM   2615  CE2 TRP A 180       4.657  61.827  37.748  1.00  9.67           C  
ATOM   2616  CE3 TRP A 180       4.927  63.381  39.648  1.00  9.78           C  
ATOM   2617  CZ2 TRP A 180       3.381  62.287  37.480  1.00  9.68           C  
ATOM   2618  CZ3 TRP A 180       3.638  63.849  39.355  1.00  9.93           C  
ATOM   2619  CH2 TRP A 180       2.884  63.313  38.301  1.00 10.05           C  
ATOM   2620  H   TRP A 180       9.666  61.428  37.943  1.00  0.00           H  
ATOM   2621  HA  TRP A 180       8.359  63.813  39.015  1.00  0.00           H  
ATOM   2622  HB3 TRP A 180       7.561  62.122  40.738  1.00  0.00           H  
ATOM   2623  HB2 TRP A 180       8.435  60.893  39.878  1.00  0.00           H  
ATOM   2624  HD1 TRP A 180       7.439  60.080  37.525  1.00  0.00           H  
ATOM   2625  HE1 TRP A 180       5.171  60.287  36.349  1.00  0.00           H  
ATOM   2626  HE3 TRP A 180       5.504  63.786  40.467  1.00  0.00           H  
ATOM   2627  HZ2 TRP A 180       2.812  61.859  36.668  1.00  0.00           H  
ATOM   2628  HZ3 TRP A 180       3.203  64.641  39.947  1.00  0.00           H  
ATOM   2629  HH2 TRP A 180       1.895  63.711  38.129  1.00  0.00           H  
ATOM   2630  N   PHE A 181      11.089  62.652  40.271  1.00 15.13           N  
ATOM   2631  CA  PHE A 181      12.091  62.752  41.332  1.00 18.44           C  
ATOM   2632  C   PHE A 181      13.035  63.904  40.986  1.00 20.15           C  
ATOM   2633  O   PHE A 181      14.173  63.694  40.577  1.00 20.83           O  
ATOM   2634  CB  PHE A 181      12.840  61.416  41.481  1.00 19.39           C  
ATOM   2635  CG  PHE A 181      13.504  61.216  42.823  1.00 21.37           C  
ATOM   2636  CD1 PHE A 181      12.790  60.684  43.902  1.00 22.15           C  
ATOM   2637  CD2 PHE A 181      14.862  61.517  43.004  1.00 21.93           C  
ATOM   2638  CE1 PHE A 181      13.411  60.491  45.142  1.00 22.86           C  
ATOM   2639  CE2 PHE A 181      15.484  61.329  44.239  1.00 22.14           C  
ATOM   2640  CZ  PHE A 181      14.761  60.815  45.309  1.00 22.40           C  
ATOM   2641  H   PHE A 181      11.348  62.143  39.438  1.00  0.00           H  
ATOM   2642  HA  PHE A 181      11.587  62.980  42.271  1.00  0.00           H  
ATOM   2643  HB3 PHE A 181      13.587  61.331  40.692  1.00  0.00           H  
ATOM   2644  HB2 PHE A 181      12.151  60.593  41.293  1.00  0.00           H  
ATOM   2645  HD1 PHE A 181      11.750  60.418  43.783  1.00  0.00           H  
ATOM   2646  HD2 PHE A 181      15.444  61.901  42.180  1.00  0.00           H  
ATOM   2647  HE1 PHE A 181      12.847  60.091  45.972  1.00  0.00           H  
ATOM   2648  HE2 PHE A 181      16.526  61.583  44.363  1.00  0.00           H  
ATOM   2649  HZ  PHE A 181      15.238  60.666  46.266  1.00  0.00           H  
ATOM   2650  N   SER A 182      12.534  65.126  41.130  1.00 21.75           N  
ATOM   2651  CA  SER A 182      13.232  66.318  40.652  1.00 24.05           C  
ATOM   2652  C   SER A 182      12.767  67.559  41.397  1.00 27.12           C  
ATOM   2653  O   SER A 182      11.611  67.648  41.801  1.00 28.17           O  
ATOM   2654  CB  SER A 182      12.986  66.493  39.149  1.00 24.07           C  
ATOM   2655  OG  SER A 182      13.476  67.736  38.670  1.00 24.86           O  
ATOM   2656  H   SER A 182      11.641  65.255  41.583  1.00  0.00           H  
ATOM   2657  HA  SER A 182      14.301  66.189  40.819  1.00  0.00           H  
ATOM   2658  HB3 SER A 182      11.917  66.422  38.946  1.00  0.00           H  
ATOM   2659  HB2 SER A 182      13.467  65.680  38.606  1.00  0.00           H  
ATOM   2660  HG  SER A 182      13.303  67.807  37.728  1.00  0.00           H  
ATOM   2661  N   ASP A 183      13.669  68.520  41.563  1.00 31.43           N  
ATOM   2662  CA  ASP A 183      13.315  69.815  42.146  1.00 34.95           C  
ATOM   2663  C   ASP A 183      13.399  70.938  41.114  1.00 36.04           C  
ATOM   2664  O   ASP A 183      13.191  72.111  41.435  1.00 38.15           O  
ATOM   2665  CB  ASP A 183      14.210  70.118  43.347  1.00 37.88           C  
ATOM   2666  CG  ASP A 183      14.013  69.132  44.475  1.00 41.20           C  
ATOM   2667  OD1 ASP A 183      12.877  69.045  44.998  1.00 41.98           O  
ATOM   2668  OD2 ASP A 183      14.990  68.428  44.821  1.00 43.44           O1-
ATOM   2669  H   ASP A 183      14.628  68.367  41.284  1.00  0.00           H  
ATOM   2670  HA  ASP A 183      12.285  69.757  42.498  1.00  0.00           H  
ATOM   2671  HB3 ASP A 183      14.005  71.126  43.707  1.00  0.00           H  
ATOM   2672  HB2 ASP A 183      15.254  70.106  43.033  1.00  0.00           H  
ATOM   2673  N   ASP A 184      13.691  70.562  39.872  1.00 35.01           N  
ATOM   2674  CA  ASP A 184      13.841  71.508  38.776  1.00 33.59           C  
ATOM   2675  C   ASP A 184      12.550  71.636  37.957  1.00 32.59           C  
ATOM   2676  O   ASP A 184      12.167  70.696  37.265  1.00 31.24           O  
ATOM   2677  CB  ASP A 184      15.002  71.059  37.884  1.00 34.68           C  
ATOM   2678  CG  ASP A 184      15.154  71.906  36.629  1.00 36.14           C  
ATOM   2679  OD1 ASP A 184      14.492  72.963  36.494  1.00 35.59           O  
ATOM   2680  OD2 ASP A 184      15.954  71.501  35.765  1.00 37.60           O1-
ATOM   2681  H   ASP A 184      13.818  69.583  39.657  1.00  0.00           H  
ATOM   2682  HA  ASP A 184      14.084  72.485  39.194  1.00  0.00           H  
ATOM   2683  HB3 ASP A 184      14.859  70.016  37.602  1.00  0.00           H  
ATOM   2684  HB2 ASP A 184      15.930  71.089  38.455  1.00  0.00           H  
ATOM   2685  N   PRO A 185      11.886  72.811  38.017  1.00 31.95           N  
ATOM   2686  CA  PRO A 185      10.664  73.045  37.232  1.00 32.04           C  
ATOM   2687  C   PRO A 185      10.847  72.953  35.711  1.00 32.85           C  
ATOM   2688  O   PRO A 185       9.878  72.661  35.005  1.00 35.62           O  
ATOM   2689  CB  PRO A 185      10.247  74.468  37.633  1.00 32.06           C  
ATOM   2690  CG  PRO A 185      11.479  75.086  38.204  1.00 32.72           C  
ATOM   2691  CD  PRO A 185      12.197  73.959  38.887  1.00 32.02           C  
ATOM   2692  HA  PRO A 185       9.893  72.341  37.546  1.00  0.00           H  
ATOM   2693  HB3 PRO A 185       9.478  74.416  38.404  1.00  0.00           H  
ATOM   2694  HB2 PRO A 185       9.945  75.020  36.743  1.00  0.00           H  
ATOM   2695  HG3 PRO A 185      11.198  75.836  38.943  1.00  0.00           H  
ATOM   2696  HG2 PRO A 185      12.099  75.471  37.394  1.00  0.00           H  
ATOM   2697  HD2 PRO A 185      13.270  74.149  38.861  1.00  0.00           H  
ATOM   2698  HD3 PRO A 185      11.755  73.795  39.870  1.00  0.00           H  
ATOM   2699  N   ASN A 186      12.064  73.180  35.213  1.00 31.29           N  
ATOM   2700  CA  ASN A 186      12.329  73.107  33.768  1.00 31.58           C  
ATOM   2701  C   ASN A 186      12.241  71.701  33.164  1.00 29.95           C  
ATOM   2702  O   ASN A 186      12.097  71.560  31.952  1.00 29.97           O  
ATOM   2703  CB  ASN A 186      13.681  73.739  33.413  1.00 34.58           C  
ATOM   2704  CG  ASN A 186      13.635  75.258  33.401  1.00 37.12           C  
ATOM   2705  OD1 ASN A 186      12.600  75.864  33.107  1.00 38.78           O  
ATOM   2706  ND2 ASN A 186      14.768  75.885  33.718  1.00 39.03           N  
ATOM   2707  H   ASN A 186      12.829  73.408  35.832  1.00  0.00           H  
ATOM   2708  HA  ASN A 186      11.563  73.708  33.278  1.00  0.00           H  
ATOM   2709  HB3 ASN A 186      14.004  73.379  32.436  1.00  0.00           H  
ATOM   2710  HB2 ASN A 186      14.435  73.405  34.126  1.00  0.00           H  
ATOM   2711 HD22 ASN A 186      14.801  76.894  33.728  1.00  0.00           H  
ATOM   2712 HD21 ASN A 186      15.593  75.351  33.948  1.00  0.00           H  
ATOM   2713  N   VAL A 187      12.317  70.675  34.014  1.00 27.70           N  
ATOM   2714  CA  VAL A 187      12.309  69.276  33.574  1.00 25.69           C  
ATOM   2715  C   VAL A 187      11.009  68.885  32.855  1.00 24.34           C  
ATOM   2716  O   VAL A 187      11.033  68.038  31.960  1.00 22.52           O  
ATOM   2717  CB  VAL A 187      12.617  68.310  34.747  1.00 26.32           C  
ATOM   2718  CG1 VAL A 187      11.380  68.086  35.612  1.00 25.71           C  
ATOM   2719  CG2 VAL A 187      13.168  66.983  34.237  1.00 25.61           C  
ATOM   2720  H   VAL A 187      12.384  70.846  35.007  1.00  0.00           H  
ATOM   2721  HA  VAL A 187      13.117  69.166  32.851  1.00  0.00           H  
ATOM   2722  HB  VAL A 187      13.382  68.773  35.370  1.00  0.00           H  
ATOM   2723 HG11 VAL A 187      11.624  67.405  36.427  1.00  0.00           H  
ATOM   2724 HG12 VAL A 187      11.046  69.039  36.023  1.00  0.00           H  
ATOM   2725 HG13 VAL A 187      10.585  67.654  35.005  1.00  0.00           H  
ATOM   2726 HG21 VAL A 187      13.375  66.326  35.082  1.00  0.00           H  
ATOM   2727 HG22 VAL A 187      12.435  66.512  33.582  1.00  0.00           H  
ATOM   2728 HG23 VAL A 187      14.089  67.161  33.682  1.00  0.00           H  
ATOM   2729  N   THR A 188       9.886  69.509  33.217  1.00 23.26           N  
ATOM   2730  CA  THR A 188       8.625  69.221  32.520  1.00 23.07           C  
ATOM   2731  C   THR A 188       8.638  69.732  31.076  1.00 23.70           C  
ATOM   2732  O   THR A 188       7.948  69.186  30.210  1.00 23.21           O  
ATOM   2733  CB  THR A 188       7.384  69.757  33.269  1.00 23.41           C  
ATOM   2734  OG1 THR A 188       7.426  71.188  33.329  1.00 22.52           O  
ATOM   2735  CG2 THR A 188       7.330  69.196  34.681  1.00 22.90           C  
ATOM   2736  H   THR A 188       9.902  70.181  33.971  1.00  0.00           H  
ATOM   2737  HA  THR A 188       8.526  68.136  32.474  1.00  0.00           H  
ATOM   2738  HB  THR A 188       6.486  69.451  32.732  1.00  0.00           H  
ATOM   2739  HG1 THR A 188       6.652  71.512  33.796  1.00  0.00           H  
ATOM   2740 HG21 THR A 188       6.450  69.584  35.193  1.00  0.00           H  
ATOM   2741 HG22 THR A 188       7.275  68.108  34.638  1.00  0.00           H  
ATOM   2742 HG23 THR A 188       8.227  69.493  35.225  1.00  0.00           H  
ATOM   2743  N   LYS A 189       9.426  70.775  30.821  1.00 24.30           N  
ATOM   2744  CA  LYS A 189       9.553  71.331  29.466  1.00 24.97           C  
ATOM   2745  C   LYS A 189      10.589  70.594  28.622  1.00 22.77           C  
ATOM   2746  O   LYS A 189      10.337  70.298  27.456  1.00 23.22           O  
ATOM   2747  CB  LYS A 189       9.867  72.830  29.514  1.00 28.02           C  
ATOM   2748  CG  LYS A 189       8.698  73.694  29.970  1.00 31.08           C  
ATOM   2749  CD  LYS A 189       9.117  75.150  30.097  1.00 33.84           C  
ATOM   2750  CE  LYS A 189       8.355  75.832  31.221  1.00 34.98           C  
ATOM   2751  NZ  LYS A 189       9.229  76.796  31.941  1.00 37.55           N1+
ATOM   2752  H   LYS A 189       9.954  71.203  31.568  1.00  0.00           H  
ATOM   2753  HA  LYS A 189       8.588  71.215  28.973  1.00  0.00           H  
ATOM   2754  HB3 LYS A 189      10.199  73.161  28.530  1.00  0.00           H  
ATOM   2755  HB2 LYS A 189      10.720  73.000  30.171  1.00  0.00           H  
ATOM   2756  HG3 LYS A 189       8.336  73.335  30.933  1.00  0.00           H  
ATOM   2757  HG2 LYS A 189       7.884  73.612  29.250  1.00  0.00           H  
ATOM   2758  HD3 LYS A 189       8.920  75.668  29.158  1.00  0.00           H  
ATOM   2759  HD2 LYS A 189      10.187  75.204  30.299  1.00  0.00           H  
ATOM   2760  HE3 LYS A 189       7.990  75.080  31.921  1.00  0.00           H  
ATOM   2761  HE2 LYS A 189       7.495  76.360  30.809  1.00  0.00           H  
ATOM   2762  HZ1 LYS A 189       8.705  77.238  32.683  1.00  0.00           H  
ATOM   2763  HZ2 LYS A 189      10.020  76.306  32.334  1.00  0.00           H  
ATOM   2764  HZ3 LYS A 189       9.557  77.500  31.296  1.00  0.00           H  
ATOM   2765  N   THR A 190      11.747  70.296  29.210  1.00 21.11           N  
ATOM   2766  CA  THR A 190      12.838  69.645  28.469  1.00 20.19           C  
ATOM   2767  C   THR A 190      12.684  68.128  28.389  1.00 19.20           C  
ATOM   2768  O   THR A 190      13.107  67.497  27.405  1.00 18.55           O  
ATOM   2769  CB  THR A 190      14.215  69.955  29.087  1.00 20.81           C  
ATOM   2770  OG1 THR A 190      14.320  69.359  30.390  1.00 21.46           O  
ATOM   2771  CG2 THR A 190      14.433  71.466  29.194  1.00 21.93           C  
ATOM   2772  H   THR A 190      11.890  70.517  30.185  1.00  0.00           H  
ATOM   2773  HA  THR A 190      12.832  70.036  27.452  1.00  0.00           H  
ATOM   2774  HB  THR A 190      14.989  69.534  28.446  1.00  0.00           H  
ATOM   2775  HG1 THR A 190      15.181  69.558  30.765  1.00  0.00           H  
ATOM   2776 HG21 THR A 190      15.411  71.662  29.633  1.00  0.00           H  
ATOM   2777 HG22 THR A 190      14.385  71.912  28.200  1.00  0.00           H  
ATOM   2778 HG23 THR A 190      13.658  71.902  29.825  1.00  0.00           H  
ATOM   2779  N   LEU A 191      12.093  67.546  29.437  1.00 17.30           N  
ATOM   2780  CA  LEU A 191      12.022  66.086  29.601  1.00 16.66           C  
ATOM   2781  C   LEU A 191      13.406  65.421  29.581  1.00 16.56           C  
ATOM   2782  O   LEU A 191      13.558  64.264  29.180  1.00 15.97           O  
ATOM   2783  CB  LEU A 191      11.051  65.454  28.582  1.00 16.46           C  
ATOM   2784  CG  LEU A 191       9.639  66.051  28.595  1.00 16.61           C  
ATOM   2785  CD1 LEU A 191       8.816  65.506  27.442  1.00 16.43           C  
ATOM   2786  CD2 LEU A 191       8.909  65.816  29.913  1.00 16.38           C  
ATOM   2787  H   LEU A 191      11.671  68.113  30.158  1.00  0.00           H  
ATOM   2788  HA  LEU A 191      11.601  65.902  30.590  1.00  0.00           H  
ATOM   2789  HB3 LEU A 191      10.991  64.380  28.759  1.00  0.00           H  
ATOM   2790  HB2 LEU A 191      11.471  65.542  27.580  1.00  0.00           H  
ATOM   2791  HG  LEU A 191       9.733  67.128  28.455  1.00  0.00           H  
ATOM   2792 HD11 LEU A 191       7.817  65.942  27.470  1.00  0.00           H  
ATOM   2793 HD12 LEU A 191       9.298  65.762  26.498  1.00  0.00           H  
ATOM   2794 HD13 LEU A 191       8.741  64.422  27.529  1.00  0.00           H  
ATOM   2795 HD21 LEU A 191       7.915  66.261  29.863  1.00  0.00           H  
ATOM   2796 HD22 LEU A 191       8.818  64.745  30.093  1.00  0.00           H  
ATOM   2797 HD23 LEU A 191       9.471  66.274  30.727  1.00  0.00           H  
ATOM   2798  N   ARG A 192      14.413  66.162  30.026  1.00 16.30           N  
ATOM   2799  CA  ARG A 192      15.744  65.608  30.229  1.00 16.93           C  
ATOM   2800  C   ARG A 192      15.890  65.334  31.733  1.00 16.44           C  
ATOM   2801  O   ARG A 192      16.156  66.249  32.526  1.00 17.15           O  
ATOM   2802  CB  ARG A 192      16.713  66.681  29.657  1.00 18.79           C  
ATOM   2803  CG  ARG A 192      18.121  66.840  30.265  1.00 21.31           C  
ATOM   2804  CD  ARG A 192      18.946  67.899  29.514  1.00 23.88           C  
ATOM   2805  NE  ARG A 192      19.469  67.381  28.239  1.00 26.06           N  
ATOM   2806  CZ  ARG A 192      20.649  66.759  28.104  1.00 27.09           C  
ATOM   2807  NH1 ARG A 192      21.471  66.577  29.138  1.00 28.69           N  
ATOM   2808  NH2 ARG A 192      21.007  66.302  26.901  1.00 28.88           N1+
ATOM   2809  H   ARG A 192      14.232  67.096  30.377  1.00  0.00           H  
ATOM   2810  HA  ARG A 192      15.899  64.683  29.679  1.00  0.00           H  
ATOM   2811  HB3 ARG A 192      16.253  67.661  29.779  1.00  0.00           H  
ATOM   2812  HB2 ARG A 192      16.785  66.526  28.581  1.00  0.00           H  
ATOM   2813  HG3 ARG A 192      18.619  65.874  30.184  1.00  0.00           H  
ATOM   2814  HG2 ARG A 192      18.113  67.092  31.326  1.00  0.00           H  
ATOM   2815  HD3 ARG A 192      19.648  68.468  30.119  1.00  0.00           H  
ATOM   2816  HD2 ARG A 192      18.243  68.663  29.183  1.00  0.00           H  
ATOM   2817  HE  ARG A 192      18.825  67.514  27.473  1.00  0.00           H  
ATOM   2818 HH12 ARG A 192      22.350  66.096  29.126  1.00  0.00           H  
ATOM   2819 HH11 ARG A 192      21.275  66.992  30.105  1.00  0.00           H  
ATOM   2820 HH22 ARG A 192      21.918  65.892  26.758  1.00  0.00           H  
ATOM   2821 HH21 ARG A 192      20.414  66.425  26.095  1.00  0.00           H  
ATOM   2822  N   PHE A 193      15.672  64.079  32.124  1.00 14.91           N  
ATOM   2823  CA  PHE A 193      15.605  63.703  33.539  1.00 14.34           C  
ATOM   2824  C   PHE A 193      16.973  63.328  34.105  1.00 14.31           C  
ATOM   2825  O   PHE A 193      17.921  63.033  33.362  1.00 13.89           O  
ATOM   2826  CB  PHE A 193      14.577  62.561  33.706  1.00 13.60           C  
ATOM   2827  CG  PHE A 193      14.812  61.313  32.875  1.00 13.26           C  
ATOM   2828  CD1 PHE A 193      14.423  61.278  31.519  1.00 12.97           C  
ATOM   2829  CD2 PHE A 193      15.553  60.236  33.403  1.00 13.39           C  
ATOM   2830  CE1 PHE A 193      14.747  60.180  30.738  1.00 12.75           C  
ATOM   2831  CE2 PHE A 193      15.834  59.137  32.607  1.00 13.08           C  
ATOM   2832  CZ  PHE A 193      15.445  59.111  31.277  1.00 12.56           C  
ATOM   2833  H   PHE A 193      15.678  63.321  31.451  1.00  0.00           H  
ATOM   2834  HA  PHE A 193      15.236  64.551  34.121  1.00  0.00           H  
ATOM   2835  HB3 PHE A 193      13.594  62.943  33.453  1.00  0.00           H  
ATOM   2836  HB2 PHE A 193      14.511  62.269  34.756  1.00  0.00           H  
ATOM   2837  HD1 PHE A 193      13.885  62.105  31.079  1.00  0.00           H  
ATOM   2838  HD2 PHE A 193      15.888  60.249  34.431  1.00  0.00           H  
ATOM   2839  HE1 PHE A 193      14.453  60.162  29.706  1.00  0.00           H  
ATOM   2840  HE2 PHE A 193      16.355  58.298  33.032  1.00  0.00           H  
ATOM   2841  HZ  PHE A 193      15.680  58.253  30.666  1.00  0.00           H  
ATOM   2842  N   LYS A 194      17.069  63.363  35.429  1.00 15.02           N  
ATOM   2843  CA  LYS A 194      18.228  62.822  36.127  1.00 15.59           C  
ATOM   2844  C   LYS A 194      17.955  61.388  36.553  1.00 15.02           C  
ATOM   2845  O   LYS A 194      16.947  61.098  37.211  1.00 14.93           O  
ATOM   2846  CB  LYS A 194      18.592  63.685  37.346  1.00 17.13           C  
ATOM   2847  CG  LYS A 194      19.070  65.082  36.964  1.00 18.47           C  
ATOM   2848  CD  LYS A 194      19.814  65.758  38.100  1.00 20.26           C  
ATOM   2849  CE  LYS A 194      20.678  66.894  37.567  1.00 20.79           C  
ATOM   2850  NZ  LYS A 194      21.010  67.847  38.668  1.00 22.87           N1+
ATOM   2851  H   LYS A 194      16.327  63.772  35.978  1.00  0.00           H  
ATOM   2852  HA  LYS A 194      19.074  62.822  35.440  1.00  0.00           H  
ATOM   2853  HB3 LYS A 194      19.366  63.183  37.926  1.00  0.00           H  
ATOM   2854  HB2 LYS A 194      17.727  63.766  38.004  1.00  0.00           H  
ATOM   2855  HG3 LYS A 194      18.214  65.692  36.677  1.00  0.00           H  
ATOM   2856  HG2 LYS A 194      19.721  65.017  36.092  1.00  0.00           H  
ATOM   2857  HD3 LYS A 194      20.446  65.028  38.605  1.00  0.00           H  
ATOM   2858  HD2 LYS A 194      19.097  66.154  38.819  1.00  0.00           H  
ATOM   2859  HE3 LYS A 194      20.139  67.422  36.780  1.00  0.00           H  
ATOM   2860  HE2 LYS A 194      21.599  66.485  37.151  1.00  0.00           H  
ATOM   2861  HZ1 LYS A 194      21.582  68.596  38.305  1.00  0.00           H  
ATOM   2862  HZ2 LYS A 194      20.158  68.231  39.050  1.00  0.00           H  
ATOM   2863  HZ3 LYS A 194      21.515  67.360  39.395  1.00  0.00           H  
ATOM   2864  N   GLN A 195      18.844  60.491  36.133  1.00 14.24           N  
ATOM   2865  CA  GLN A 195      18.860  59.113  36.595  1.00 14.55           C  
ATOM   2866  C   GLN A 195      19.137  59.063  38.094  1.00 14.34           C  
ATOM   2867  O   GLN A 195      19.498  60.082  38.699  1.00 14.25           O  
ATOM   2868  CB  GLN A 195      19.785  58.302  35.672  1.00 15.10           C  
ATOM   2869  CG  GLN A 195      19.315  58.351  34.196  1.00 16.51           C  
ATOM   2870  CD  GLN A 195      18.883  57.006  33.630  1.00 17.48           C  
ATOM   2871  OE1 GLN A 195      19.577  56.440  32.790  1.00 19.98           O  
ATOM   2872  NE2 GLN A 195      17.744  56.466  34.047  1.00 16.19           N  
ATOM   2873  H   GLN A 195      19.640  60.787  35.575  1.00  0.00           H  
ATOM   2874  HA  GLN A 195      17.864  58.708  36.444  1.00  0.00           H  
ATOM   2875  HB3 GLN A 195      19.894  57.275  36.023  1.00  0.00           H  
ATOM   2876  HB2 GLN A 195      20.774  58.746  35.704  1.00  0.00           H  
ATOM   2877  HG3 GLN A 195      20.135  58.723  33.579  1.00  0.00           H  
ATOM   2878  HG2 GLN A 195      18.501  59.060  34.039  1.00  0.00           H  
ATOM   2879 HE22 GLN A 195      17.407  55.607  33.654  1.00  0.00           H  
ATOM   2880 HE21 GLN A 195      17.106  56.826  34.773  1.00  0.00           H  
ATOM   2881  N   TRP A 196      18.934  57.896  38.707  1.00 13.96           N  
ATOM   2882  CA  TRP A 196      19.196  57.757  40.135  1.00 13.92           C  
ATOM   2883  C   TRP A 196      20.622  58.122  40.490  1.00 14.78           C  
ATOM   2884  O   TRP A 196      20.878  58.523  41.618  1.00 15.58           O  
ATOM   2885  CB  TRP A 196      18.883  56.343  40.645  1.00 13.24           C  
ATOM   2886  CG  TRP A 196      17.478  55.804  40.400  1.00 12.69           C  
ATOM   2887  CD1 TRP A 196      17.144  54.526  39.952  1.00 12.75           C  
ATOM   2888  CD2 TRP A 196      16.164  56.488  40.595  1.00 12.81           C  
ATOM   2889  NE1 TRP A 196      15.780  54.378  39.860  1.00 12.45           N  
ATOM   2890  CE2 TRP A 196      15.136  55.510  40.218  1.00 12.77           C  
ATOM   2891  CE3 TRP A 196      15.764  57.753  41.017  1.00 12.78           C  
ATOM   2892  CZ2 TRP A 196      13.768  55.808  40.273  1.00 12.40           C  
ATOM   2893  CZ3 TRP A 196      14.388  58.048  41.069  1.00 12.74           C  
ATOM   2894  CH2 TRP A 196      13.412  57.095  40.704  1.00 12.42           C  
ATOM   2895  H   TRP A 196      18.597  57.102  38.182  1.00  0.00           H  
ATOM   2896  HA  TRP A 196      18.538  58.450  40.660  1.00  0.00           H  
ATOM   2897  HB3 TRP A 196      19.106  56.289  41.711  1.00  0.00           H  
ATOM   2898  HB2 TRP A 196      19.611  55.644  40.233  1.00  0.00           H  
ATOM   2899  HD1 TRP A 196      17.922  53.811  39.731  1.00  0.00           H  
ATOM   2900  HE1 TRP A 196      15.387  53.499  39.554  1.00  0.00           H  
ATOM   2901  HE3 TRP A 196      16.504  58.488  41.297  1.00  0.00           H  
ATOM   2902  HZ2 TRP A 196      13.041  55.061  39.990  1.00  0.00           H  
ATOM   2903  HZ3 TRP A 196      14.057  59.023  41.394  1.00  0.00           H  
ATOM   2904  HH2 TRP A 196      12.371  57.376  40.763  1.00  0.00           H  
ATOM   2905  N   ASN A 197      21.547  57.971  39.538  1.00 15.54           N  
ATOM   2906  CA  ASN A 197      22.967  58.361  39.703  1.00 17.19           C  
ATOM   2907  C   ASN A 197      23.274  59.857  39.479  1.00 17.43           C  
ATOM   2908  O   ASN A 197      24.446  60.266  39.500  1.00 18.10           O  
ATOM   2909  CB  ASN A 197      23.874  57.483  38.802  1.00 17.85           C  
ATOM   2910  CG  ASN A 197      23.746  57.816  37.309  1.00 18.43           C  
ATOM   2911  OD1 ASN A 197      22.818  58.508  36.877  1.00 18.37           O  
ATOM   2912  ND2 ASN A 197      24.697  57.325  36.512  1.00 19.43           N  
ATOM   2913  H   ASN A 197      21.293  57.571  38.646  1.00  0.00           H  
ATOM   2914  HA  ASN A 197      23.237  58.136  40.735  1.00  0.00           H  
ATOM   2915  HB3 ASN A 197      23.633  56.432  38.960  1.00  0.00           H  
ATOM   2916  HB2 ASN A 197      24.913  57.600  39.111  1.00  0.00           H  
ATOM   2917 HD22 ASN A 197      24.669  57.509  35.519  1.00  0.00           H  
ATOM   2918 HD21 ASN A 197      25.445  56.769  36.901  1.00  0.00           H  
ATOM   2919  N   GLY A 198      22.241  60.666  39.242  1.00 17.31           N  
ATOM   2920  CA  GLY A 198      22.404  62.114  39.073  1.00 17.55           C  
ATOM   2921  C   GLY A 198      22.748  62.573  37.656  1.00 17.72           C  
ATOM   2922  O   GLY A 198      22.709  63.763  37.356  1.00 18.50           O  
ATOM   2923  H   GLY A 198      21.308  60.286  39.173  1.00  0.00           H  
ATOM   2924  HA3 GLY A 198      23.167  62.474  39.763  1.00  0.00           H  
ATOM   2925  HA2 GLY A 198      21.497  62.620  39.405  1.00  0.00           H  
ATOM   2926  N   LYS A 199      23.070  61.610  36.800  1.00 17.40           N  
ATOM   2927  CA  LYS A 199      23.430  61.897  35.416  0.50 17.64           C  
ATOM   2928  C   LYS A 199      22.187  62.018  34.529  1.00 17.64           C  
ATOM   2929  O   LYS A 199      21.240  61.224  34.626  1.00 16.49           O  
ATOM   2930  CB  LYS A 199      24.414  60.831  34.884  0.50 17.68           C  
ATOM   2931  CG  LYS A 199      25.612  60.498  35.807  0.50 17.64           C  
ATOM   2932  CD  LYS A 199      26.534  61.659  36.239  0.50 18.22           C  
ATOM   2933  CE  LYS A 199      26.692  61.707  37.774  0.50 17.84           C  
ATOM   2934  NZ  LYS A 199      27.756  62.625  38.222  0.50 17.76           N1+
ATOM   2935  H   LYS A 199      22.900  60.637  37.038  1.00  0.00           H  
ATOM   2936  HA  LYS A 199      23.948  62.856  35.378  0.50  0.00           H  
ATOM   2937  HB3 LYS A 199      24.776  61.139  33.901  0.50  0.00           H  
ATOM   2938  HB2 LYS A 199      23.862  59.905  34.709  0.50  0.00           H  
ATOM   2939  HG3 LYS A 199      26.217  59.736  35.314  0.50  0.00           H  
ATOM   2940  HG2 LYS A 199      25.225  60.011  36.698  0.50  0.00           H  
ATOM   2941  HD3 LYS A 199      26.154  62.612  35.870  0.50  0.00           H  
ATOM   2942  HD2 LYS A 199      27.509  61.525  35.767  0.50  0.00           H  
ATOM   2943  HE3 LYS A 199      26.918  60.712  38.165  0.50  0.00           H  
ATOM   2944  HE2 LYS A 199      25.750  62.017  38.227  0.50  0.00           H  
ATOM   2945  HZ1 LYS A 199      27.789  62.603  39.233  0.50  0.00           H  
ATOM   2946  HZ2 LYS A 199      28.655  62.334  37.864  0.50  0.00           H  
ATOM   2947  HZ3 LYS A 199      27.558  63.564  37.910  0.50  0.00           H  
ATOM   2948  N   GLU A 200      22.180  63.060  33.691  1.00 17.49           N  
ATOM   2949  CA  GLU A 200      21.010  63.385  32.847  1.00 18.05           C  
ATOM   2950  C   GLU A 200      20.898  62.471  31.640  1.00 16.65           C  
ATOM   2951  O   GLU A 200      21.907  62.020  31.111  1.00 15.83           O  
ATOM   2952  CB  GLU A 200      21.093  64.813  32.316  1.00 20.56           C  
ATOM   2953  CG  GLU A 200      20.689  65.907  33.287  1.00 23.63           C  
ATOM   2954  CD  GLU A 200      20.680  67.273  32.624  1.00 26.56           C  
ATOM   2955  OE1 GLU A 200      21.244  67.400  31.515  1.00 29.45           O  
ATOM   2956  OE2 GLU A 200      20.104  68.218  33.200  1.00 28.07           O1-
ATOM   2957  H   GLU A 200      22.992  63.656  33.619  1.00  0.00           H  
ATOM   2958  HA  GLU A 200      20.106  63.286  33.447  1.00  0.00           H  
ATOM   2959  HB3 GLU A 200      20.492  64.896  31.411  1.00  0.00           H  
ATOM   2960  HB2 GLU A 200      22.104  65.005  31.958  1.00  0.00           H  
ATOM   2961  HG3 GLU A 200      21.380  65.917  34.130  1.00  0.00           H  
ATOM   2962  HG2 GLU A 200      19.698  65.691  33.685  1.00  0.00           H  
ATOM   2963  N   ARG A 201      19.660  62.228  31.204  1.00 15.52           N  
ATOM   2964  CA  ARG A 201      19.359  61.499  29.970  1.00 14.69           C  
ATOM   2965  C   ARG A 201      18.079  62.085  29.367  1.00 14.26           C  
ATOM   2966  O   ARG A 201      17.172  62.509  30.100  1.00 14.52           O  
ATOM   2967  CB  ARG A 201      19.344  59.966  30.221  1.00 15.20           C  
ATOM   2968  CG  ARG A 201      20.183  59.192  29.183  1.00 15.18           C  
ATOM   2969  CD  ARG A 201      20.362  57.694  29.495  1.00 15.77           C  
ATOM   2970  NE  ARG A 201      20.852  56.979  28.292  1.00 16.62           N  
ATOM   2971  CZ  ARG A 201      21.180  55.689  28.084  1.00 16.69           C  
ATOM   2972  NH1 ARG A 201      21.088  54.708  28.976  1.00 16.17           N  
ATOM   2973  NH2 ARG A 201      21.614  55.350  26.887  1.00 18.13           N1+
ATOM   2974  H   ARG A 201      18.855  62.581  31.723  1.00  0.00           H  
ATOM   2975  HA  ARG A 201      20.153  61.734  29.259  1.00  0.00           H  
ATOM   2976  HB3 ARG A 201      18.317  59.595  30.240  1.00  0.00           H  
ATOM   2977  HB2 ARG A 201      19.749  59.748  31.211  1.00  0.00           H  
ATOM   2978  HG3 ARG A 201      21.179  59.636  29.224  1.00  0.00           H  
ATOM   2979  HG2 ARG A 201      19.817  59.353  28.170  1.00  0.00           H  
ATOM   2980  HD3 ARG A 201      19.461  57.308  29.951  1.00  0.00           H  
ATOM   2981  HD2 ARG A 201      21.142  57.586  30.249  1.00  0.00           H  
ATOM   2982  HE  ARG A 201      20.730  57.550  27.460  1.00  0.00           H  
ATOM   2983 HH12 ARG A 201      21.069  53.693  28.748  1.00  0.00           H  
ATOM   2984 HH11 ARG A 201      20.585  54.911  29.846  1.00  0.00           H  
ATOM   2985 HH22 ARG A 201      21.735  54.368  26.648  1.00  0.00           H  
ATOM   2986 HH21 ARG A 201      21.654  56.007  26.119  1.00  0.00           H  
ATOM   2987  N   SER A 202      18.004  62.129  28.038  1.00 13.10           N  
ATOM   2988  CA  SER A 202      16.784  62.579  27.376  1.00 12.39           C  
ATOM   2989  C   SER A 202      15.784  61.415  27.297  1.00 11.79           C  
ATOM   2990  O   SER A 202      16.180  60.270  27.124  1.00 11.48           O  
ATOM   2991  CB  SER A 202      17.173  63.067  25.959  1.00 12.66           C  
ATOM   2992  OG  SER A 202      16.118  63.722  25.278  1.00 12.69           O  
ATOM   2993  H   SER A 202      18.697  61.675  27.470  1.00  0.00           H  
ATOM   2994  HA  SER A 202      16.335  63.414  27.914  1.00  0.00           H  
ATOM   2995  HB3 SER A 202      17.507  62.226  25.346  1.00  0.00           H  
ATOM   2996  HB2 SER A 202      18.010  63.764  26.023  1.00  0.00           H  
ATOM   2997  HG  SER A 202      16.381  63.878  24.365  1.00  0.00           H  
ATOM   2998  N   ILE A 203      14.495  61.719  27.423  1.00 11.59           N  
ATOM   2999  CA  ILE A 203      13.438  60.712  27.209  1.00 11.33           C  
ATOM   3000  C   ILE A 203      13.384  60.251  25.737  1.00 11.55           C  
ATOM   3001  O   ILE A 203      12.950  59.121  25.437  1.00 11.37           O  
ATOM   3002  CB  ILE A 203      12.053  61.273  27.655  1.00 11.28           C  
ATOM   3003  CG1 ILE A 203      11.043  60.137  27.925  1.00 11.30           C  
ATOM   3004  CG2 ILE A 203      11.459  62.346  26.709  1.00 11.47           C  
ATOM   3005  CD1 ILE A 203       9.718  60.601  28.545  1.00 11.37           C  
ATOM   3006  H   ILE A 203      14.200  62.664  27.645  1.00  0.00           H  
ATOM   3007  HA  ILE A 203      13.667  59.818  27.789  1.00  0.00           H  
ATOM   3008  HB  ILE A 203      12.216  61.768  28.615  1.00  0.00           H  
ATOM   3009 HG13 ILE A 203      11.494  59.396  28.587  1.00  0.00           H  
ATOM   3010 HG12 ILE A 203      10.832  59.610  26.997  1.00  0.00           H  
ATOM   3011 HG21 ILE A 203      10.553  62.787  27.123  1.00  0.00           H  
ATOM   3012 HG22 ILE A 203      12.161  63.166  26.550  1.00  0.00           H  
ATOM   3013 HG23 ILE A 203      11.187  61.949  25.731  1.00  0.00           H  
ATOM   3014 HD11 ILE A 203       9.354  59.868  29.265  1.00  0.00           H  
ATOM   3015 HD12 ILE A 203       9.820  61.553  29.064  1.00  0.00           H  
ATOM   3016 HD13 ILE A 203       8.952  60.729  27.780  1.00  0.00           H  
ATOM   3017  N   TYR A 204      13.811  61.122  24.820  1.00 11.56           N  
ATOM   3018  CA  TYR A 204      13.797  60.795  23.384  1.00 11.77           C  
ATOM   3019  C   TYR A 204      14.911  59.828  23.007  1.00 11.53           C  
ATOM   3020  O   TYR A 204      16.027  59.942  23.512  1.00 11.43           O  
ATOM   3021  CB  TYR A 204      13.884  62.092  22.559  1.00 12.62           C  
ATOM   3022  CG  TYR A 204      12.720  63.033  22.815  1.00 13.52           C  
ATOM   3023  CD1 TYR A 204      11.455  62.747  22.258  1.00 13.76           C  
ATOM   3024  CD2 TYR A 204      12.878  64.164  23.644  1.00 13.81           C  
ATOM   3025  CE1 TYR A 204      10.351  63.570  22.550  1.00 14.55           C  
ATOM   3026  CE2 TYR A 204      11.777  64.995  23.923  1.00 14.51           C  
ATOM   3027  CZ  TYR A 204      10.512  64.696  23.379  1.00 14.80           C  
ATOM   3028  OH  TYR A 204       9.443  65.493  23.653  1.00 15.35           O  
ATOM   3029  H   TYR A 204      14.159  62.026  25.099  1.00  0.00           H  
ATOM   3030  HA  TYR A 204      12.842  60.324  23.148  1.00  0.00           H  
ATOM   3031  HB3 TYR A 204      13.895  61.854  21.493  1.00  0.00           H  
ATOM   3032  HB2 TYR A 204      14.825  62.606  22.756  1.00  0.00           H  
ATOM   3033  HD1 TYR A 204      11.314  61.888  21.617  1.00  0.00           H  
ATOM   3034  HD2 TYR A 204      13.835  64.400  24.084  1.00  0.00           H  
ATOM   3035  HE1 TYR A 204       9.382  63.336  22.130  1.00  0.00           H  
ATOM   3036  HE2 TYR A 204      11.911  65.853  24.567  1.00  0.00           H  
ATOM   3037  HH  TYR A 204       9.677  66.378  23.933  1.00  0.00           H  
ATOM   3038  N   PHE A 205      14.612  58.877  22.122  1.00 11.14           N  
ATOM   3039  CA  PHE A 205      15.611  57.897  21.697  1.00 12.09           C  
ATOM   3040  C   PHE A 205      16.825  58.511  20.986  1.00 13.24           C  
ATOM   3041  O   PHE A 205      17.940  58.023  21.133  1.00 13.56           O  
ATOM   3042  CB  PHE A 205      14.973  56.834  20.779  1.00 11.61           C  
ATOM   3043  CG  PHE A 205      13.931  55.960  21.450  1.00 11.25           C  
ATOM   3044  CD1 PHE A 205      14.213  55.242  22.624  1.00 11.29           C  
ATOM   3045  CD2 PHE A 205      12.668  55.805  20.863  1.00 11.22           C  
ATOM   3046  CE1 PHE A 205      13.202  54.522  23.240  1.00 10.86           C  
ATOM   3047  CE2 PHE A 205      11.665  55.089  21.492  1.00 10.76           C  
ATOM   3048  CZ  PHE A 205      11.929  54.464  22.700  1.00 10.74           C  
ATOM   3049  H   PHE A 205      13.682  58.800  21.722  1.00  0.00           H  
ATOM   3050  HA  PHE A 205      16.013  57.395  22.573  1.00  0.00           H  
ATOM   3051  HB3 PHE A 205      15.737  56.193  20.344  1.00  0.00           H  
ATOM   3052  HB2 PHE A 205      14.516  57.334  19.923  1.00  0.00           H  
ATOM   3053  HD1 PHE A 205      15.203  55.260  23.055  1.00  0.00           H  
ATOM   3054  HD2 PHE A 205      12.496  56.243  19.909  1.00  0.00           H  
ATOM   3055  HE1 PHE A 205      13.421  53.990  24.146  1.00  0.00           H  
ATOM   3056  HE2 PHE A 205      10.689  55.023  21.037  1.00  0.00           H  
ATOM   3057  HZ  PHE A 205      11.151  53.915  23.207  1.00  0.00           H  
ATOM   3058  N   GLN A 206      16.606  59.574  20.219  1.00 14.45           N  
ATOM   3059  CA  GLN A 206      17.721  60.302  19.611  1.00 15.66           C  
ATOM   3060  C   GLN A 206      17.364  61.780  19.425  1.00 16.48           C  
ATOM   3061  O   GLN A 206      16.179  62.132  19.467  1.00 15.34           O  
ATOM   3062  CB  GLN A 206      18.172  59.594  18.303  1.00 16.40           C  
ATOM   3063  CG  GLN A 206      17.133  59.545  17.160  1.00 17.87           C  
ATOM   3064  CD  GLN A 206      17.714  58.949  15.875  1.00 18.79           C  
ATOM   3065  OE1 GLN A 206      18.672  58.186  15.904  1.00 20.99           O  
ATOM   3066  NE2 GLN A 206      17.149  59.273  14.720  1.00 18.43           N  
ATOM   3067  H   GLN A 206      15.695  60.006  20.157  1.00  0.00           H  
ATOM   3068  HA  GLN A 206      18.547  60.268  20.321  1.00  0.00           H  
ATOM   3069  HB3 GLN A 206      18.488  58.576  18.538  1.00  0.00           H  
ATOM   3070  HB2 GLN A 206      19.072  60.073  17.921  1.00  0.00           H  
ATOM   3071  HG3 GLN A 206      16.765  60.546  16.939  1.00  0.00           H  
ATOM   3072  HG2 GLN A 206      16.277  58.940  17.461  1.00  0.00           H  
ATOM   3073 HE22 GLN A 206      17.554  58.903  13.873  1.00  0.00           H  
ATOM   3074 HE21 GLN A 206      16.336  59.871  14.666  1.00  0.00           H  
ATOM   3075  N   PRO A 207      18.388  62.655  19.239  1.00 17.12           N  
ATOM   3076  CA  PRO A 207      18.119  64.073  18.978  1.00 18.27           C  
ATOM   3077  C   PRO A 207      17.277  64.272  17.711  1.00 19.06           C  
ATOM   3078  O   PRO A 207      17.436  63.520  16.742  1.00 19.11           O  
ATOM   3079  CB  PRO A 207      19.518  64.676  18.785  1.00 17.96           C  
ATOM   3080  CG  PRO A 207      20.451  63.715  19.433  1.00 17.82           C  
ATOM   3081  CD  PRO A 207      19.834  62.362  19.227  1.00 17.51           C  
ATOM   3082  HA  PRO A 207      17.625  64.529  19.836  1.00  0.00           H  
ATOM   3083  HB3 PRO A 207      19.572  65.635  19.299  1.00  0.00           H  
ATOM   3084  HB2 PRO A 207      19.742  64.735  17.720  1.00  0.00           H  
ATOM   3085  HG3 PRO A 207      20.506  63.929  20.500  1.00  0.00           H  
ATOM   3086  HG2 PRO A 207      21.417  63.753  18.929  1.00  0.00           H  
ATOM   3087  HD2 PRO A 207      20.116  61.984  18.244  1.00  0.00           H  
ATOM   3088  HD3 PRO A 207      20.078  61.723  20.075  1.00  0.00           H  
ATOM   3089  N   PRO A 208      16.388  65.277  17.717  1.00 19.49           N  
ATOM   3090  CA  PRO A 208      15.476  65.511  16.600  1.00 20.36           C  
ATOM   3091  C   PRO A 208      16.196  65.767  15.266  1.00 21.11           C  
ATOM   3092  O   PRO A 208      15.648  65.477  14.196  1.00 21.59           O  
ATOM   3093  CB  PRO A 208      14.662  66.736  17.043  1.00 20.39           C  
ATOM   3094  CG  PRO A 208      15.335  67.273  18.262  1.00 20.27           C  
ATOM   3095  CD  PRO A 208      16.116  66.164  18.862  1.00 19.97           C  
ATOM   3096  HA  PRO A 208      14.810  64.655  16.492  1.00  0.00           H  
ATOM   3097  HB3 PRO A 208      13.648  66.425  17.296  1.00  0.00           H  
ATOM   3098  HB2 PRO A 208      14.684  67.489  16.256  1.00  0.00           H  
ATOM   3099  HG3 PRO A 208      14.581  67.612  18.973  1.00  0.00           H  
ATOM   3100  HG2 PRO A 208      16.010  68.080  17.978  1.00  0.00           H  
ATOM   3101  HD2 PRO A 208      17.058  66.554  19.247  1.00  0.00           H  
ATOM   3102  HD3 PRO A 208      15.495  65.637  19.586  1.00  0.00           H  
ATOM   3103  N   SER A 209      17.427  66.272  15.333  1.00 20.25           N  
ATOM   3104  CA  SER A 209      18.213  66.540  14.125  1.00 20.96           C  
ATOM   3105  C   SER A 209      18.757  65.266  13.467  1.00 20.92           C  
ATOM   3106  O   SER A 209      19.310  65.312  12.368  1.00 22.19           O  
ATOM   3107  CB  SER A 209      19.360  67.516  14.437  1.00 21.00           C  
ATOM   3108  OG  SER A 209      20.268  66.941  15.358  1.00 20.31           O  
ATOM   3109  H   SER A 209      17.840  66.479  16.231  1.00  0.00           H  
ATOM   3110  HA  SER A 209      17.554  67.026  13.405  1.00  0.00           H  
ATOM   3111  HB3 SER A 209      18.951  68.435  14.857  1.00  0.00           H  
ATOM   3112  HB2 SER A 209      19.886  67.764  13.515  1.00  0.00           H  
ATOM   3113  HG  SER A 209      20.976  67.563  15.541  1.00  0.00           H  
ATOM   3114  N   PHE A 210      18.604  64.121  14.122  1.00 20.30           N  
ATOM   3115  CA  PHE A 210      19.090  62.876  13.526  1.00 19.50           C  
ATOM   3116  C   PHE A 210      18.114  62.308  12.496  1.00 17.68           C  
ATOM   3117  O   PHE A 210      18.501  61.468  11.699  1.00 17.52           O  
ATOM   3118  CB  PHE A 210      19.422  61.837  14.622  1.00 20.75           C  
ATOM   3119  CG  PHE A 210      20.757  61.988  15.344  1.00 21.93           C  
ATOM   3120  CD1 PHE A 210      21.283  63.249  15.708  1.00 22.51           C  
ATOM   3121  CD2 PHE A 210      21.433  60.826  15.775  1.00 23.00           C  
ATOM   3122  CE1 PHE A 210      22.490  63.330  16.389  1.00 23.40           C  
ATOM   3123  CE2 PHE A 210      22.641  60.928  16.451  1.00 22.90           C  
ATOM   3124  CZ  PHE A 210      23.173  62.175  16.749  1.00 23.19           C  
ATOM   3125  H   PHE A 210      18.155  64.074  15.028  1.00  0.00           H  
ATOM   3126  HA  PHE A 210      20.021  63.052  12.980  1.00  0.00           H  
ATOM   3127  HB3 PHE A 210      19.440  60.849  14.158  1.00  0.00           H  
ATOM   3128  HB2 PHE A 210      18.627  61.791  15.362  1.00  0.00           H  
ATOM   3129  HD1 PHE A 210      20.779  64.163  15.434  1.00  0.00           H  
ATOM   3130  HD2 PHE A 210      21.036  59.847  15.546  1.00  0.00           H  
ATOM   3131  HE1 PHE A 210      22.903  64.299  16.622  1.00  0.00           H  
ATOM   3132  HE2 PHE A 210      23.185  60.031  16.712  1.00  0.00           H  
ATOM   3133  HZ  PHE A 210      24.127  62.236  17.249  1.00  0.00           H  
ATOM   3134  N   TYR A 211      16.868  62.783  12.511  1.00 15.77           N  
ATOM   3135  CA  TYR A 211      15.863  62.394  11.528  1.00 15.18           C  
ATOM   3136  C   TYR A 211      15.920  63.269  10.273  1.00 16.11           C  
ATOM   3137  O   TYR A 211      16.298  64.451  10.340  1.00 16.38           O  
ATOM   3138  CB  TYR A 211      14.458  62.490  12.134  1.00 14.28           C  
ATOM   3139  CG  TYR A 211      14.240  61.577  13.326  1.00 13.70           C  
ATOM   3140  CD1 TYR A 211      13.947  60.217  13.146  1.00 13.32           C  
ATOM   3141  CD2 TYR A 211      14.345  62.062  14.626  1.00 13.38           C  
ATOM   3142  CE1 TYR A 211      13.761  59.371  14.233  1.00 13.09           C  
ATOM   3143  CE2 TYR A 211      14.152  61.229  15.725  1.00 13.22           C  
ATOM   3144  CZ  TYR A 211      13.856  59.877  15.516  1.00 13.14           C  
ATOM   3145  OH  TYR A 211      13.663  59.027  16.584  1.00 12.56           O  
ATOM   3146  H   TYR A 211      16.587  63.441  13.224  1.00  0.00           H  
ATOM   3147  HA  TYR A 211      16.045  61.359  11.237  1.00  0.00           H  
ATOM   3148  HB3 TYR A 211      13.717  62.266  11.367  1.00  0.00           H  
ATOM   3149  HB2 TYR A 211      14.261  63.521  12.427  1.00  0.00           H  
ATOM   3150  HD1 TYR A 211      13.862  59.810  12.149  1.00  0.00           H  
ATOM   3151  HD2 TYR A 211      14.580  63.102  14.797  1.00  0.00           H  
ATOM   3152  HE1 TYR A 211      13.544  58.325  14.072  1.00  0.00           H  
ATOM   3153  HE2 TYR A 211      14.231  61.628  16.725  1.00  0.00           H  
ATOM   3154  HH  TYR A 211      13.759  59.516  17.404  1.00  0.00           H  
ATOM   3155  N   VAL A 212      15.534  62.691   9.137  1.00 15.69           N  
ATOM   3156  CA  VAL A 212      15.338  63.463   7.892  1.00 15.87           C  
ATOM   3157  C   VAL A 212      13.870  63.823   7.681  1.00 16.32           C  
ATOM   3158  O   VAL A 212      12.985  63.205   8.257  1.00 15.90           O  
ATOM   3159  CB  VAL A 212      15.878  62.718   6.647  1.00 15.16           C  
ATOM   3160  CG1 VAL A 212      17.337  62.347   6.854  1.00 15.61           C  
ATOM   3161  CG2 VAL A 212      15.056  61.466   6.341  1.00 15.04           C  
ATOM   3162  H   VAL A 212      15.366  61.695   9.109  1.00  0.00           H  
ATOM   3163  HA  VAL A 212      15.896  64.394   7.989  1.00  0.00           H  
ATOM   3164  HB  VAL A 212      15.813  63.389   5.791  1.00  0.00           H  
ATOM   3165 HG11 VAL A 212      17.708  61.823   5.973  1.00  0.00           H  
ATOM   3166 HG12 VAL A 212      17.924  63.252   7.012  1.00  0.00           H  
ATOM   3167 HG13 VAL A 212      17.428  61.699   7.726  1.00  0.00           H  
ATOM   3168 HG21 VAL A 212      15.464  60.969   5.461  1.00  0.00           H  
ATOM   3169 HG22 VAL A 212      15.097  60.787   7.193  1.00  0.00           H  
ATOM   3170 HG23 VAL A 212      14.020  61.748   6.151  1.00  0.00           H  
ATOM   3171  N   SER A 213      13.595  64.822   6.847  1.00 16.69           N  
ATOM   3172  CA  SER A 213      12.195  65.170   6.574  1.00 17.86           C  
ATOM   3173  C   SER A 213      11.531  64.111   5.699  1.00 18.06           C  
ATOM   3174  O   SER A 213      12.196  63.463   4.867  1.00 18.21           O  
ATOM   3175  CB  SER A 213      12.082  66.550   5.923  1.00 19.10           C  
ATOM   3176  OG  SER A 213      12.585  66.518   4.606  1.00 19.87           O  
ATOM   3177  H   SER A 213      14.346  65.334   6.407  1.00  0.00           H  
ATOM   3178  HA  SER A 213      11.664  65.202   7.525  1.00  0.00           H  
ATOM   3179  HB3 SER A 213      12.646  67.275   6.509  1.00  0.00           H  
ATOM   3180  HB2 SER A 213      11.037  66.858   5.905  1.00  0.00           H  
ATOM   3181  HG  SER A 213      12.507  67.390   4.212  1.00  0.00           H  
ATOM   3182  N   ALA A 214      10.232  63.920   5.909  1.00 18.68           N  
ATOM   3183  CA  ALA A 214       9.444  62.966   5.133  1.00 19.78           C  
ATOM   3184  C   ALA A 214       9.465  63.307   3.636  1.00 20.51           C  
ATOM   3185  O   ALA A 214       9.514  62.405   2.790  1.00 19.91           O  
ATOM   3186  CB  ALA A 214       8.020  62.906   5.658  1.00 19.93           C  
ATOM   3187  H   ALA A 214       9.754  64.445   6.628  1.00  0.00           H  
ATOM   3188  HA  ALA A 214       9.891  61.980   5.259  1.00  0.00           H  
ATOM   3189  HB1 ALA A 214       7.445  62.191   5.070  1.00  0.00           H  
ATOM   3190  HB2 ALA A 214       8.030  62.592   6.702  1.00  0.00           H  
ATOM   3191  HB3 ALA A 214       7.562  63.892   5.580  1.00  0.00           H  
ATOM   3192  N   GLN A 215       9.459  64.607   3.327  1.00 21.43           N  
ATOM   3193  CA  GLN A 215       9.589  65.094   1.939  1.00 22.32           C  
ATOM   3194  C   GLN A 215      10.930  64.735   1.290  1.00 22.24           C  
ATOM   3195  O   GLN A 215      10.955  64.394   0.108  1.00 23.52           O  
ATOM   3196  CB  GLN A 215       9.340  66.597   1.858  1.00  0.00           C  
ATOM   3197  CG  GLN A 215       9.297  67.246   0.464  1.00  0.00           C  
ATOM   3198  CD  GLN A 215       8.203  66.718  -0.452  1.00  0.00           C  
ATOM   3199  OE1 GLN A 215       8.467  66.256  -1.557  1.00  0.00           O  
ATOM   3200  NE2 GLN A 215       6.953  66.788  -0.005  1.00  0.00           N  
ATOM   3201  H   GLN A 215       9.363  65.299   4.056  1.00  0.00           H  
ATOM   3202  HA  GLN A 215       8.809  64.608   1.354  1.00  0.00           H  
ATOM   3203  HB2 GLN A 215       8.377  66.832   2.310  1.00  0.00           H  
ATOM   3204  HB3 GLN A 215      10.130  67.126   2.393  1.00  0.00           H  
ATOM   3205  HG2 GLN A 215       9.131  68.318   0.567  1.00  0.00           H  
ATOM   3206  HG3 GLN A 215      10.245  67.073  -0.047  1.00  0.00           H  
ATOM   3207 HE22 GLN A 215       6.192  66.451  -0.577  1.00  0.00           H  
ATOM   3208 HE21 GLN A 215       6.764  67.179   0.907  1.00  0.00           H  
ATOM   3209  N   ASP A 216      12.026  64.809   2.052  1.00 22.39           N  
ATOM   3210  CA  ASP A 216      13.374  64.478   1.555  1.00 22.69           C  
ATOM   3211  C   ASP A 216      13.624  62.974   1.418  1.00 21.61           C  
ATOM   3212  O   ASP A 216      14.478  62.547   0.635  1.00 19.68           O  
ATOM   3213  CB  ASP A 216      14.467  65.056   2.468  1.00 25.48           C  
ATOM   3214  CG  ASP A 216      14.663  66.557   2.292  1.00 28.59           C  
ATOM   3215  OD1 ASP A 216      14.112  67.138   1.330  1.00 31.13           O  
ATOM   3216  OD2 ASP A 216      15.373  67.160   3.128  1.00 29.82           O1-
ATOM   3217  H   ASP A 216      11.952  65.103   3.016  1.00  0.00           H  
ATOM   3218  HA  ASP A 216      13.488  64.928   0.569  1.00  0.00           H  
ATOM   3219  HB3 ASP A 216      15.409  64.543   2.275  1.00  0.00           H  
ATOM   3220  HB2 ASP A 216      14.220  64.843   3.508  1.00  0.00           H  
ATOM   3221  N   LEU A 217      12.878  62.186   2.193  1.00 20.50           N  
ATOM   3222  CA  LEU A 217      13.099  60.740   2.319  1.00 19.48           C  
ATOM   3223  C   LEU A 217      13.258  59.949   1.003  1.00 19.09           C  
ATOM   3224  O   LEU A 217      14.197  59.142   0.894  1.00 18.72           O  
ATOM   3225  CB  LEU A 217      12.020  60.100   3.219  1.00 19.26           C  
ATOM   3226  CG  LEU A 217      12.241  58.631   3.590  1.00 19.01           C  
ATOM   3227  CD1 LEU A 217      13.501  58.457   4.427  1.00 18.61           C  
ATOM   3228  CD2 LEU A 217      11.021  58.085   4.321  1.00 17.77           C  
ATOM   3229  H   LEU A 217      12.118  62.579   2.730  1.00  0.00           H  
ATOM   3230  HA  LEU A 217      14.042  60.626   2.854  1.00  0.00           H  
ATOM   3231  HB3 LEU A 217      11.045  60.208   2.744  1.00  0.00           H  
ATOM   3232  HB2 LEU A 217      11.916  60.689   4.130  1.00  0.00           H  
ATOM   3233  HG  LEU A 217      12.366  58.064   2.668  1.00  0.00           H  
ATOM   3234 HD11 LEU A 217      13.631  57.403   4.675  1.00  0.00           H  
ATOM   3235 HD12 LEU A 217      14.365  58.806   3.861  1.00  0.00           H  
ATOM   3236 HD13 LEU A 217      13.411  59.037   5.345  1.00  0.00           H  
ATOM   3237 HD21 LEU A 217      11.190  57.040   4.580  1.00  0.00           H  
ATOM   3238 HD22 LEU A 217      10.854  58.662   5.231  1.00  0.00           H  
ATOM   3239 HD23 LEU A 217      10.146  58.162   3.676  1.00  0.00           H  
ATOM   3240  N   PRO A 218      12.364  60.169   0.011  1.00 18.80           N  
ATOM   3241  CA  PRO A 218      12.440  59.358  -1.210  1.00 19.36           C  
ATOM   3242  C   PRO A 218      13.773  59.409  -1.967  1.00 19.28           C  
ATOM   3243  O   PRO A 218      14.145  58.423  -2.600  1.00 19.63           O  
ATOM   3244  CB  PRO A 218      11.314  59.930  -2.074  1.00 19.57           C  
ATOM   3245  CG  PRO A 218      10.319  60.421  -1.096  1.00 19.43           C  
ATOM   3246  CD  PRO A 218      11.145  61.006   0.015  1.00 19.59           C  
ATOM   3247  HA  PRO A 218      12.209  58.321  -0.964  1.00  0.00           H  
ATOM   3248  HB3 PRO A 218      10.872  59.129  -2.667  1.00  0.00           H  
ATOM   3249  HB2 PRO A 218      11.695  60.771  -2.654  1.00  0.00           H  
ATOM   3250  HG3 PRO A 218       9.744  59.578  -0.713  1.00  0.00           H  
ATOM   3251  HG2 PRO A 218       9.721  61.209  -1.554  1.00  0.00           H  
ATOM   3252  HD2 PRO A 218      11.412  62.032  -0.237  1.00  0.00           H  
ATOM   3253  HD3 PRO A 218      10.621  60.874   0.961  1.00  0.00           H  
ATOM   3254  N   HIS A 219      14.490  60.533  -1.898  1.00 19.93           N  
ATOM   3255  CA  HIS A 219      15.681  60.705  -2.747  1.00 20.67           C  
ATOM   3256  C   HIS A 219      16.913  61.319  -2.122  1.00 20.99           C  
ATOM   3257  O   HIS A 219      17.937  61.496  -2.801  1.00 20.93           O  
ATOM   3258  CB  HIS A 219      15.293  61.403  -4.050  1.00 20.61           C  
ATOM   3259  CG  HIS A 219      14.339  60.589  -4.893  1.00 21.13           C  
ATOM   3260  ND1 HIS A 219      14.736  59.498  -5.587  1.00 21.59           N  
ATOM   3261  CD2 HIS A 219      12.965  60.706  -5.095  1.00 20.98           C  
ATOM   3262  CE1 HIS A 219      13.670  58.956  -6.212  1.00 21.25           C  
ATOM   3263  NE2 HIS A 219      12.588  59.695  -5.909  1.00 20.84           N  
ATOM   3264  H   HIS A 219      14.216  61.268  -1.262  1.00  0.00           H  
ATOM   3265  HA  HIS A 219      15.977  59.697  -3.037  1.00  0.00           H  
ATOM   3266  HB3 HIS A 219      16.192  61.619  -4.627  1.00  0.00           H  
ATOM   3267  HB2 HIS A 219      14.842  62.369  -3.823  1.00  0.00           H  
ATOM   3268  HD1 HIS A 219      15.706  59.216  -5.574  1.00  0.00           H  
ATOM   3269  HD2 HIS A 219      12.417  61.509  -4.625  1.00  0.00           H  
ATOM   3270  HE1 HIS A 219      13.794  58.076  -6.825  1.00  0.00           H  
ATOM   3271  N   ILE A 220      16.852  61.631  -0.830  1.00 21.50           N  
ATOM   3272  CA  ILE A 220      18.034  62.139  -0.112  1.00 21.99           C  
ATOM   3273  C   ILE A 220      19.181  61.128  -0.191  1.00 22.53           C  
ATOM   3274  O   ILE A 220      18.958  59.919  -0.076  1.00 20.73           O  
ATOM   3275  CB  ILE A 220      17.708  62.525   1.359  1.00 22.67           C  
ATOM   3276  CG1 ILE A 220      18.862  63.331   1.985  1.00 23.30           C  
ATOM   3277  CG2 ILE A 220      17.358  61.283   2.191  1.00 22.38           C  
ATOM   3278  CD1 ILE A 220      18.434  64.274   3.099  1.00 23.38           C  
ATOM   3279  H   ILE A 220      15.985  61.521  -0.324  1.00  0.00           H  
ATOM   3280  HA  ILE A 220      18.362  63.045  -0.622  1.00  0.00           H  
ATOM   3281  HB  ILE A 220      16.828  63.169   1.343  1.00  0.00           H  
ATOM   3282 HG13 ILE A 220      19.370  63.899   1.206  1.00  0.00           H  
ATOM   3283 HG12 ILE A 220      19.618  62.644   2.364  1.00  0.00           H  
ATOM   3284 HG21 ILE A 220      17.135  61.582   3.215  1.00  0.00           H  
ATOM   3285 HG22 ILE A 220      16.488  60.789   1.759  1.00  0.00           H  
ATOM   3286 HG23 ILE A 220      18.203  60.595   2.190  1.00  0.00           H  
ATOM   3287 HD11 ILE A 220      19.306  64.802   3.484  1.00  0.00           H  
ATOM   3288 HD12 ILE A 220      17.716  64.996   2.709  1.00  0.00           H  
ATOM   3289 HD13 ILE A 220      17.972  63.701   3.903  1.00  0.00           H  
ATOM   3290  N   GLU A 221      20.400  61.618  -0.420  1.00 23.53           N  
ATOM   3291  CA  GLU A 221      21.559  60.739  -0.549  1.00 25.28           C  
ATOM   3292  C   GLU A 221      21.746  59.941   0.738  1.00 25.13           C  
ATOM   3293  O   GLU A 221      21.709  60.511   1.831  1.00 25.17           O  
ATOM   3294  CB  GLU A 221      22.828  61.538  -0.874  1.00 28.14           C  
ATOM   3295  CG  GLU A 221      24.019  60.672  -1.267  1.00 30.50           C  
ATOM   3296  CD  GLU A 221      25.335  61.428  -1.277  1.00 33.31           C  
ATOM   3297  OE1 GLU A 221      25.461  62.454  -0.567  1.00 35.37           O  
ATOM   3298  OE2 GLU A 221      26.258  60.985  -1.998  1.00 35.48           O1-
ATOM   3299  H   GLU A 221      20.535  62.615  -0.508  1.00  0.00           H  
ATOM   3300  HA  GLU A 221      21.373  60.040  -1.364  1.00  0.00           H  
ATOM   3301  HB3 GLU A 221      23.097  62.154  -0.016  1.00  0.00           H  
ATOM   3302  HB2 GLU A 221      22.615  62.245  -1.676  1.00  0.00           H  
ATOM   3303  HG3 GLU A 221      23.843  60.240  -2.252  1.00  0.00           H  
ATOM   3304  HG2 GLU A 221      24.093  59.826  -0.583  1.00  0.00           H  
ATOM   3305  N   ASN A 222      21.917  58.629   0.580  1.00 24.88           N  
ATOM   3306  CA  ASN A 222      22.122  57.669   1.680  1.00 25.25           C  
ATOM   3307  C   ASN A 222      20.906  57.382   2.584  1.00 23.84           C  
ATOM   3308  O   ASN A 222      21.036  56.711   3.617  1.00 23.22           O  
ATOM   3309  CB  ASN A 222      23.416  57.957   2.497  1.00 28.04           C  
ATOM   3310  CG  ASN A 222      24.691  57.837   1.658  1.00 30.20           C  
ATOM   3311  OD1 ASN A 222      25.007  56.757   1.158  1.00 32.16           O  
ATOM   3312  ND2 ASN A 222      25.418  58.935   1.480  1.00 31.10           N  
ATOM   3313  H   ASN A 222      22.031  58.271  -0.354  1.00  0.00           H  
ATOM   3314  HA  ASN A 222      22.295  56.728   1.157  1.00  0.00           H  
ATOM   3315  HB3 ASN A 222      23.521  57.223   3.296  1.00  0.00           H  
ATOM   3316  HB2 ASN A 222      23.365  58.925   2.997  1.00  0.00           H  
ATOM   3317 HD22 ASN A 222      26.213  58.940   0.853  1.00  0.00           H  
ATOM   3318 HD21 ASN A 222      25.134  59.832   1.855  1.00  0.00           H  
ATOM   3319  N   GLY A 223      19.737  57.881   2.184  1.00 21.59           N  
ATOM   3320  CA  GLY A 223      18.473  57.586   2.881  1.00 19.90           C  
ATOM   3321  C   GLY A 223      18.371  58.211   4.264  1.00 18.46           C  
ATOM   3322  O   GLY A 223      18.949  59.266   4.533  1.00 18.33           O  
ATOM   3323  H   GLY A 223      19.696  58.485   1.376  1.00  0.00           H  
ATOM   3324  HA3 GLY A 223      18.349  56.506   2.962  1.00  0.00           H  
ATOM   3325  HA2 GLY A 223      17.636  57.923   2.270  1.00  0.00           H  
ATOM   3326  N   GLY A 224      17.620  57.560   5.142  1.00 16.66           N  
ATOM   3327  CA  GLY A 224      17.500  58.006   6.538  1.00 15.40           C  
ATOM   3328  C   GLY A 224      16.201  57.540   7.167  1.00 14.70           C  
ATOM   3329  O   GLY A 224      15.493  56.705   6.604  1.00 14.21           O  
ATOM   3330  H   GLY A 224      17.112  56.735   4.858  1.00  0.00           H  
ATOM   3331  HA3 GLY A 224      17.552  59.094   6.577  1.00  0.00           H  
ATOM   3332  HA2 GLY A 224      18.341  57.621   7.115  1.00  0.00           H  
ATOM   3333  N   VAL A 225      15.896  58.080   8.348  1.00 14.08           N  
ATOM   3334  CA  VAL A 225      14.636  57.772   9.019  1.00 13.10           C  
ATOM   3335  C   VAL A 225      13.872  59.064   9.186  1.00 13.01           C  
ATOM   3336  O   VAL A 225      14.407  60.020   9.736  1.00 13.03           O  
ATOM   3337  CB  VAL A 225      14.858  57.123  10.400  1.00 12.69           C  
ATOM   3338  CG1 VAL A 225      13.521  56.760  11.043  1.00 12.34           C  
ATOM   3339  CG2 VAL A 225      15.753  55.889  10.276  1.00 12.34           C  
ATOM   3340  H   VAL A 225      16.542  58.715   8.795  1.00  0.00           H  
ATOM   3341  HA  VAL A 225      14.056  57.093   8.395  1.00  0.00           H  
ATOM   3342  HB  VAL A 225      15.361  57.847  11.041  1.00  0.00           H  
ATOM   3343 HG11 VAL A 225      13.698  56.303  12.017  1.00  0.00           H  
ATOM   3344 HG12 VAL A 225      12.921  57.661  11.169  1.00  0.00           H  
ATOM   3345 HG13 VAL A 225      12.989  56.056  10.403  1.00  0.00           H  
ATOM   3346 HG21 VAL A 225      15.898  55.445  11.261  1.00  0.00           H  
ATOM   3347 HG22 VAL A 225      15.281  55.162   9.616  1.00  0.00           H  
ATOM   3348 HG23 VAL A 225      16.719  56.180   9.863  1.00  0.00           H  
ATOM   3349  N   ALA A 226      12.635  59.089   8.697  1.00 12.67           N  
ATOM   3350  CA  ALA A 226      11.740  60.236   8.867  1.00 13.08           C  
ATOM   3351  C   ALA A 226      10.567  59.874   9.768  1.00 13.25           C  
ATOM   3352  O   ALA A 226      10.169  58.701   9.831  1.00 13.01           O  
ATOM   3353  CB  ALA A 226      11.219  60.703   7.520  1.00 13.33           C  
ATOM   3354  H   ALA A 226      12.278  58.295   8.184  1.00  0.00           H  
ATOM   3355  HA  ALA A 226      12.298  61.051   9.329  1.00  0.00           H  
ATOM   3356  HB1 ALA A 226      10.555  61.556   7.662  1.00  0.00           H  
ATOM   3357  HB2 ALA A 226      12.057  60.997   6.888  1.00  0.00           H  
ATOM   3358  HB3 ALA A 226      10.670  59.892   7.041  1.00  0.00           H  
ATOM   3359  N   VAL A 227      10.010  60.879  10.450  1.00 13.04           N  
ATOM   3360  CA  VAL A 227       8.792  60.695  11.252  1.00 13.25           C  
ATOM   3361  C   VAL A 227       7.706  61.694  10.858  1.00 13.91           C  
ATOM   3362  O   VAL A 227       7.938  62.907  10.869  1.00 14.07           O  
ATOM   3363  CB  VAL A 227       9.057  60.828  12.773  1.00 12.79           C  
ATOM   3364  CG1 VAL A 227       7.838  60.366  13.562  1.00 12.55           C  
ATOM   3365  CG2 VAL A 227      10.300  60.048  13.198  1.00 12.78           C  
ATOM   3366  H   VAL A 227      10.426  61.799  10.424  1.00  0.00           H  
ATOM   3367  HA  VAL A 227       8.412  59.691  11.062  1.00  0.00           H  
ATOM   3368  HB  VAL A 227       9.226  61.881  12.996  1.00  0.00           H  
ATOM   3369 HG11 VAL A 227       8.037  60.464  14.629  1.00  0.00           H  
ATOM   3370 HG12 VAL A 227       6.978  60.980  13.295  1.00  0.00           H  
ATOM   3371 HG13 VAL A 227       7.626  59.323  13.327  1.00  0.00           H  
ATOM   3372 HG21 VAL A 227      10.454  60.165  14.271  1.00  0.00           H  
ATOM   3373 HG22 VAL A 227      10.165  58.992  12.964  1.00  0.00           H  
ATOM   3374 HG23 VAL A 227      11.170  60.430  12.663  1.00  0.00           H  
ATOM   3375  N   LEU A 228       6.533  61.179  10.504  1.00 14.82           N  
ATOM   3376  CA  LEU A 228       5.344  62.002  10.354  1.00 16.23           C  
ATOM   3377  C   LEU A 228       4.578  61.998  11.651  1.00 16.48           C  
ATOM   3378  O   LEU A 228       3.898  61.018  11.950  1.00 17.42           O  
ATOM   3379  CB  LEU A 228       4.442  61.454   9.252  1.00 16.87           C  
ATOM   3380  CG  LEU A 228       4.596  61.961   7.820  1.00 18.20           C  
ATOM   3381  CD1 LEU A 228       3.808  61.035   6.896  1.00 19.13           C  
ATOM   3382  CD2 LEU A 228       4.122  63.406   7.665  1.00 18.83           C  
ATOM   3383  H   LEU A 228       6.448  60.188  10.330  1.00  0.00           H  
ATOM   3384  HA  LEU A 228       5.638  63.023  10.109  1.00  0.00           H  
ATOM   3385  HB3 LEU A 228       3.402  61.566   9.557  1.00  0.00           H  
ATOM   3386  HB2 LEU A 228       4.505  60.366   9.251  1.00  0.00           H  
ATOM   3387  HG  LEU A 228       5.650  61.910   7.546  1.00  0.00           H  
ATOM   3388 HD11 LEU A 228       3.905  61.380   5.867  1.00  0.00           H  
ATOM   3389 HD12 LEU A 228       4.199  60.021   6.977  1.00  0.00           H  
ATOM   3390 HD13 LEU A 228       2.757  61.042   7.184  1.00  0.00           H  
ATOM   3391 HD21 LEU A 228       4.251  63.722   6.630  1.00  0.00           H  
ATOM   3392 HD22 LEU A 228       3.069  63.475   7.937  1.00  0.00           H  
ATOM   3393 HD23 LEU A 228       4.708  64.053   8.318  1.00  0.00           H  
ATOM   3394  N   THR A 229       4.674  63.080  12.423  1.00 16.82           N  
ATOM   3395  CA  THR A 229       3.928  63.184  13.691  1.00 17.03           C  
ATOM   3396  C   THR A 229       2.529  63.792  13.487  1.00 17.30           C  
ATOM   3397  O   THR A 229       2.296  64.514  12.507  1.00 16.76           O  
ATOM   3398  CB  THR A 229       4.704  64.005  14.741  1.00 17.48           C  
ATOM   3399  OG1 THR A 229       4.958  65.307  14.220  1.00 17.69           O  
ATOM   3400  CG2 THR A 229       6.044  63.348  15.078  1.00 17.23           C  
ATOM   3401  H   THR A 229       5.266  63.849  12.143  1.00  0.00           H  
ATOM   3402  HA  THR A 229       3.799  62.176  14.085  1.00  0.00           H  
ATOM   3403  HB  THR A 229       4.105  64.089  15.648  1.00  0.00           H  
ATOM   3404  HG1 THR A 229       5.441  65.823  14.869  1.00  0.00           H  
ATOM   3405 HG21 THR A 229       6.568  63.950  15.821  1.00  0.00           H  
ATOM   3406 HG22 THR A 229       5.869  62.349  15.478  1.00  0.00           H  
ATOM   3407 HG23 THR A 229       6.651  63.276  14.176  1.00  0.00           H  
ATOM   3408  N   GLY A 230       1.612  63.497  14.410  1.00 17.30           N  
ATOM   3409  CA  GLY A 230       0.217  63.982  14.344  1.00 18.30           C  
ATOM   3410  C   GLY A 230      -0.604  63.377  13.213  1.00 18.57           C  
ATOM   3411  O   GLY A 230      -1.546  64.001  12.711  1.00 18.05           O  
ATOM   3412  H   GLY A 230       1.858  62.917  15.199  1.00  0.00           H  
ATOM   3413  HA3 GLY A 230       0.216  65.068  14.250  1.00  0.00           H  
ATOM   3414  HA2 GLY A 230      -0.279  63.786  15.295  1.00  0.00           H  
ATOM   3415  N   LYS A 231      -0.247  62.159  12.797  1.00 18.12           N  
ATOM   3416  CA  LYS A 231      -0.899  61.517  11.662  1.00 18.08           C  
ATOM   3417  C   LYS A 231      -1.240  60.074  12.014  1.00 17.17           C  
ATOM   3418  O   LYS A 231      -0.365  59.331  12.452  1.00 17.44           O  
ATOM   3419  CB  LYS A 231       0.018  61.534  10.431  1.00 19.21           C  
ATOM   3420  CG  LYS A 231       0.372  62.910   9.884  1.00 20.99           C  
ATOM   3421  CD  LYS A 231      -0.825  63.584   9.230  1.00 22.72           C  
ATOM   3422  CE  LYS A 231      -0.497  65.018   8.841  1.00 24.03           C  
ATOM   3423  NZ  LYS A 231      -1.742  65.812   8.650  1.00 26.77           N1+
ATOM   3424  H   LYS A 231       0.491  61.660  13.272  1.00  0.00           H  
ATOM   3425  HA  LYS A 231      -1.819  62.054  11.429  1.00  0.00           H  
ATOM   3426  HB3 LYS A 231      -0.433  60.937   9.638  1.00  0.00           H  
ATOM   3427  HB2 LYS A 231       0.935  60.990  10.658  1.00  0.00           H  
ATOM   3428  HG3 LYS A 231       1.177  62.814   9.156  1.00  0.00           H  
ATOM   3429  HG2 LYS A 231       0.744  63.538  10.694  1.00  0.00           H  
ATOM   3430  HD3 LYS A 231      -1.667  63.579   9.922  1.00  0.00           H  
ATOM   3431  HD2 LYS A 231      -1.116  63.024   8.341  1.00  0.00           H  
ATOM   3432  HE3 LYS A 231       0.080  65.020   7.916  1.00  0.00           H  
ATOM   3433  HE2 LYS A 231       0.109  65.476   9.622  1.00  0.00           H  
ATOM   3434  HZ1 LYS A 231      -1.502  66.759   8.393  1.00  0.00           H  
ATOM   3435  HZ2 LYS A 231      -2.298  65.395   7.917  1.00  0.00           H  
ATOM   3436  HZ3 LYS A 231      -2.271  65.821   9.510  1.00  0.00           H  
ATOM   3437  N   LYS A 232      -2.497  59.681  11.813  1.00 16.04           N  
ATOM   3438  CA  LYS A 232      -2.948  58.315  12.121  1.00 15.42           C  
ATOM   3439  C   LYS A 232      -3.203  57.487  10.865  1.00 14.78           C  
ATOM   3440  O   LYS A 232      -3.888  57.947   9.943  1.00 14.79           O  
ATOM   3441  CB  LYS A 232      -4.235  58.363  12.943  1.00 16.09           C  
ATOM   3442  CG  LYS A 232      -4.619  57.041  13.597  1.00 16.42           C  
ATOM   3443  CD  LYS A 232      -5.954  57.165  14.302  1.00 17.26           C  
ATOM   3444  CE  LYS A 232      -6.369  55.836  14.921  1.00 18.46           C  
ATOM   3445  NZ  LYS A 232      -7.532  56.029  15.828  1.00 19.60           N1+
ATOM   3446  H   LYS A 232      -3.175  60.329  11.438  1.00  0.00           H  
ATOM   3447  HA  LYS A 232      -2.177  57.820  12.712  1.00  0.00           H  
ATOM   3448  HB3 LYS A 232      -5.055  58.704  12.311  1.00  0.00           H  
ATOM   3449  HB2 LYS A 232      -4.145  59.132  13.710  1.00  0.00           H  
ATOM   3450  HG3 LYS A 232      -3.853  56.757  14.318  1.00  0.00           H  
ATOM   3451  HG2 LYS A 232      -4.682  56.264  12.835  1.00  0.00           H  
ATOM   3452  HD3 LYS A 232      -6.713  57.486  13.588  1.00  0.00           H  
ATOM   3453  HD2 LYS A 232      -5.883  57.923  15.083  1.00  0.00           H  
ATOM   3454  HE3 LYS A 232      -5.533  55.422  15.485  1.00  0.00           H  
ATOM   3455  HE2 LYS A 232      -6.638  55.135  14.130  1.00  0.00           H  
ATOM   3456  HZ1 LYS A 232      -7.796  55.141  16.231  1.00  0.00           H  
ATOM   3457  HZ2 LYS A 232      -7.281  56.672  16.566  1.00  0.00           H  
ATOM   3458  HZ3 LYS A 232      -8.309  56.405  15.304  1.00  0.00           H  
ATOM   3459  N   VAL A 233      -2.689  56.255  10.849  1.00 13.90           N  
ATOM   3460  CA  VAL A 233      -3.025  55.295   9.796  1.00 14.04           C  
ATOM   3461  C   VAL A 233      -4.404  54.725  10.111  1.00 14.75           C  
ATOM   3462  O   VAL A 233      -4.600  54.124  11.169  1.00 15.00           O  
ATOM   3463  CB  VAL A 233      -1.989  54.148   9.659  1.00 13.85           C  
ATOM   3464  CG1 VAL A 233      -2.457  53.147   8.612  1.00 13.97           C  
ATOM   3465  CG2 VAL A 233      -0.611  54.691   9.300  1.00 13.69           C  
ATOM   3466  H   VAL A 233      -2.051  55.965  11.576  1.00  0.00           H  
ATOM   3467  HA  VAL A 233      -3.079  55.828   8.847  1.00  0.00           H  
ATOM   3468  HB  VAL A 233      -1.917  53.634  10.618  1.00  0.00           H  
ATOM   3469 HG11 VAL A 233      -1.724  52.345   8.522  1.00  0.00           H  
ATOM   3470 HG12 VAL A 233      -3.418  52.729   8.912  1.00  0.00           H  
ATOM   3471 HG13 VAL A 233      -2.565  53.650   7.651  1.00  0.00           H  
ATOM   3472 HG21 VAL A 233       0.094  53.864   9.211  1.00  0.00           H  
ATOM   3473 HG22 VAL A 233      -0.666  55.225   8.351  1.00  0.00           H  
ATOM   3474 HG23 VAL A 233      -0.274  55.373  10.081  1.00  0.00           H  
ATOM   3475  N   VAL A 234      -5.358  54.939   9.200  1.00 15.03           N  
ATOM   3476  CA  VAL A 234      -6.762  54.564   9.441  1.00 15.79           C  
ATOM   3477  C   VAL A 234      -7.274  53.442   8.543  1.00 16.93           C  
ATOM   3478  O   VAL A 234      -8.348  52.890   8.781  1.00 16.56           O  
ATOM   3479  CB  VAL A 234      -7.713  55.779   9.337  1.00 16.29           C  
ATOM   3480  CG1 VAL A 234      -7.407  56.813  10.415  1.00 16.00           C  
ATOM   3481  CG2 VAL A 234      -7.669  56.401   7.937  1.00 16.02           C  
ATOM   3482  H   VAL A 234      -5.125  55.369   8.316  1.00  0.00           H  
ATOM   3483  HA  VAL A 234      -6.822  54.201  10.467  1.00  0.00           H  
ATOM   3484  HB  VAL A 234      -8.728  55.418   9.505  1.00  0.00           H  
ATOM   3485 HG11 VAL A 234      -8.092  57.655  10.316  1.00  0.00           H  
ATOM   3486 HG12 VAL A 234      -7.529  56.360  11.399  1.00  0.00           H  
ATOM   3487 HG13 VAL A 234      -6.381  57.164  10.302  1.00  0.00           H  
ATOM   3488 HG21 VAL A 234      -8.348  57.253   7.896  1.00  0.00           H  
ATOM   3489 HG22 VAL A 234      -6.655  56.735   7.719  1.00  0.00           H  
ATOM   3490 HG23 VAL A 234      -7.973  55.658   7.199  1.00  0.00           H  
ATOM   3491  N   GLN A 235      -6.518  53.105   7.506  1.00 17.01           N  
ATOM   3492  CA  GLN A 235      -6.888  52.002   6.635  1.00 18.06           C  
ATOM   3493  C   GLN A 235      -5.652  51.253   6.199  1.00 17.73           C  
ATOM   3494  O   GLN A 235      -4.654  51.872   5.815  1.00 17.14           O  
ATOM   3495  CB  GLN A 235      -7.625  52.514   5.395  1.00 19.62           C  
ATOM   3496  CG  GLN A 235      -8.197  51.401   4.527  1.00 21.50           C  
ATOM   3497  CD  GLN A 235      -8.685  51.875   3.164  1.00 24.04           C  
ATOM   3498  OE1 GLN A 235      -8.844  53.072   2.920  1.00 26.19           O  
ATOM   3499  NE2 GLN A 235      -8.917  50.928   2.261  1.00 24.77           N  
ATOM   3500  H   GLN A 235      -5.670  53.618   7.311  1.00  0.00           H  
ATOM   3501  HA  GLN A 235      -7.542  51.322   7.181  1.00  0.00           H  
ATOM   3502  HB3 GLN A 235      -6.948  53.126   4.799  1.00  0.00           H  
ATOM   3503  HB2 GLN A 235      -8.429  53.183   5.702  1.00  0.00           H  
ATOM   3504  HG3 GLN A 235      -9.017  50.915   5.056  1.00  0.00           H  
ATOM   3505  HG2 GLN A 235      -7.444  50.625   4.392  1.00  0.00           H  
ATOM   3506 HE22 GLN A 235      -9.242  51.179   1.338  1.00  0.00           H  
ATOM   3507 HE21 GLN A 235      -8.768  49.957   2.497  1.00  0.00           H  
ATOM   3508  N   LEU A 236      -5.730  49.927   6.245  1.00 17.74           N  
ATOM   3509  CA  LEU A 236      -4.675  49.068   5.723  1.00 18.72           C  
ATOM   3510  C   LEU A 236      -5.247  48.133   4.660  1.00 19.56           C  
ATOM   3511  O   LEU A 236      -6.209  47.390   4.910  1.00 20.21           O  
ATOM   3512  CB  LEU A 236      -3.989  48.287   6.863  1.00 18.31           C  
ATOM   3513  CG  LEU A 236      -3.058  47.112   6.560  1.00 18.07           C  
ATOM   3514  CD1 LEU A 236      -1.728  47.553   5.959  1.00 17.99           C  
ATOM   3515  CD2 LEU A 236      -2.823  46.295   7.829  1.00 18.36           C  
ATOM   3516  H   LEU A 236      -6.541  49.483   6.652  1.00  0.00           H  
ATOM   3517  HA  LEU A 236      -3.926  49.702   5.249  1.00  0.00           H  
ATOM   3518  HB3 LEU A 236      -4.749  47.961   7.573  1.00  0.00           H  
ATOM   3519  HB2 LEU A 236      -3.467  48.993   7.509  1.00  0.00           H  
ATOM   3520  HG  LEU A 236      -3.556  46.468   5.835  1.00  0.00           H  
ATOM   3521 HD11 LEU A 236      -1.108  46.678   5.765  1.00  0.00           H  
ATOM   3522 HD12 LEU A 236      -1.909  48.084   5.024  1.00  0.00           H  
ATOM   3523 HD13 LEU A 236      -1.214  48.213   6.658  1.00  0.00           H  
ATOM   3524 HD21 LEU A 236      -2.159  45.460   7.606  1.00  0.00           H  
ATOM   3525 HD22 LEU A 236      -2.367  46.928   8.590  1.00  0.00           H  
ATOM   3526 HD23 LEU A 236      -3.775  45.913   8.198  1.00  0.00           H  
ATOM   3527  N   ASP A 237      -4.640  48.177   3.482  1.00 20.38           N  
ATOM   3528  CA  ASP A 237      -5.055  47.387   2.326  1.00 21.71           C  
ATOM   3529  C   ASP A 237      -3.917  46.433   1.958  1.00 21.61           C  
ATOM   3530  O   ASP A 237      -3.025  46.767   1.173  1.00 21.55           O  
ATOM   3531  CB  ASP A 237      -5.404  48.333   1.173  1.00 23.39           C  
ATOM   3532  CG  ASP A 237      -5.908  47.617  -0.066  1.00 25.47           C  
ATOM   3533  OD1 ASP A 237      -5.806  46.363  -0.175  1.00 25.95           O  
ATOM   3534  OD2 ASP A 237      -6.407  48.342  -0.954  1.00 27.61           O1-
ATOM   3535  H   ASP A 237      -3.843  48.782   3.347  1.00  0.00           H  
ATOM   3536  HA  ASP A 237      -5.938  46.805   2.590  1.00  0.00           H  
ATOM   3537  HB3 ASP A 237      -4.528  48.928   0.916  1.00  0.00           H  
ATOM   3538  HB2 ASP A 237      -6.155  49.049   1.507  1.00  0.00           H  
ATOM   3539  N   VAL A 238      -3.959  45.241   2.545  1.00 21.33           N  
ATOM   3540  CA  VAL A 238      -2.858  44.279   2.443  1.00 21.49           C  
ATOM   3541  C   VAL A 238      -2.551  43.850   1.006  1.00 21.47           C  
ATOM   3542  O   VAL A 238      -1.391  43.807   0.607  1.00 19.73           O  
ATOM   3543  CB  VAL A 238      -3.073  43.048   3.362  1.00 22.19           C  
ATOM   3544  CG1 VAL A 238      -3.332  43.504   4.794  1.00 22.50           C  
ATOM   3545  CG2 VAL A 238      -4.211  42.175   2.858  1.00 24.02           C  
ATOM   3546  H   VAL A 238      -4.770  44.972   3.084  1.00  0.00           H  
ATOM   3547  HA  VAL A 238      -1.967  44.788   2.811  1.00  0.00           H  
ATOM   3548  HB  VAL A 238      -2.159  42.454   3.354  1.00  0.00           H  
ATOM   3549 HG11 VAL A 238      -3.482  42.633   5.432  1.00  0.00           H  
ATOM   3550 HG12 VAL A 238      -2.476  44.075   5.154  1.00  0.00           H  
ATOM   3551 HG13 VAL A 238      -4.223  44.131   4.821  1.00  0.00           H  
ATOM   3552 HG21 VAL A 238      -4.337  41.321   3.523  1.00  0.00           H  
ATOM   3553 HG22 VAL A 238      -5.133  42.756   2.836  1.00  0.00           H  
ATOM   3554 HG23 VAL A 238      -3.981  41.821   1.853  1.00  0.00           H  
ATOM   3555  N   ARG A 239      -3.598  43.563   0.233  1.00 22.37           N  
ATOM   3556  CA  ARG A 239      -3.446  43.065  -1.135  1.00 24.35           C  
ATOM   3557  C   ARG A 239      -2.796  44.116  -2.046  1.00 23.35           C  
ATOM   3558  O   ARG A 239      -2.040  43.780  -2.962  1.00 23.49           O  
ATOM   3559  CB  ARG A 239      -4.810  42.625  -1.677  1.00 26.02           C  
ATOM   3560  CG  ARG A 239      -4.784  41.996  -3.054  1.00 29.60           C  
ATOM   3561  CD  ARG A 239      -6.203  41.850  -3.587  1.00 31.45           C  
ATOM   3562  NE  ARG A 239      -6.233  41.779  -5.049  1.00 34.45           N  
ATOM   3563  CZ  ARG A 239      -6.654  42.757  -5.850  1.00 35.29           C  
ATOM   3564  NH1 ARG A 239      -7.090  43.909  -5.347  1.00 35.53           N  
ATOM   3565  NH2 ARG A 239      -6.645  42.578  -7.166  1.00 35.76           N1+
ATOM   3566  H   ARG A 239      -4.536  43.687   0.587  1.00  0.00           H  
ATOM   3567  HA  ARG A 239      -2.795  42.191  -1.107  1.00  0.00           H  
ATOM   3568  HB3 ARG A 239      -5.488  43.479  -1.684  1.00  0.00           H  
ATOM   3569  HB2 ARG A 239      -5.271  41.932  -0.973  1.00  0.00           H  
ATOM   3570  HG3 ARG A 239      -4.315  41.014  -2.996  1.00  0.00           H  
ATOM   3571  HG2 ARG A 239      -4.205  42.626  -3.730  1.00  0.00           H  
ATOM   3572  HD3 ARG A 239      -6.805  42.695  -3.253  1.00  0.00           H  
ATOM   3573  HD2 ARG A 239      -6.656  40.950  -3.171  1.00  0.00           H  
ATOM   3574  HE  ARG A 239      -5.903  40.910  -5.444  1.00  0.00           H  
ATOM   3575 HH12 ARG A 239      -7.406  44.642  -5.965  1.00  0.00           H  
ATOM   3576 HH11 ARG A 239      -7.105  44.050  -4.347  1.00  0.00           H  
ATOM   3577 HH22 ARG A 239      -6.963  43.316  -7.778  1.00  0.00           H  
ATOM   3578 HH21 ARG A 239      -6.320  41.704  -7.555  1.00  0.00           H  
ATOM   3579  N   ASP A 240      -3.064  45.388  -1.763  1.00 23.40           N  
ATOM   3580  CA  ASP A 240      -2.500  46.491  -2.538  1.00 22.75           C  
ATOM   3581  C   ASP A 240      -1.236  47.136  -1.929  1.00 21.86           C  
ATOM   3582  O   ASP A 240      -0.750  48.136  -2.462  1.00 20.60           O  
ATOM   3583  CB  ASP A 240      -3.573  47.568  -2.766  1.00 25.22           C  
ATOM   3584  CG  ASP A 240      -4.804  47.031  -3.487  1.00 27.19           C  
ATOM   3585  OD1 ASP A 240      -4.724  45.945  -4.112  1.00 28.20           O  
ATOM   3586  OD2 ASP A 240      -5.852  47.704  -3.428  1.00 28.27           O1-
ATOM   3587  H   ASP A 240      -3.675  45.616  -0.991  1.00  0.00           H  
ATOM   3588  HA  ASP A 240      -2.224  46.094  -3.515  1.00  0.00           H  
ATOM   3589  HB3 ASP A 240      -3.146  48.389  -3.342  1.00  0.00           H  
ATOM   3590  HB2 ASP A 240      -3.871  47.991  -1.807  1.00  0.00           H  
ATOM   3591  N   ASN A 241      -0.711  46.572  -0.832  1.00 19.78           N  
ATOM   3592  CA  ASN A 241       0.440  47.152  -0.103  1.00 18.26           C  
ATOM   3593  C   ASN A 241       0.285  48.667   0.125  1.00 17.55           C  
ATOM   3594  O   ASN A 241       1.207  49.449  -0.170  1.00 16.26           O  
ATOM   3595  CB  ASN A 241       1.763  46.894  -0.844  1.00 18.74           C  
ATOM   3596  CG  ASN A 241       2.165  45.428  -0.874  1.00 20.07           C  
ATOM   3597  OD1 ASN A 241       1.822  44.645   0.012  1.00 19.26           O  
ATOM   3598  ND2 ASN A 241       2.925  45.054  -1.904  1.00 21.19           N  
ATOM   3599  H   ASN A 241      -1.101  45.714  -0.469  1.00  0.00           H  
ATOM   3600  HA  ASN A 241       0.500  46.669   0.872  1.00  0.00           H  
ATOM   3601  HB3 ASN A 241       2.558  47.478  -0.379  1.00  0.00           H  
ATOM   3602  HB2 ASN A 241       1.685  47.269  -1.865  1.00  0.00           H  
ATOM   3603 HD22 ASN A 241       3.228  44.094  -1.986  1.00  0.00           H  
ATOM   3604 HD21 ASN A 241       3.198  45.731  -2.602  1.00  0.00           H  
ATOM   3605  N   MET A 242      -0.866  49.078   0.650  1.00 17.15           N  
ATOM   3606  CA  MET A 242      -1.176  50.504   0.795  0.50 17.12           C  
ATOM   3607  C   MET A 242      -1.846  50.811   2.133  1.00 16.96           C  
ATOM   3608  O   MET A 242      -2.614  49.991   2.641  1.00 16.69           O  
ATOM   3609  CB  MET A 242      -2.076  50.968  -0.367  0.50 17.29           C  
ATOM   3610  CG  MET A 242      -2.295  52.474  -0.455  0.50 17.35           C  
ATOM   3611  SD  MET A 242      -3.514  53.006  -1.684  0.50 18.45           S  
ATOM   3612  CE  MET A 242      -4.961  52.085  -1.174  0.50 18.48           C  
ATOM   3613  H   MET A 242      -1.550  48.402   0.959  1.00  0.00           H  
ATOM   3614  HA  MET A 242      -0.241  51.063   0.746  0.50  0.00           H  
ATOM   3615  HB3 MET A 242      -3.041  50.467  -0.297  0.50  0.00           H  
ATOM   3616  HB2 MET A 242      -1.662  50.608  -1.309  0.50  0.00           H  
ATOM   3617  HG3 MET A 242      -1.343  52.965  -0.656  0.50  0.00           H  
ATOM   3618  HG2 MET A 242      -2.582  52.854   0.525  0.50  0.00           H  
ATOM   3619  HE1 MET A 242      -5.792  52.314  -1.842  0.50  0.00           H  
ATOM   3620  HE2 MET A 242      -4.746  51.017  -1.215  0.50  0.00           H  
ATOM   3621  HE3 MET A 242      -5.228  52.362  -0.154  0.50  0.00           H  
ATOM   3622  N   VAL A 243      -1.557  52.001   2.681  1.00 16.99           N  
ATOM   3623  CA  VAL A 243      -2.262  52.546   3.842  1.00 16.69           C  
ATOM   3624  C   VAL A 243      -2.860  53.925   3.518  1.00 17.29           C  
ATOM   3625  O   VAL A 243      -2.377  54.650   2.639  1.00 16.58           O  
ATOM   3626  CB  VAL A 243      -1.363  52.709   5.096  1.00 16.54           C  
ATOM   3627  CG1 VAL A 243      -0.805  51.370   5.553  1.00 15.73           C  
ATOM   3628  CG2 VAL A 243      -0.251  53.723   4.850  1.00 16.19           C  
ATOM   3629  H   VAL A 243      -0.819  52.570   2.292  1.00  0.00           H  
ATOM   3630  HA  VAL A 243      -3.079  51.870   4.093  1.00  0.00           H  
ATOM   3631  HB  VAL A 243      -1.988  53.096   5.900  1.00  0.00           H  
ATOM   3632 HG11 VAL A 243      -0.179  51.518   6.433  1.00  0.00           H  
ATOM   3633 HG12 VAL A 243      -1.627  50.699   5.801  1.00  0.00           H  
ATOM   3634 HG13 VAL A 243      -0.208  50.932   4.753  1.00  0.00           H  
ATOM   3635 HG21 VAL A 243       0.362  53.815   5.747  1.00  0.00           H  
ATOM   3636 HG22 VAL A 243       0.370  53.388   4.019  1.00  0.00           H  
ATOM   3637 HG23 VAL A 243      -0.689  54.692   4.608  1.00  0.00           H  
ATOM   3638  N   LYS A 244      -3.891  54.293   4.266  1.00 17.96           N  
ATOM   3639  CA  LYS A 244      -4.513  55.596   4.132  1.00 18.93           C  
ATOM   3640  C   LYS A 244      -4.427  56.295   5.490  1.00 17.79           C  
ATOM   3641  O   LYS A 244      -4.709  55.680   6.527  1.00 17.47           O  
ATOM   3642  CB  LYS A 244      -5.964  55.397   3.679  1.00 21.43           C  
ATOM   3643  CG  LYS A 244      -6.707  56.626   3.183  1.00 24.48           C  
ATOM   3644  CD  LYS A 244      -8.140  56.226   2.823  1.00 27.25           C  
ATOM   3645  CE  LYS A 244      -9.117  57.394   2.891  1.00 29.42           C  
ATOM   3646  NZ  LYS A 244      -9.338  58.015   1.551  1.00 30.48           N1+
ATOM   3647  H   LYS A 244      -4.267  53.658   4.955  1.00  0.00           H  
ATOM   3648  HA  LYS A 244      -3.975  56.181   3.386  1.00  0.00           H  
ATOM   3649  HB3 LYS A 244      -6.532  54.937   4.488  1.00  0.00           H  
ATOM   3650  HB2 LYS A 244      -5.997  54.624   2.911  1.00  0.00           H  
ATOM   3651  HG3 LYS A 244      -6.207  57.020   2.298  1.00  0.00           H  
ATOM   3652  HG2 LYS A 244      -6.727  57.380   3.970  1.00  0.00           H  
ATOM   3653  HD3 LYS A 244      -8.474  55.435   3.494  1.00  0.00           H  
ATOM   3654  HD2 LYS A 244      -8.156  55.799   1.820  1.00  0.00           H  
ATOM   3655  HE3 LYS A 244      -8.735  58.147   3.581  1.00  0.00           H  
ATOM   3656  HE2 LYS A 244     -10.070  57.047   3.291  1.00  0.00           H  
ATOM   3657  HZ1 LYS A 244      -9.989  58.782   1.638  1.00  0.00           H  
ATOM   3658  HZ2 LYS A 244      -8.460  58.359   1.190  1.00  0.00           H  
ATOM   3659  HZ3 LYS A 244      -9.715  57.325   0.917  1.00  0.00           H  
ATOM   3660  N   LEU A 245      -4.009  57.562   5.483  1.00 16.91           N  
ATOM   3661  CA  LEU A 245      -3.969  58.373   6.708  1.00 17.43           C  
ATOM   3662  C   LEU A 245      -5.302  59.082   6.971  1.00 18.37           C  
ATOM   3663  O   LEU A 245      -6.139  59.200   6.072  1.00 17.31           O  
ATOM   3664  CB  LEU A 245      -2.809  59.391   6.672  1.00 16.77           C  
ATOM   3665  CG  LEU A 245      -1.392  58.914   6.300  1.00 16.95           C  
ATOM   3666  CD1 LEU A 245      -0.362  60.002   6.553  1.00 17.08           C  
ATOM   3667  CD2 LEU A 245      -0.987  57.646   7.040  1.00 16.82           C  
ATOM   3668  H   LEU A 245      -3.708  57.990   4.619  1.00  0.00           H  
ATOM   3669  HA  LEU A 245      -3.786  57.697   7.543  1.00  0.00           H  
ATOM   3670  HB3 LEU A 245      -2.768  59.916   7.627  1.00  0.00           H  
ATOM   3671  HB2 LEU A 245      -3.086  60.221   6.022  1.00  0.00           H  
ATOM   3672  HG  LEU A 245      -1.386  58.692   5.233  1.00  0.00           H  
ATOM   3673 HD11 LEU A 245       0.628  59.636   6.281  1.00  0.00           H  
ATOM   3674 HD12 LEU A 245      -0.603  60.878   5.951  1.00  0.00           H  
ATOM   3675 HD13 LEU A 245      -0.371  60.273   7.609  1.00  0.00           H  
ATOM   3676 HD21 LEU A 245       0.020  57.355   6.740  1.00  0.00           H  
ATOM   3677 HD22 LEU A 245      -1.006  57.830   8.114  1.00  0.00           H  
ATOM   3678 HD23 LEU A 245      -1.684  56.844   6.796  1.00  0.00           H  
ATOM   3679  N   ASN A 246      -5.484  59.558   8.206  1.00 19.41           N  
ATOM   3680  CA  ASN A 246      -6.672  60.340   8.588  1.00 21.04           C  
ATOM   3681  C   ASN A 246      -6.892  61.615   7.757  1.00 22.42           C  
ATOM   3682  O   ASN A 246      -8.015  62.109   7.685  1.00 23.76           O  
ATOM   3683  CB  ASN A 246      -6.604  60.716  10.070  1.00 20.87           C  
ATOM   3684  CG  ASN A 246      -5.471  61.676  10.368  1.00 20.69           C  
ATOM   3685  OD1 ASN A 246      -4.303  61.302  10.327  1.00 20.36           O  
ATOM   3686  ND2 ASN A 246      -5.812  62.933  10.651  1.00 21.29           N  
ATOM   3687  H   ASN A 246      -4.791  59.386   8.921  1.00  0.00           H  
ATOM   3688  HA  ASN A 246      -7.545  59.702   8.450  1.00  0.00           H  
ATOM   3689  HB3 ASN A 246      -6.481  59.813  10.668  1.00  0.00           H  
ATOM   3690  HB2 ASN A 246      -7.549  61.166  10.374  1.00  0.00           H  
ATOM   3691 HD22 ASN A 246      -5.097  63.616  10.858  1.00  0.00           H  
ATOM   3692 HD21 ASN A 246      -6.785  63.203  10.659  1.00  0.00           H  
ATOM   3693  N   ASP A 247      -5.824  62.154   7.159  1.00 23.43           N  
ATOM   3694  CA  ASP A 247      -5.929  63.348   6.307  1.00 24.00           C  
ATOM   3695  C   ASP A 247      -6.187  63.002   4.831  1.00 24.88           C  
ATOM   3696  O   ASP A 247      -6.212  63.891   3.968  1.00 25.28           O  
ATOM   3697  CB  ASP A 247      -4.712  64.288   6.474  1.00 24.98           C  
ATOM   3698  CG  ASP A 247      -3.413  63.737   5.853  1.00 25.59           C  
ATOM   3699  OD1 ASP A 247      -3.406  62.629   5.283  1.00 25.24           O  
ATOM   3700  OD2 ASP A 247      -2.379  64.435   5.939  1.00 26.08           O1-
ATOM   3701  H   ASP A 247      -4.911  61.740   7.287  1.00  0.00           H  
ATOM   3702  HA  ASP A 247      -6.801  63.903   6.654  1.00  0.00           H  
ATOM   3703  HB3 ASP A 247      -4.551  64.486   7.534  1.00  0.00           H  
ATOM   3704  HB2 ASP A 247      -4.941  65.258   6.032  1.00  0.00           H  
ATOM   3705  N   GLY A 248      -6.367  61.711   4.553  1.00 23.50           N  
ATOM   3706  CA  GLY A 248      -6.686  61.232   3.206  1.00 23.80           C  
ATOM   3707  C   GLY A 248      -5.485  60.796   2.384  1.00 22.61           C  
ATOM   3708  O   GLY A 248      -5.649  60.197   1.317  1.00 22.78           O  
ATOM   3709  H   GLY A 248      -6.285  61.020   5.285  1.00  0.00           H  
ATOM   3710  HA3 GLY A 248      -7.230  62.008   2.667  1.00  0.00           H  
ATOM   3711  HA2 GLY A 248      -7.395  60.407   3.275  1.00  0.00           H  
ATOM   3712  N   SER A 249      -4.283  61.096   2.879  1.00 22.05           N  
ATOM   3713  CA  SER A 249      -3.022  60.683   2.237  1.00 21.34           C  
ATOM   3714  C   SER A 249      -2.943  59.174   2.046  1.00 20.62           C  
ATOM   3715  O   SER A 249      -3.319  58.412   2.945  1.00 21.06           O  
ATOM   3716  CB  SER A 249      -1.824  61.112   3.082  1.00 21.95           C  
ATOM   3717  OG  SER A 249      -1.597  62.501   2.991  1.00 23.69           O  
ATOM   3718  H   SER A 249      -4.207  61.630   3.733  1.00  0.00           H  
ATOM   3719  HA  SER A 249      -2.952  61.164   1.261  1.00  0.00           H  
ATOM   3720  HB3 SER A 249      -0.935  60.577   2.749  1.00  0.00           H  
ATOM   3721  HB2 SER A 249      -1.999  60.840   4.123  1.00  0.00           H  
ATOM   3722  HG  SER A 249      -0.840  62.738   3.532  1.00  0.00           H  
ATOM   3723  N   GLN A 250      -2.437  58.751   0.888  1.00 19.73           N  
ATOM   3724  CA  GLN A 250      -2.248  57.332   0.582  1.00 19.10           C  
ATOM   3725  C   GLN A 250      -0.766  57.030   0.434  1.00 17.81           C  
ATOM   3726  O   GLN A 250      -0.068  57.722  -0.309  1.00 17.59           O  
ATOM   3727  CB  GLN A 250      -2.975  56.966  -0.709  1.00 20.91           C  
ATOM   3728  CG  GLN A 250      -4.484  57.121  -0.639  1.00 22.97           C  
ATOM   3729  CD  GLN A 250      -5.205  56.407  -1.773  1.00 25.37           C  
ATOM   3730  OE1 GLN A 250      -6.332  55.948  -1.604  1.00 27.58           O  
ATOM   3731  NE2 GLN A 250      -4.552  56.299  -2.926  1.00 25.49           N  
ATOM   3732  H   GLN A 250      -2.167  59.419   0.181  1.00  0.00           H  
ATOM   3733  HA  GLN A 250      -2.653  56.735   1.399  1.00  0.00           H  
ATOM   3734  HB3 GLN A 250      -2.730  55.940  -0.983  1.00  0.00           H  
ATOM   3735  HB2 GLN A 250      -2.587  57.573  -1.527  1.00  0.00           H  
ATOM   3736  HG3 GLN A 250      -4.740  58.180  -0.657  1.00  0.00           H  
ATOM   3737  HG2 GLN A 250      -4.843  56.738   0.316  1.00  0.00           H  
ATOM   3738 HE22 GLN A 250      -4.986  55.834  -3.711  1.00  0.00           H  
ATOM   3739 HE21 GLN A 250      -3.622  56.682  -3.017  1.00  0.00           H  
ATOM   3740  N   ILE A 251      -0.281  56.017   1.152  1.00 16.10           N  
ATOM   3741  CA  ILE A 251       1.144  55.629   1.090  1.00 14.74           C  
ATOM   3742  C   ILE A 251       1.288  54.138   0.783  1.00 14.02           C  
ATOM   3743  O   ILE A 251       0.726  53.287   1.489  1.00 13.84           O  
ATOM   3744  CB  ILE A 251       1.919  55.940   2.406  1.00 14.46           C  
ATOM   3745  CG1 ILE A 251       1.616  57.366   2.928  1.00 14.70           C  
ATOM   3746  CG2 ILE A 251       3.415  55.712   2.211  1.00 14.26           C  
ATOM   3747  CD1 ILE A 251       2.266  57.739   4.253  1.00 14.68           C  
ATOM   3748  H   ILE A 251      -0.892  55.491   1.760  1.00  0.00           H  
ATOM   3749  HA  ILE A 251       1.613  56.189   0.280  1.00  0.00           H  
ATOM   3750  HB  ILE A 251       1.576  55.234   3.163  1.00  0.00           H  
ATOM   3751 HG13 ILE A 251       0.537  57.499   3.007  1.00  0.00           H  
ATOM   3752 HG12 ILE A 251       1.901  58.095   2.169  1.00  0.00           H  
ATOM   3753 HG21 ILE A 251       3.941  55.934   3.140  1.00  0.00           H  
ATOM   3754 HG22 ILE A 251       3.592  54.673   1.933  1.00  0.00           H  
ATOM   3755 HG23 ILE A 251       3.783  56.366   1.421  1.00  0.00           H  
ATOM   3756 HD11 ILE A 251       1.986  58.757   4.522  1.00  0.00           H  
ATOM   3757 HD12 ILE A 251       1.928  57.053   5.030  1.00  0.00           H  
ATOM   3758 HD13 ILE A 251       3.350  57.674   4.158  1.00  0.00           H  
ATOM   3759  N   THR A 252       2.049  53.817  -0.262  1.00 13.27           N  
ATOM   3760  CA  THR A 252       2.362  52.415  -0.539  1.00 12.61           C  
ATOM   3761  C   THR A 252       3.673  52.035   0.134  1.00 12.14           C  
ATOM   3762  O   THR A 252       4.516  52.895   0.376  1.00 12.15           O  
ATOM   3763  CB  THR A 252       2.438  52.110  -2.055  1.00 12.58           C  
ATOM   3764  OG1 THR A 252       3.339  53.026  -2.685  1.00 12.44           O  
ATOM   3765  CG2 THR A 252       1.059  52.231  -2.694  1.00 12.47           C  
ATOM   3766  H   THR A 252       2.411  54.542  -0.865  1.00  0.00           H  
ATOM   3767  HA  THR A 252       1.571  51.801  -0.110  1.00  0.00           H  
ATOM   3768  HB  THR A 252       2.807  51.094  -2.195  1.00  0.00           H  
ATOM   3769  HG1 THR A 252       3.385  52.835  -3.625  1.00  0.00           H  
ATOM   3770 HG21 THR A 252       1.131  52.013  -3.760  1.00  0.00           H  
ATOM   3771 HG22 THR A 252       0.377  51.522  -2.224  1.00  0.00           H  
ATOM   3772 HG23 THR A 252       0.681  53.244  -2.556  1.00  0.00           H  
ATOM   3773  N   TYR A 253       3.843  50.747   0.437  1.00 11.63           N  
ATOM   3774  CA  TYR A 253       5.051  50.272   1.100  1.00 11.82           C  
ATOM   3775  C   TYR A 253       5.548  48.990   0.433  1.00 11.72           C  
ATOM   3776  O   TYR A 253       4.795  48.338  -0.289  1.00 12.76           O  
ATOM   3777  CB  TYR A 253       4.784  50.009   2.606  1.00 11.63           C  
ATOM   3778  CG  TYR A 253       3.660  49.020   2.860  1.00 11.63           C  
ATOM   3779  CD1 TYR A 253       3.901  47.640   2.850  1.00 11.40           C  
ATOM   3780  CD2 TYR A 253       2.364  49.461   3.132  1.00 11.44           C  
ATOM   3781  CE1 TYR A 253       2.879  46.738   3.067  1.00 11.44           C  
ATOM   3782  CE2 TYR A 253       1.330  48.558   3.358  1.00 11.78           C  
ATOM   3783  CZ  TYR A 253       1.599  47.202   3.318  1.00 11.60           C  
ATOM   3784  OH  TYR A 253       0.582  46.317   3.535  1.00 12.16           O  
ATOM   3785  H   TYR A 253       3.125  50.075   0.207  1.00  0.00           H  
ATOM   3786  HA  TYR A 253       5.823  51.036   1.010  1.00  0.00           H  
ATOM   3787  HB3 TYR A 253       4.555  50.952   3.103  1.00  0.00           H  
ATOM   3788  HB2 TYR A 253       5.698  49.647   3.078  1.00  0.00           H  
ATOM   3789  HD1 TYR A 253       4.899  47.267   2.671  1.00  0.00           H  
ATOM   3790  HD2 TYR A 253       2.150  50.519   3.170  1.00  0.00           H  
ATOM   3791  HE1 TYR A 253       3.080  45.677   3.040  1.00  0.00           H  
ATOM   3792  HE2 TYR A 253       0.333  48.919   3.561  1.00  0.00           H  
ATOM   3793  HH  TYR A 253      -0.234  46.798   3.692  1.00  0.00           H  
ATOM   3794  N   GLU A 254       6.796  48.626   0.702  1.00 11.48           N  
ATOM   3795  CA  GLU A 254       7.356  47.347   0.271  1.00 11.58           C  
ATOM   3796  C   GLU A 254       7.362  46.368   1.441  1.00 11.56           C  
ATOM   3797  O   GLU A 254       7.046  45.197   1.270  1.00 11.77           O  
ATOM   3798  CB  GLU A 254       8.767  47.539  -0.284  1.00 12.16           C  
ATOM   3799  CG  GLU A 254       8.786  48.552  -1.436  1.00 12.14           C  
ATOM   3800  CD  GLU A 254      10.171  48.928  -1.909  1.00 12.65           C  
ATOM   3801  OE1 GLU A 254      11.165  48.223  -1.594  1.00 13.04           O  
ATOM   3802  OE2 GLU A 254      10.267  49.934  -2.641  1.00 12.92           O1-
ATOM   3803  H   GLU A 254       7.401  49.243   1.225  1.00  0.00           H  
ATOM   3804  HA  GLU A 254       6.725  46.940  -0.519  1.00  0.00           H  
ATOM   3805  HB3 GLU A 254       9.152  46.582  -0.636  1.00  0.00           H  
ATOM   3806  HB2 GLU A 254       9.426  47.883   0.513  1.00  0.00           H  
ATOM   3807  HG3 GLU A 254       8.251  49.452  -1.134  1.00  0.00           H  
ATOM   3808  HG2 GLU A 254       8.213  48.156  -2.275  1.00  0.00           H  
ATOM   3809  N   LYS A 255       7.698  46.865   2.630  1.00 11.59           N  
ATOM   3810  CA  LYS A 255       7.677  46.069   3.867  1.00 11.65           C  
ATOM   3811  C   LYS A 255       7.097  46.938   4.981  1.00 11.28           C  
ATOM   3812  O   LYS A 255       7.435  48.111   5.074  1.00 11.34           O  
ATOM   3813  CB  LYS A 255       9.087  45.576   4.218  1.00 12.64           C  
ATOM   3814  CG  LYS A 255       9.535  44.431   3.306  1.00 13.51           C  
ATOM   3815  CD  LYS A 255      11.027  44.263   3.250  1.00 14.61           C  
ATOM   3816  CE  LYS A 255      11.373  43.206   2.203  1.00 15.21           C  
ATOM   3817  NZ  LYS A 255      12.656  42.547   2.552  1.00 16.10           N1+
ATOM   3818  H   LYS A 255       7.984  47.830   2.711  1.00  0.00           H  
ATOM   3819  HA  LYS A 255       7.028  45.206   3.720  1.00  0.00           H  
ATOM   3820  HB3 LYS A 255       9.107  45.242   5.255  1.00  0.00           H  
ATOM   3821  HB2 LYS A 255       9.792  46.403   4.134  1.00  0.00           H  
ATOM   3822  HG3 LYS A 255       9.152  44.599   2.300  1.00  0.00           H  
ATOM   3823  HG2 LYS A 255       9.078  43.500   3.643  1.00  0.00           H  
ATOM   3824  HD3 LYS A 255      11.393  43.942   4.225  1.00  0.00           H  
ATOM   3825  HD2 LYS A 255      11.489  45.211   2.975  1.00  0.00           H  
ATOM   3826  HE3 LYS A 255      11.462  43.679   1.225  1.00  0.00           H  
ATOM   3827  HE2 LYS A 255      10.580  42.459   2.165  1.00  0.00           H  
ATOM   3828  HZ1 LYS A 255      12.877  41.850   1.855  1.00  0.00           H  
ATOM   3829  HZ2 LYS A 255      13.392  43.238   2.583  1.00  0.00           H  
ATOM   3830  HZ3 LYS A 255      12.573  42.104   3.456  1.00  0.00           H  
ATOM   3831  N   CYS A 256       6.211  46.372   5.797  1.00 10.68           N  
ATOM   3832  CA  CYS A 256       5.513  47.149   6.823  1.00 10.15           C  
ATOM   3833  C   CYS A 256       5.656  46.497   8.187  1.00  9.70           C  
ATOM   3834  O   CYS A 256       5.521  45.275   8.312  1.00  9.33           O  
ATOM   3835  CB  CYS A 256       4.034  47.294   6.464  1.00 10.46           C  
ATOM   3836  SG  CYS A 256       2.931  48.072   7.673  1.00 11.52           S  
ATOM   3837  H   CYS A 256       6.008  45.386   5.716  1.00  0.00           H  
ATOM   3838  HA  CYS A 256       5.958  48.143   6.866  1.00  0.00           H  
ATOM   3839  HB3 CYS A 256       3.635  46.316   6.194  1.00  0.00           H  
ATOM   3840  HB2 CYS A 256       3.948  47.819   5.513  1.00  0.00           H  
ATOM   3841  HG  CYS A 256       1.688  48.109   7.184  1.00  0.00           H  
ATOM   3842  N   LEU A 257       5.917  47.324   9.200  1.00  8.96           N  
ATOM   3843  CA  LEU A 257       5.814  46.891  10.602  1.00  8.87           C  
ATOM   3844  C   LEU A 257       4.629  47.570  11.269  1.00  8.76           C  
ATOM   3845  O   LEU A 257       4.518  48.788  11.249  1.00  8.95           O  
ATOM   3846  CB  LEU A 257       7.099  47.231  11.388  1.00  8.80           C  
ATOM   3847  CG  LEU A 257       7.016  47.054  12.914  1.00  8.87           C  
ATOM   3848  CD1 LEU A 257       6.975  45.577  13.296  1.00  9.17           C  
ATOM   3849  CD2 LEU A 257       8.205  47.749  13.579  1.00  8.77           C  
ATOM   3850  H   LEU A 257       6.194  48.277   9.015  1.00  0.00           H  
ATOM   3851  HA  LEU A 257       5.661  45.812  10.627  1.00  0.00           H  
ATOM   3852  HB3 LEU A 257       7.400  48.253  11.160  1.00  0.00           H  
ATOM   3853  HB2 LEU A 257       7.926  46.635  11.001  1.00  0.00           H  
ATOM   3854  HG  LEU A 257       6.099  47.527  13.266  1.00  0.00           H  
ATOM   3855 HD11 LEU A 257       6.916  45.483  14.380  1.00  0.00           H  
ATOM   3856 HD12 LEU A 257       6.101  45.108  12.844  1.00  0.00           H  
ATOM   3857 HD13 LEU A 257       7.878  45.083  12.937  1.00  0.00           H  
ATOM   3858 HD21 LEU A 257       8.143  47.622  14.660  1.00  0.00           H  
ATOM   3859 HD22 LEU A 257       9.134  47.310  13.215  1.00  0.00           H  
ATOM   3860 HD23 LEU A 257       8.187  48.812  13.337  1.00  0.00           H  
ATOM   3861  N   ILE A 258       3.748  46.784  11.876  1.00  8.70           N  
ATOM   3862  CA  ILE A 258       2.737  47.334  12.757  1.00  8.77           C  
ATOM   3863  C   ILE A 258       3.328  47.374  14.168  1.00  8.74           C  
ATOM   3864  O   ILE A 258       3.737  46.347  14.697  1.00  8.40           O  
ATOM   3865  CB  ILE A 258       1.465  46.468  12.738  1.00  9.24           C  
ATOM   3866  CG1 ILE A 258       0.912  46.412  11.301  1.00  9.35           C  
ATOM   3867  CG2 ILE A 258       0.446  46.991  13.760  1.00  9.22           C  
ATOM   3868  CD1 ILE A 258      -0.299  45.518  11.143  1.00  9.71           C  
ATOM   3869  H   ILE A 258       3.775  45.785  11.727  1.00  0.00           H  
ATOM   3870  HA  ILE A 258       2.491  48.347  12.438  1.00  0.00           H  
ATOM   3871  HB  ILE A 258       1.744  45.456  13.030  1.00  0.00           H  
ATOM   3872 HG13 ILE A 258       1.698  46.078  10.624  1.00  0.00           H  
ATOM   3873 HG12 ILE A 258       0.663  47.420  10.970  1.00  0.00           H  
ATOM   3874 HG21 ILE A 258      -0.448  46.368  13.734  1.00  0.00           H  
ATOM   3875 HG22 ILE A 258       0.882  46.958  14.758  1.00  0.00           H  
ATOM   3876 HG23 ILE A 258       0.179  48.019  13.514  1.00  0.00           H  
ATOM   3877 HD11 ILE A 258      -0.628  45.532  10.104  1.00  0.00           H  
ATOM   3878 HD12 ILE A 258      -0.038  44.499  11.427  1.00  0.00           H  
ATOM   3879 HD13 ILE A 258      -1.104  45.879  11.784  1.00  0.00           H  
ATOM   3880  N   ALA A 259       3.363  48.560  14.769  1.00  8.74           N  
ATOM   3881  CA  ALA A 259       3.929  48.733  16.110  1.00  8.85           C  
ATOM   3882  C   ALA A 259       3.088  49.787  16.843  1.00  9.10           C  
ATOM   3883  O   ALA A 259       3.599  50.798  17.325  1.00  8.80           O  
ATOM   3884  CB  ALA A 259       5.390  49.154  16.007  1.00  9.21           C  
ATOM   3885  H   ALA A 259       2.993  49.375  14.301  1.00  0.00           H  
ATOM   3886  HA  ALA A 259       3.867  47.788  16.649  1.00  0.00           H  
ATOM   3887  HB1 ALA A 259       5.804  49.281  17.008  1.00  0.00           H  
ATOM   3888  HB2 ALA A 259       5.953  48.387  15.476  1.00  0.00           H  
ATOM   3889  HB3 ALA A 259       5.460  50.096  15.464  1.00  0.00           H  
ATOM   3890  N   THR A 260       1.790  49.506  16.926  1.00  9.07           N  
ATOM   3891  CA  THR A 260       0.774  50.469  17.356  1.00  9.62           C  
ATOM   3892  C   THR A 260       0.543  50.477  18.878  1.00 10.02           C  
ATOM   3893  O   THR A 260      -0.259  51.274  19.393  1.00 10.25           O  
ATOM   3894  CB  THR A 260      -0.558  50.159  16.646  1.00  9.61           C  
ATOM   3895  OG1 THR A 260      -0.832  48.763  16.768  1.00  9.68           O  
ATOM   3896  CG2 THR A 260      -0.455  50.495  15.142  1.00  9.33           C  
ATOM   3897  H   THR A 260       1.457  48.584  16.685  1.00  0.00           H  
ATOM   3898  HA  THR A 260       1.098  51.465  17.054  1.00  0.00           H  
ATOM   3899  HB  THR A 260      -1.363  50.736  17.100  1.00  0.00           H  
ATOM   3900  HG1 THR A 260      -1.661  48.559  16.328  1.00  0.00           H  
ATOM   3901 HG21 THR A 260      -1.403  50.271  14.653  1.00  0.00           H  
ATOM   3902 HG22 THR A 260      -0.225  51.554  15.021  1.00  0.00           H  
ATOM   3903 HG23 THR A 260       0.337  49.898  14.689  1.00  0.00           H  
ATOM   3904  N   GLY A 261       1.236  49.589  19.591  1.00 10.43           N  
ATOM   3905  CA  GLY A 261       1.122  49.529  21.050  1.00 11.28           C  
ATOM   3906  C   GLY A 261      -0.308  49.265  21.495  1.00 12.09           C  
ATOM   3907  O   GLY A 261      -1.037  48.500  20.862  1.00 11.99           O  
ATOM   3908  H   GLY A 261       1.855  48.940  19.126  1.00  0.00           H  
ATOM   3909  HA3 GLY A 261       1.468  50.469  21.480  1.00  0.00           H  
ATOM   3910  HA2 GLY A 261       1.772  48.742  21.432  1.00  0.00           H  
ATOM   3911  N   GLY A 262      -0.719  49.913  22.574  1.00 13.35           N  
ATOM   3912  CA  GLY A 262      -2.083  49.733  23.099  1.00 14.43           C  
ATOM   3913  C   GLY A 262      -2.710  51.024  23.578  1.00 15.35           C  
ATOM   3914  O   GLY A 262      -2.046  52.053  23.632  1.00 15.02           O  
ATOM   3915  H   GLY A 262      -0.093  50.545  23.053  1.00  0.00           H  
ATOM   3916  HA3 GLY A 262      -2.064  49.014  23.918  1.00  0.00           H  
ATOM   3917  HA2 GLY A 262      -2.712  49.289  22.327  1.00  0.00           H  
ATOM   3918  N   THR A 263      -4.000  50.964  23.921  1.00 16.71           N  
ATOM   3919  CA  THR A 263      -4.718  52.074  24.526  1.00 18.26           C  
ATOM   3920  C   THR A 263      -5.073  51.647  25.950  1.00 18.50           C  
ATOM   3921  O   THR A 263      -5.512  50.516  26.160  1.00 18.20           O  
ATOM   3922  CB  THR A 263      -6.008  52.417  23.736  1.00 19.74           C  
ATOM   3923  OG1 THR A 263      -5.654  52.827  22.410  1.00 21.21           O  
ATOM   3924  CG2 THR A 263      -6.782  53.562  24.381  1.00 19.75           C  
ATOM   3925  H   THR A 263      -4.526  50.116  23.763  1.00  0.00           H  
ATOM   3926  HA  THR A 263      -4.070  52.950  24.561  1.00  0.00           H  
ATOM   3927  HB  THR A 263      -6.645  51.534  23.683  1.00  0.00           H  
ATOM   3928  HG1 THR A 263      -6.450  53.040  21.917  1.00  0.00           H  
ATOM   3929 HG21 THR A 263      -7.678  53.770  23.796  1.00  0.00           H  
ATOM   3930 HG22 THR A 263      -7.067  53.283  25.395  1.00  0.00           H  
ATOM   3931 HG23 THR A 263      -6.155  54.453  24.413  1.00  0.00           H  
ATOM   3932  N   PRO A 264      -4.855  52.539  26.933  1.00 19.31           N  
ATOM   3933  CA  PRO A 264      -5.174  52.231  28.335  1.00 19.44           C  
ATOM   3934  C   PRO A 264      -6.631  51.793  28.492  1.00 19.79           C  
ATOM   3935  O   PRO A 264      -7.514  52.351  27.833  1.00 19.41           O  
ATOM   3936  CB  PRO A 264      -4.966  53.561  29.046  1.00 19.90           C  
ATOM   3937  CG  PRO A 264      -4.047  54.349  28.181  1.00 20.11           C  
ATOM   3938  CD  PRO A 264      -4.234  53.871  26.775  1.00 20.09           C  
ATOM   3939  HA  PRO A 264      -4.497  51.472  28.728  1.00  0.00           H  
ATOM   3940  HB3 PRO A 264      -4.492  53.385  30.012  1.00  0.00           H  
ATOM   3941  HB2 PRO A 264      -5.921  54.081  29.128  1.00  0.00           H  
ATOM   3942  HG3 PRO A 264      -3.017  54.172  28.490  1.00  0.00           H  
ATOM   3943  HG2 PRO A 264      -4.308  55.406  28.243  1.00  0.00           H  
ATOM   3944  HD2 PRO A 264      -4.928  54.534  26.258  1.00  0.00           H  
ATOM   3945  HD3 PRO A 264      -3.260  53.760  26.299  1.00  0.00           H  
ATOM   3946  N   ARG A 265      -6.871  50.786  29.328  1.00 20.30           N  
ATOM   3947  CA  ARG A 265      -8.241  50.400  29.692  1.00 21.45           C  
ATOM   3948  C   ARG A 265      -8.825  51.396  30.688  1.00 21.68           C  
ATOM   3949  O   ARG A 265      -8.102  51.939  31.526  1.00 20.00           O  
ATOM   3950  CB  ARG A 265      -8.274  48.998  30.304  1.00 22.77           C  
ATOM   3951  CG  ARG A 265      -7.882  47.891  29.343  1.00 25.28           C  
ATOM   3952  CD  ARG A 265      -8.314  46.514  29.828  1.00 27.90           C  
ATOM   3953  NE  ARG A 265      -8.343  45.588  28.696  1.00 31.94           N  
ATOM   3954  CZ  ARG A 265      -7.484  44.589  28.498  1.00 33.05           C  
ATOM   3955  NH1 ARG A 265      -6.518  44.337  29.374  1.00 35.40           N  
ATOM   3956  NH2 ARG A 265      -7.604  43.826  27.419  1.00 34.00           N1+
ATOM   3957  H   ARG A 265      -6.102  50.268  29.728  1.00  0.00           H  
ATOM   3958  HA  ARG A 265      -8.856  50.404  28.792  1.00  0.00           H  
ATOM   3959  HB3 ARG A 265      -9.271  48.799  30.697  1.00  0.00           H  
ATOM   3960  HB2 ARG A 265      -7.620  48.969  31.175  1.00  0.00           H  
ATOM   3961  HG3 ARG A 265      -6.802  47.902  29.199  1.00  0.00           H  
ATOM   3962  HG2 ARG A 265      -8.324  48.086  28.366  1.00  0.00           H  
ATOM   3963  HD3 ARG A 265      -9.309  46.580  30.269  1.00  0.00           H  
ATOM   3964  HD2 ARG A 265      -7.606  46.153  30.574  1.00  0.00           H  
ATOM   3965  HE  ARG A 265      -9.088  45.752  28.034  1.00  0.00           H  
ATOM   3966 HH12 ARG A 265      -5.874  43.576  29.211  1.00  0.00           H  
ATOM   3967 HH11 ARG A 265      -6.427  44.906  30.203  1.00  0.00           H  
ATOM   3968 HH22 ARG A 265      -6.956  43.067  27.263  1.00  0.00           H  
ATOM   3969 HH21 ARG A 265      -8.343  44.004  26.754  1.00  0.00           H  
ATOM   3970  N   SER A 266     -10.127  51.659  30.573  1.00 23.08           N  
ATOM   3971  CA  SER A 266     -10.843  52.474  31.562  1.00 23.90           C  
ATOM   3972  C   SER A 266     -11.621  51.547  32.498  1.00 23.72           C  
ATOM   3973  O   SER A 266     -11.658  50.340  32.273  1.00 24.52           O  
ATOM   3974  CB  SER A 266     -11.796  53.452  30.870  1.00 25.82           C  
ATOM   3975  OG  SER A 266     -12.265  54.430  31.789  1.00 27.78           O  
ATOM   3976  H   SER A 266     -10.649  51.294  29.789  1.00  0.00           H  
ATOM   3977  HA  SER A 266     -10.118  53.040  32.146  1.00  0.00           H  
ATOM   3978  HB3 SER A 266     -12.644  52.904  30.460  1.00  0.00           H  
ATOM   3979  HB2 SER A 266     -11.276  53.945  30.049  1.00  0.00           H  
ATOM   3980  HG  SER A 266     -12.860  55.034  31.339  1.00  0.00           H  
ATOM   3981  N   LEU A 267     -12.210  52.103  33.554  1.00 22.36           N  
ATOM   3982  CA  LEU A 267     -13.109  51.347  34.421  1.00 21.93           C  
ATOM   3983  C   LEU A 267     -14.519  51.448  33.859  1.00 20.53           C  
ATOM   3984  O   LEU A 267     -14.952  52.534  33.479  1.00 20.07           O  
ATOM   3985  CB  LEU A 267     -13.122  51.930  35.835  1.00 22.84           C  
ATOM   3986  CG  LEU A 267     -12.227  51.434  36.967  1.00 24.00           C  
ATOM   3987  CD1 LEU A 267     -12.837  51.922  38.277  1.00 24.33           C  
ATOM   3988  CD2 LEU A 267     -12.091  49.920  36.990  1.00 24.13           C  
ATOM   3989  H   LEU A 267     -12.040  53.074  33.774  1.00  0.00           H  
ATOM   3990  HA  LEU A 267     -12.799  50.303  34.455  1.00  0.00           H  
ATOM   3991  HB3 LEU A 267     -14.152  51.950  36.192  1.00  0.00           H  
ATOM   3992  HB2 LEU A 267     -13.022  53.013  35.764  1.00  0.00           H  
ATOM   3993  HG  LEU A 267     -11.237  51.875  36.853  1.00  0.00           H  
ATOM   3994 HD11 LEU A 267     -12.223  51.586  39.112  1.00  0.00           H  
ATOM   3995 HD12 LEU A 267     -12.881  53.011  38.274  1.00  0.00           H  
ATOM   3996 HD13 LEU A 267     -13.844  51.519  38.382  1.00  0.00           H  
ATOM   3997 HD21 LEU A 267     -11.443  49.625  37.816  1.00  0.00           H  
ATOM   3998 HD22 LEU A 267     -13.074  49.468  37.121  1.00  0.00           H  
ATOM   3999 HD23 LEU A 267     -11.658  49.579  36.050  1.00  0.00           H  
ATOM   4000  N   SER A 268     -15.248  50.337  33.828  1.00 19.50           N  
ATOM   4001  CA  SER A 268     -16.648  50.399  33.419  1.00 19.38           C  
ATOM   4002  C   SER A 268     -17.453  51.419  34.263  1.00 17.95           C  
ATOM   4003  O   SER A 268     -18.305  52.130  33.726  1.00 16.65           O  
ATOM   4004  CB  SER A 268     -17.291  49.006  33.401  1.00 20.60           C  
ATOM   4005  OG  SER A 268     -17.930  48.713  34.629  1.00 23.47           O  
ATOM   4006  H   SER A 268     -14.833  49.453  34.087  1.00  0.00           H  
ATOM   4007  HA  SER A 268     -16.659  50.763  32.392  1.00  0.00           H  
ATOM   4008  HB3 SER A 268     -16.526  48.256  33.202  1.00  0.00           H  
ATOM   4009  HB2 SER A 268     -18.019  48.953  32.592  1.00  0.00           H  
ATOM   4010  HG  SER A 268     -18.321  47.837  34.586  1.00  0.00           H  
ATOM   4011  N   ALA A 269     -17.143  51.523  35.559  1.00 17.03           N  
ATOM   4012  CA  ALA A 269     -17.798  52.510  36.431  1.00 17.41           C  
ATOM   4013  C   ALA A 269     -17.578  53.955  35.954  1.00 17.63           C  
ATOM   4014  O   ALA A 269     -18.482  54.789  36.064  1.00 19.17           O  
ATOM   4015  CB  ALA A 269     -17.356  52.345  37.884  1.00 16.87           C  
ATOM   4016  H   ALA A 269     -16.444  50.915  35.961  1.00  0.00           H  
ATOM   4017  HA  ALA A 269     -18.870  52.315  36.394  1.00  0.00           H  
ATOM   4018  HB1 ALA A 269     -17.857  53.089  38.503  1.00  0.00           H  
ATOM   4019  HB2 ALA A 269     -17.618  51.346  38.233  1.00  0.00           H  
ATOM   4020  HB3 ALA A 269     -16.277  52.482  37.954  1.00  0.00           H  
ATOM   4021  N   ILE A 270     -16.397  54.233  35.408  1.00 17.57           N  
ATOM   4022  CA  ILE A 270     -16.085  55.546  34.825  1.00 18.03           C  
ATOM   4023  C   ILE A 270     -16.787  55.716  33.471  1.00 18.06           C  
ATOM   4024  O   ILE A 270     -17.358  56.772  33.202  1.00 17.65           O  
ATOM   4025  CB  ILE A 270     -14.557  55.759  34.662  1.00 18.43           C  
ATOM   4026  CG1 ILE A 270     -13.819  55.583  35.997  1.00 19.16           C  
ATOM   4027  CG2 ILE A 270     -14.239  57.091  33.974  1.00 18.06           C  
ATOM   4028  CD1 ILE A 270     -13.919  56.735  36.962  1.00 19.61           C  
ATOM   4029  H   ILE A 270     -15.674  53.528  35.383  1.00  0.00           H  
ATOM   4030  HA  ILE A 270     -16.463  56.314  35.500  1.00  0.00           H  
ATOM   4031  HB  ILE A 270     -14.199  54.971  34.000  1.00  0.00           H  
ATOM   4032 HG13 ILE A 270     -12.768  55.368  35.802  1.00  0.00           H  
ATOM   4033 HG12 ILE A 270     -14.170  54.674  36.485  1.00  0.00           H  
ATOM   4034 HG21 ILE A 270     -13.159  57.203  33.879  1.00  0.00           H  
ATOM   4035 HG22 ILE A 270     -14.694  57.107  32.984  1.00  0.00           H  
ATOM   4036 HG23 ILE A 270     -14.637  57.912  34.570  1.00  0.00           H  
ATOM   4037 HD11 ILE A 270     -13.361  56.500  37.868  1.00  0.00           H  
ATOM   4038 HD12 ILE A 270     -13.504  57.632  36.502  1.00  0.00           H  
ATOM   4039 HD13 ILE A 270     -14.965  56.908  37.215  1.00  0.00           H  
ATOM   4040  N   ASP A 271     -16.721  54.680  32.630  1.00 18.07           N  
ATOM   4041  CA  ASP A 271     -17.420  54.634  31.338  1.00 19.25           C  
ATOM   4042  C   ASP A 271     -18.905  54.984  31.469  1.00 19.39           C  
ATOM   4043  O   ASP A 271     -19.486  55.640  30.599  1.00 19.68           O  
ATOM   4044  CB  ASP A 271     -17.332  53.222  30.738  1.00 20.97           C  
ATOM   4045  CG  ASP A 271     -15.975  52.899  30.158  1.00 21.38           C  
ATOM   4046  OD1 ASP A 271     -15.169  53.821  29.918  1.00 22.19           O  
ATOM   4047  OD2 ASP A 271     -15.723  51.695  29.918  1.00 22.28           O1-
ATOM   4048  H   ASP A 271     -16.168  53.870  32.869  1.00  0.00           H  
ATOM   4049  HA  ASP A 271     -16.948  55.340  30.654  1.00  0.00           H  
ATOM   4050  HB3 ASP A 271     -18.092  53.109  29.965  1.00  0.00           H  
ATOM   4051  HB2 ASP A 271     -17.582  52.487  31.503  1.00  0.00           H  
ATOM   4052  N   ARG A 272     -19.510  54.544  32.564  1.00 18.63           N  
ATOM   4053  CA  ARG A 272     -20.948  54.671  32.761  1.00 20.02           C  
ATOM   4054  C   ARG A 272     -21.336  55.932  33.553  1.00 19.81           C  
ATOM   4055  O   ARG A 272     -22.520  56.147  33.848  1.00 20.80           O  
ATOM   4056  CB  ARG A 272     -21.479  53.397  33.446  1.00 20.12           C  
ATOM   4057  CG  ARG A 272     -21.352  52.141  32.584  1.00 21.52           C  
ATOM   4058  CD  ARG A 272     -21.595  50.878  33.397  1.00 23.80           C  
ATOM   4059  NE  ARG A 272     -21.210  49.653  32.680  1.00 26.34           N  
ATOM   4060  CZ  ARG A 272     -21.343  48.420  33.174  1.00 28.30           C  
ATOM   4061  NH1 ARG A 272     -21.861  48.231  34.381  1.00 29.19           N  
ATOM   4062  NH2 ARG A 272     -20.964  47.365  32.463  1.00 28.68           N1+
ATOM   4063  H   ARG A 272     -18.971  54.104  33.296  1.00  0.00           H  
ATOM   4064  HA  ARG A 272     -21.414  54.739  31.778  1.00  0.00           H  
ATOM   4065  HB3 ARG A 272     -22.524  53.543  33.721  1.00  0.00           H  
ATOM   4066  HB2 ARG A 272     -20.950  53.245  34.387  1.00  0.00           H  
ATOM   4067  HG3 ARG A 272     -20.356  52.103  32.143  1.00  0.00           H  
ATOM   4068  HG2 ARG A 272     -22.070  52.189  31.765  1.00  0.00           H  
ATOM   4069  HD3 ARG A 272     -22.648  50.821  33.671  1.00  0.00           H  
ATOM   4070  HD2 ARG A 272     -21.041  50.938  34.334  1.00  0.00           H  
ATOM   4071  HE  ARG A 272     -20.823  49.788  31.757  1.00  0.00           H  
ATOM   4072 HH12 ARG A 272     -21.958  47.295  34.748  1.00  0.00           H  
ATOM   4073 HH11 ARG A 272     -22.158  49.023  34.933  1.00  0.00           H  
ATOM   4074 HH22 ARG A 272     -21.068  46.435  32.844  1.00  0.00           H  
ATOM   4075 HH21 ARG A 272     -20.572  47.492  31.541  1.00  0.00           H  
ATOM   4076  N   ALA A 273     -20.346  56.764  33.878  1.00 18.59           N  
ATOM   4077  CA  ALA A 273     -20.547  57.879  34.806  1.00 18.09           C  
ATOM   4078  C   ALA A 273     -20.805  59.217  34.111  1.00 18.60           C  
ATOM   4079  O   ALA A 273     -21.203  60.190  34.759  1.00 19.99           O  
ATOM   4080  CB  ALA A 273     -19.364  57.997  35.752  1.00 17.46           C  
ATOM   4081  H   ALA A 273     -19.426  56.634  33.481  1.00  0.00           H  
ATOM   4082  HA  ALA A 273     -21.426  57.649  35.408  1.00  0.00           H  
ATOM   4083  HB1 ALA A 273     -19.527  58.830  36.436  1.00  0.00           H  
ATOM   4084  HB2 ALA A 273     -19.261  57.074  36.322  1.00  0.00           H  
ATOM   4085  HB3 ALA A 273     -18.455  58.172  35.177  1.00  0.00           H  
ATOM   4086  N   GLY A 274     -20.573  59.271  32.808  1.00 17.46           N  
ATOM   4087  CA  GLY A 274     -20.797  60.500  32.045  1.00 17.64           C  
ATOM   4088  C   GLY A 274     -19.571  61.380  31.879  1.00 17.54           C  
ATOM   4089  O   GLY A 274     -18.496  61.088  32.422  1.00 16.86           O  
ATOM   4090  H   GLY A 274     -20.235  58.453  32.321  1.00  0.00           H  
ATOM   4091  HA3 GLY A 274     -21.594  61.076  32.515  1.00  0.00           H  
ATOM   4092  HA2 GLY A 274     -21.195  60.247  31.062  1.00  0.00           H  
ATOM   4093  N   ALA A 275     -19.755  62.486  31.157  1.00 16.88           N  
ATOM   4094  CA  ALA A 275     -18.654  63.327  30.681  1.00 16.36           C  
ATOM   4095  C   ALA A 275     -17.860  64.036  31.763  1.00 16.44           C  
ATOM   4096  O   ALA A 275     -16.640  64.186  31.634  1.00 15.56           O  
ATOM   4097  CB  ALA A 275     -19.161  64.338  29.660  1.00 16.24           C  
ATOM   4098  H   ALA A 275     -20.690  62.780  30.913  1.00  0.00           H  
ATOM   4099  HA  ALA A 275     -17.959  62.671  30.157  1.00  0.00           H  
ATOM   4100  HB1 ALA A 275     -18.331  64.955  29.316  1.00  0.00           H  
ATOM   4101  HB2 ALA A 275     -19.597  63.811  28.811  1.00  0.00           H  
ATOM   4102  HB3 ALA A 275     -19.918  64.972  30.121  1.00  0.00           H  
ATOM   4103  N   GLU A 276     -18.537  64.500  32.809  1.00 16.17           N  
ATOM   4104  CA  GLU A 276     -17.845  65.221  33.876  1.00 16.98           C  
ATOM   4105  C   GLU A 276     -16.804  64.330  34.581  1.00 16.85           C  
ATOM   4106  O   GLU A 276     -15.629  64.699  34.685  1.00 16.42           O  
ATOM   4107  CB  GLU A 276     -18.851  65.785  34.873  1.00 18.13           C  
ATOM   4108  CG  GLU A 276     -18.291  66.867  35.773  1.00 19.03           C  
ATOM   4109  CD  GLU A 276     -19.340  67.449  36.707  1.00 20.58           C  
ATOM   4110  OE1 GLU A 276     -20.490  66.929  36.773  1.00 21.57           O  
ATOM   4111  OE2 GLU A 276     -19.010  68.436  37.386  1.00 20.24           O1-
ATOM   4112  H   GLU A 276     -19.535  64.355  32.869  1.00  0.00           H  
ATOM   4113  HA  GLU A 276     -17.316  66.060  33.424  1.00  0.00           H  
ATOM   4114  HB3 GLU A 276     -19.246  64.974  35.485  1.00  0.00           H  
ATOM   4115  HB2 GLU A 276     -19.714  66.175  34.334  1.00  0.00           H  
ATOM   4116  HG3 GLU A 276     -17.868  67.664  35.161  1.00  0.00           H  
ATOM   4117  HG2 GLU A 276     -17.469  66.460  36.361  1.00  0.00           H  
ATOM   4118  N   VAL A 277     -17.231  63.151  35.042  1.00 15.78           N  
ATOM   4119  CA  VAL A 277     -16.312  62.204  35.698  1.00 15.49           C  
ATOM   4120  C   VAL A 277     -15.154  61.808  34.765  1.00 15.43           C  
ATOM   4121  O   VAL A 277     -13.980  61.800  35.167  1.00 13.62           O  
ATOM   4122  CB  VAL A 277     -17.063  60.943  36.203  1.00 15.74           C  
ATOM   4123  CG1 VAL A 277     -16.081  59.905  36.738  1.00 15.57           C  
ATOM   4124  CG2 VAL A 277     -18.090  61.306  37.273  1.00 15.90           C  
ATOM   4125  H   VAL A 277     -18.202  62.892  34.944  1.00  0.00           H  
ATOM   4126  HA  VAL A 277     -15.883  62.705  36.566  1.00  0.00           H  
ATOM   4127  HB  VAL A 277     -17.594  60.504  35.359  1.00  0.00           H  
ATOM   4128 HG11 VAL A 277     -16.630  59.030  37.086  1.00  0.00           H  
ATOM   4129 HG12 VAL A 277     -15.395  59.610  35.944  1.00  0.00           H  
ATOM   4130 HG13 VAL A 277     -15.516  60.332  37.566  1.00  0.00           H  
ATOM   4131 HG21 VAL A 277     -18.601  60.403  37.608  1.00  0.00           H  
ATOM   4132 HG22 VAL A 277     -17.585  61.772  38.119  1.00  0.00           H  
ATOM   4133 HG23 VAL A 277     -18.819  62.002  36.857  1.00  0.00           H  
ATOM   4134  N   LYS A 278     -15.485  61.494  33.514  1.00 15.86           N  
ATOM   4135  CA  LYS A 278     -14.470  61.135  32.527  1.00 16.41           C  
ATOM   4136  C   LYS A 278     -13.397  62.226  32.377  1.00 16.01           C  
ATOM   4137  O   LYS A 278     -12.206  61.921  32.333  1.00 15.68           O  
ATOM   4138  CB  LYS A 278     -15.108  60.831  31.172  1.00 18.35           C  
ATOM   4139  CG  LYS A 278     -14.081  60.473  30.105  1.00 20.92           C  
ATOM   4140  CD  LYS A 278     -14.736  60.234  28.757  1.00 22.82           C  
ATOM   4141  CE  LYS A 278     -13.705  59.866  27.702  1.00 23.58           C  
ATOM   4142  NZ  LYS A 278     -14.384  59.731  26.383  1.00 25.11           N1+
ATOM   4143  H   LYS A 278     -16.455  61.501  33.231  1.00  0.00           H  
ATOM   4144  HA  LYS A 278     -13.976  60.227  32.873  1.00  0.00           H  
ATOM   4145  HB3 LYS A 278     -15.687  61.694  30.843  1.00  0.00           H  
ATOM   4146  HB2 LYS A 278     -15.817  60.011  31.282  1.00  0.00           H  
ATOM   4147  HG3 LYS A 278     -13.539  59.577  30.409  1.00  0.00           H  
ATOM   4148  HG2 LYS A 278     -13.353  61.280  30.017  1.00  0.00           H  
ATOM   4149  HD3 LYS A 278     -15.267  61.134  28.447  1.00  0.00           H  
ATOM   4150  HD2 LYS A 278     -15.467  59.430  28.846  1.00  0.00           H  
ATOM   4151  HE3 LYS A 278     -13.236  58.919  27.968  1.00  0.00           H  
ATOM   4152  HE2 LYS A 278     -12.950  60.650  27.643  1.00  0.00           H  
ATOM   4153  HZ1 LYS A 278     -13.704  59.486  25.677  1.00  0.00           H  
ATOM   4154  HZ2 LYS A 278     -15.087  59.008  26.438  1.00  0.00           H  
ATOM   4155  HZ3 LYS A 278     -14.822  60.607  26.138  1.00  0.00           H  
ATOM   4156  N   SER A 279     -13.826  63.485  32.311  1.00 15.44           N  
ATOM   4157  CA  SER A 279     -12.900  64.616  32.129  1.00 15.22           C  
ATOM   4158  C   SER A 279     -11.935  64.775  33.306  1.00 15.28           C  
ATOM   4159  O   SER A 279     -10.911  65.452  33.182  1.00 15.27           O  
ATOM   4160  CB  SER A 279     -13.661  65.933  31.903  1.00 14.50           C  
ATOM   4161  OG  SER A 279     -14.182  66.466  33.117  1.00 15.10           O  
ATOM   4162  H   SER A 279     -14.813  63.687  32.386  1.00  0.00           H  
ATOM   4163  HA  SER A 279     -12.306  64.418  31.237  1.00  0.00           H  
ATOM   4164  HB3 SER A 279     -14.478  65.764  31.201  1.00  0.00           H  
ATOM   4165  HB2 SER A 279     -12.994  66.663  31.443  1.00  0.00           H  
ATOM   4166  HG  SER A 279     -14.648  67.285  32.933  1.00  0.00           H  
ATOM   4167  N   ARG A 280     -12.276  64.163  34.440  1.00 14.33           N  
ATOM   4168  CA  ARG A 280     -11.467  64.275  35.657  1.00 14.08           C  
ATOM   4169  C   ARG A 280     -10.765  62.954  36.017  1.00 13.33           C  
ATOM   4170  O   ARG A 280     -10.362  62.740  37.162  1.00 12.67           O  
ATOM   4171  CB  ARG A 280     -12.339  64.796  36.805  1.00 14.64           C  
ATOM   4172  CG  ARG A 280     -12.891  66.190  36.505  1.00 15.66           C  
ATOM   4173  CD  ARG A 280     -13.779  66.721  37.604  1.00 16.48           C  
ATOM   4174  NE  ARG A 280     -13.043  66.917  38.857  1.00 17.39           N  
ATOM   4175  CZ  ARG A 280     -13.586  67.397  39.972  1.00 17.95           C  
ATOM   4176  NH1 ARG A 280     -14.876  67.729  39.987  1.00 18.49           N  
ATOM   4177  NH2 ARG A 280     -12.847  67.531  41.075  1.00 18.22           N1+
ATOM   4178  H   ARG A 280     -13.114  63.601  34.478  1.00  0.00           H  
ATOM   4179  HA  ARG A 280     -10.692  65.018  35.469  1.00  0.00           H  
ATOM   4180  HB3 ARG A 280     -11.750  64.829  37.722  1.00  0.00           H  
ATOM   4181  HB2 ARG A 280     -13.166  64.107  36.974  1.00  0.00           H  
ATOM   4182  HG3 ARG A 280     -13.449  66.165  35.569  1.00  0.00           H  
ATOM   4183  HG2 ARG A 280     -12.063  66.880  36.343  1.00  0.00           H  
ATOM   4184  HD3 ARG A 280     -14.602  66.027  37.772  1.00  0.00           H  
ATOM   4185  HD2 ARG A 280     -14.218  67.668  37.290  1.00  0.00           H  
ATOM   4186  HE  ARG A 280     -12.066  66.663  38.840  1.00  0.00           H  
ATOM   4187 HH12 ARG A 280     -15.294  68.094  40.831  1.00  0.00           H  
ATOM   4188 HH11 ARG A 280     -15.436  67.616  39.154  1.00  0.00           H  
ATOM   4189 HH22 ARG A 280     -13.263  67.896  41.920  1.00  0.00           H  
ATOM   4190 HH21 ARG A 280     -11.872  67.268  41.065  1.00  0.00           H  
ATOM   4191  N   THR A 281     -10.585  62.106  35.003  1.00 13.09           N  
ATOM   4192  CA  THR A 281      -9.892  60.828  35.121  1.00 13.17           C  
ATOM   4193  C   THR A 281      -8.752  60.796  34.093  1.00 13.08           C  
ATOM   4194  O   THR A 281      -8.977  61.026  32.909  1.00 14.50           O  
ATOM   4195  CB  THR A 281     -10.893  59.669  34.888  1.00 13.30           C  
ATOM   4196  OG1 THR A 281     -11.933  59.757  35.869  1.00 13.18           O  
ATOM   4197  CG2 THR A 281     -10.227  58.278  34.959  1.00 13.43           C  
ATOM   4198  H   THR A 281     -10.939  62.334  34.085  1.00  0.00           H  
ATOM   4199  HA  THR A 281      -9.472  60.741  36.123  1.00  0.00           H  
ATOM   4200  HB  THR A 281     -11.338  59.790  33.900  1.00  0.00           H  
ATOM   4201  HG1 THR A 281     -12.561  59.043  35.735  1.00  0.00           H  
ATOM   4202 HG21 THR A 281     -10.977  57.506  34.788  1.00  0.00           H  
ATOM   4203 HG22 THR A 281      -9.452  58.206  34.196  1.00  0.00           H  
ATOM   4204 HG23 THR A 281      -9.780  58.138  35.943  1.00  0.00           H  
ATOM   4205  N   THR A 282      -7.536  60.530  34.557  1.00 12.56           N  
ATOM   4206  CA  THR A 282      -6.356  60.396  33.693  1.00 12.29           C  
ATOM   4207  C   THR A 282      -6.110  58.922  33.427  1.00 12.10           C  
ATOM   4208  O   THR A 282      -6.090  58.123  34.359  1.00 11.97           O  
ATOM   4209  CB  THR A 282      -5.102  60.959  34.391  1.00 12.40           C  
ATOM   4210  OG1 THR A 282      -5.292  62.355  34.628  1.00 13.36           O  
ATOM   4211  CG2 THR A 282      -3.806  60.738  33.541  1.00 12.57           C  
ATOM   4212  H   THR A 282      -7.389  60.409  35.549  1.00  0.00           H  
ATOM   4213  HA  THR A 282      -6.524  60.920  32.752  1.00  0.00           H  
ATOM   4214  HB  THR A 282      -4.981  60.455  35.350  1.00  0.00           H  
ATOM   4215  HG1 THR A 282      -4.515  62.715  35.063  1.00  0.00           H  
ATOM   4216 HG21 THR A 282      -2.948  61.150  34.072  1.00  0.00           H  
ATOM   4217 HG22 THR A 282      -3.654  59.671  33.380  1.00  0.00           H  
ATOM   4218 HG23 THR A 282      -3.912  61.239  32.579  1.00  0.00           H  
ATOM   4219  N   LEU A 283      -5.908  58.568  32.165  1.00 12.19           N  
ATOM   4220  CA  LEU A 283      -5.440  57.221  31.831  1.00 12.43           C  
ATOM   4221  C   LEU A 283      -3.967  57.369  31.480  1.00 12.60           C  
ATOM   4222  O   LEU A 283      -3.644  57.907  30.431  1.00 13.49           O  
ATOM   4223  CB  LEU A 283      -6.237  56.644  30.652  1.00 12.80           C  
ATOM   4224  CG  LEU A 283      -7.776  56.634  30.756  1.00 13.45           C  
ATOM   4225  CD1 LEU A 283      -8.404  55.997  29.515  1.00 14.28           C  
ATOM   4226  CD2 LEU A 283      -8.254  55.938  32.017  1.00 13.92           C  
ATOM   4227  H   LEU A 283      -6.077  59.230  31.421  1.00  0.00           H  
ATOM   4228  HA  LEU A 283      -5.546  56.570  32.699  1.00  0.00           H  
ATOM   4229  HB3 LEU A 283      -5.886  55.633  30.445  1.00  0.00           H  
ATOM   4230  HB2 LEU A 283      -5.944  57.159  29.737  1.00  0.00           H  
ATOM   4231  HG  LEU A 283      -8.112  57.670  30.802  1.00  0.00           H  
ATOM   4232 HD11 LEU A 283      -9.490  56.002  29.613  1.00  0.00           H  
ATOM   4233 HD12 LEU A 283      -8.117  56.565  28.630  1.00  0.00           H  
ATOM   4234 HD13 LEU A 283      -8.054  54.970  29.416  1.00  0.00           H  
ATOM   4235 HD21 LEU A 283      -9.343  55.954  32.051  1.00  0.00           H  
ATOM   4236 HD22 LEU A 283      -7.906  54.905  32.017  1.00  0.00           H  
ATOM   4237 HD23 LEU A 283      -7.857  56.455  32.891  1.00  0.00           H  
ATOM   4238  N   PHE A 284      -3.076  56.924  32.366  1.00 12.02           N  
ATOM   4239  CA  PHE A 284      -1.655  57.295  32.278  1.00 11.49           C  
ATOM   4240  C   PHE A 284      -0.805  56.482  31.302  1.00 11.51           C  
ATOM   4241  O   PHE A 284      -0.554  55.293  31.537  1.00 11.59           O  
ATOM   4242  CB  PHE A 284      -1.006  57.205  33.657  1.00 11.17           C  
ATOM   4243  CG  PHE A 284       0.235  58.032  33.790  1.00 11.10           C  
ATOM   4244  CD1 PHE A 284       0.152  59.362  34.200  1.00 10.92           C  
ATOM   4245  CD2 PHE A 284       1.490  57.491  33.509  1.00 10.88           C  
ATOM   4246  CE1 PHE A 284       1.299  60.134  34.330  1.00 10.80           C  
ATOM   4247  CE2 PHE A 284       2.637  58.265  33.638  1.00 11.10           C  
ATOM   4248  CZ  PHE A 284       2.538  59.587  34.050  1.00 10.85           C  
ATOM   4249  H   PHE A 284      -3.371  56.318  33.118  1.00  0.00           H  
ATOM   4250  HA  PHE A 284      -1.608  58.337  31.962  1.00  0.00           H  
ATOM   4251  HB3 PHE A 284      -0.772  56.164  33.880  1.00  0.00           H  
ATOM   4252  HB2 PHE A 284      -1.726  57.509  34.416  1.00  0.00           H  
ATOM   4253  HD1 PHE A 284      -0.810  59.800  34.420  1.00  0.00           H  
ATOM   4254  HD2 PHE A 284       1.576  56.463  33.188  1.00  0.00           H  
ATOM   4255  HE1 PHE A 284       1.224  61.163  34.650  1.00  0.00           H  
ATOM   4256  HE2 PHE A 284       3.604  57.838  33.418  1.00  0.00           H  
ATOM   4257  HZ  PHE A 284       3.429  60.188  34.152  1.00  0.00           H  
ATOM   4258  N   ARG A 285      -0.309  57.141  30.252  1.00 11.38           N  
ATOM   4259  CA  ARG A 285       0.500  56.460  29.235  1.00 11.37           C  
ATOM   4260  C   ARG A 285       1.557  57.332  28.547  1.00 11.29           C  
ATOM   4261  O   ARG A 285       2.637  56.844  28.202  1.00 10.58           O  
ATOM   4262  CB  ARG A 285      -0.406  55.807  28.163  1.00 12.04           C  
ATOM   4263  CG  ARG A 285       0.377  54.925  27.167  1.00 13.01           C  
ATOM   4264  CD  ARG A 285      -0.422  53.725  26.671  1.00 13.39           C  
ATOM   4265  NE  ARG A 285       0.353  52.872  25.759  1.00 14.11           N  
ATOM   4266  CZ  ARG A 285       1.069  51.813  26.129  1.00 14.21           C  
ATOM   4267  NH1 ARG A 285       1.128  51.459  27.417  1.00 14.32           N  
ATOM   4268  NH2 ARG A 285       1.717  51.096  25.194  1.00 14.82           N1+
ATOM   4269  H   ARG A 285      -0.488  58.129  30.145  1.00  0.00           H  
ATOM   4270  HA  ARG A 285       1.031  55.652  29.738  1.00  0.00           H  
ATOM   4271  HB3 ARG A 285      -0.939  56.585  27.616  1.00  0.00           H  
ATOM   4272  HB2 ARG A 285      -1.172  55.207  28.653  1.00  0.00           H  
ATOM   4273  HG3 ARG A 285       1.297  54.578  27.637  1.00  0.00           H  
ATOM   4274  HG2 ARG A 285       0.688  55.530  26.315  1.00  0.00           H  
ATOM   4275  HD3 ARG A 285      -1.322  54.073  26.164  1.00  0.00           H  
ATOM   4276  HD2 ARG A 285      -0.756  53.134  27.524  1.00  0.00           H  
ATOM   4277  HE  ARG A 285       0.315  53.141  24.786  1.00  0.00           H  
ATOM   4278 HH12 ARG A 285       1.672  50.655  27.695  1.00  0.00           H  
ATOM   4279 HH11 ARG A 285       0.628  51.996  28.112  1.00  0.00           H  
ATOM   4280 HH22 ARG A 285       2.263  50.290  25.464  1.00  0.00           H  
ATOM   4281 HH21 ARG A 285       1.658  51.363  24.222  1.00  0.00           H  
ATOM   4282  N   LYS A 286       1.240  58.607  28.325  1.00 11.29           N  
ATOM   4283  CA  LYS A 286       2.062  59.455  27.452  1.00 11.87           C  
ATOM   4284  C   LYS A 286       2.681  60.667  28.149  1.00 11.14           C  
ATOM   4285  O   LYS A 286       2.330  60.996  29.279  1.00 11.11           O  
ATOM   4286  CB  LYS A 286       1.224  59.979  26.274  1.00 13.25           C  
ATOM   4287  CG  LYS A 286       0.620  58.925  25.353  1.00 15.13           C  
ATOM   4288  CD  LYS A 286      -0.344  59.595  24.380  1.00 16.35           C  
ATOM   4289  CE  LYS A 286      -1.395  60.434  25.117  1.00 18.27           C  
ATOM   4290  NZ  LYS A 286      -1.990  61.506  24.277  1.00 19.39           N1+
ATOM   4291  H   LYS A 286       0.421  59.007  28.761  1.00  0.00           H  
ATOM   4292  HA  LYS A 286       2.871  58.845  27.049  1.00  0.00           H  
ATOM   4293  HB3 LYS A 286       1.826  60.669  25.684  1.00  0.00           H  
ATOM   4294  HB2 LYS A 286       0.430  60.620  26.656  1.00  0.00           H  
ATOM   4295  HG3 LYS A 286       0.081  58.188  25.949  1.00  0.00           H  
ATOM   4296  HG2 LYS A 286       1.416  58.432  24.794  1.00  0.00           H  
ATOM   4297  HD3 LYS A 286      -0.843  58.833  23.781  1.00  0.00           H  
ATOM   4298  HD2 LYS A 286       0.216  60.234  23.697  1.00  0.00           H  
ATOM   4299  HE3 LYS A 286      -0.946  60.878  26.005  1.00  0.00           H  
ATOM   4300  HE2 LYS A 286      -2.187  59.781  25.484  1.00  0.00           H  
ATOM   4301  HZ1 LYS A 286      -2.671  62.019  24.818  1.00  0.00           H  
ATOM   4302  HZ2 LYS A 286      -1.263  62.135  23.968  1.00  0.00           H  
ATOM   4303  HZ3 LYS A 286      -2.441  61.093  23.473  1.00  0.00           H  
ATOM   4304  N   ILE A 287       3.591  61.336  27.440  1.00 10.99           N  
ATOM   4305  CA  ILE A 287       4.160  62.634  27.874  1.00 10.89           C  
ATOM   4306  C   ILE A 287       3.060  63.615  28.310  1.00 11.16           C  
ATOM   4307  O   ILE A 287       3.165  64.251  29.377  1.00 11.49           O  
ATOM   4308  CB  ILE A 287       5.056  63.247  26.763  1.00 10.83           C  
ATOM   4309  CG1 ILE A 287       6.413  62.501  26.678  1.00 10.89           C  
ATOM   4310  CG2 ILE A 287       5.272  64.750  26.968  1.00 11.09           C  
ATOM   4311  CD1 ILE A 287       7.244  62.873  25.457  1.00 11.41           C  
ATOM   4312  H   ILE A 287       3.924  60.961  26.563  1.00  0.00           H  
ATOM   4313  HA  ILE A 287       4.793  62.443  28.740  1.00  0.00           H  
ATOM   4314  HB  ILE A 287       4.543  63.112  25.811  1.00  0.00           H  
ATOM   4315 HG13 ILE A 287       6.235  61.426  26.680  1.00  0.00           H  
ATOM   4316 HG12 ILE A 287       6.990  62.697  27.582  1.00  0.00           H  
ATOM   4317 HG21 ILE A 287       5.904  65.139  26.170  1.00  0.00           H  
ATOM   4318 HG22 ILE A 287       4.310  65.262  26.951  1.00  0.00           H  
ATOM   4319 HG23 ILE A 287       5.756  64.920  27.929  1.00  0.00           H  
ATOM   4320 HD11 ILE A 287       8.178  62.311  25.467  1.00  0.00           H  
ATOM   4321 HD12 ILE A 287       6.687  62.634  24.551  1.00  0.00           H  
ATOM   4322 HD13 ILE A 287       7.463  63.941  25.477  1.00  0.00           H  
ATOM   4323  N   GLY A 288       2.002  63.716  27.500  1.00 11.01           N  
ATOM   4324  CA  GLY A 288       0.844  64.586  27.785  1.00 11.16           C  
ATOM   4325  C   GLY A 288       0.191  64.301  29.138  1.00 11.60           C  
ATOM   4326  O   GLY A 288      -0.272  65.231  29.830  1.00 10.89           O  
ATOM   4327  H   GLY A 288       1.968  63.181  26.644  1.00  0.00           H  
ATOM   4328  HA3 GLY A 288       0.103  64.472  26.994  1.00  0.00           H  
ATOM   4329  HA2 GLY A 288       1.157  65.629  27.747  1.00  0.00           H  
ATOM   4330  N   ASP A 289       0.152  63.013  29.499  1.00 11.52           N  
ATOM   4331  CA  ASP A 289      -0.382  62.575  30.790  1.00 11.67           C  
ATOM   4332  C   ASP A 289       0.594  62.905  31.915  1.00 11.36           C  
ATOM   4333  O   ASP A 289       0.177  63.267  33.019  1.00 11.22           O  
ATOM   4334  CB  ASP A 289      -0.708  61.069  30.781  1.00 12.19           C  
ATOM   4335  CG  ASP A 289      -1.662  60.668  29.660  1.00 13.25           C  
ATOM   4336  OD1 ASP A 289      -2.715  61.336  29.475  1.00 13.94           O  
ATOM   4337  OD2 ASP A 289      -1.377  59.654  28.969  1.00 13.13           O1-
ATOM   4338  H   ASP A 289       0.499  62.302  28.871  1.00  0.00           H  
ATOM   4339  HA  ASP A 289      -1.308  63.120  30.975  1.00  0.00           H  
ATOM   4340  HB3 ASP A 289      -1.139  60.786  31.741  1.00  0.00           H  
ATOM   4341  HB2 ASP A 289       0.217  60.499  30.691  1.00  0.00           H  
ATOM   4342  N   PHE A 290       1.894  62.776  31.661  1.00 10.96           N  
ATOM   4343  CA  PHE A 290       2.850  63.206  32.669  1.00 11.36           C  
ATOM   4344  C   PHE A 290       2.675  64.712  32.959  1.00 11.93           C  
ATOM   4345  O   PHE A 290       2.556  65.116  34.118  1.00 12.20           O  
ATOM   4346  CB  PHE A 290       4.296  62.880  32.277  1.00 11.06           C  
ATOM   4347  CG  PHE A 290       5.304  63.596  33.122  1.00 10.90           C  
ATOM   4348  CD1 PHE A 290       5.468  63.254  34.470  1.00 10.85           C  
ATOM   4349  CD2 PHE A 290       6.044  64.660  32.594  1.00 10.81           C  
ATOM   4350  CE1 PHE A 290       6.379  63.946  35.264  1.00 11.08           C  
ATOM   4351  CE2 PHE A 290       6.954  65.354  33.388  1.00 10.80           C  
ATOM   4352  CZ  PHE A 290       7.123  64.997  34.716  1.00 10.94           C  
ATOM   4353  H   PHE A 290       2.200  62.385  30.781  1.00  0.00           H  
ATOM   4354  HA  PHE A 290       2.627  62.664  33.588  1.00  0.00           H  
ATOM   4355  HB3 PHE A 290       4.454  63.137  31.229  1.00  0.00           H  
ATOM   4356  HB2 PHE A 290       4.458  61.805  32.353  1.00  0.00           H  
ATOM   4357  HD1 PHE A 290       4.887  62.451  34.898  1.00  0.00           H  
ATOM   4358  HD2 PHE A 290       5.912  64.950  31.562  1.00  0.00           H  
ATOM   4359  HE1 PHE A 290       6.510  63.671  36.300  1.00  0.00           H  
ATOM   4360  HE2 PHE A 290       7.526  66.168  32.968  1.00  0.00           H  
ATOM   4361  HZ  PHE A 290       7.832  65.533  35.329  1.00  0.00           H  
ATOM   4362  N   ARG A 291       2.623  65.531  31.909  1.00 12.46           N  
ATOM   4363  CA  ARG A 291       2.497  66.985  32.117  1.00 13.13           C  
ATOM   4364  C   ARG A 291       1.181  67.349  32.797  1.00 13.15           C  
ATOM   4365  O   ARG A 291       1.171  68.167  33.714  1.00 12.84           O  
ATOM   4366  CB  ARG A 291       2.690  67.765  30.802  1.00 13.93           C  
ATOM   4367  CG  ARG A 291       4.150  67.842  30.372  1.00 15.19           C  
ATOM   4368  CD  ARG A 291       4.345  68.341  28.940  1.00 16.49           C  
ATOM   4369  NE  ARG A 291       5.771  68.528  28.644  1.00 17.09           N  
ATOM   4370  CZ  ARG A 291       6.307  68.568  27.424  1.00 17.47           C  
ATOM   4371  NH1 ARG A 291       5.553  68.431  26.342  1.00 17.65           N  
ATOM   4372  NH2 ARG A 291       7.616  68.743  27.288  1.00 18.04           N1+
ATOM   4373  H   ARG A 291       2.670  65.155  30.973  1.00  0.00           H  
ATOM   4374  HA  ARG A 291       3.301  67.285  32.790  1.00  0.00           H  
ATOM   4375  HB3 ARG A 291       2.293  68.773  30.917  1.00  0.00           H  
ATOM   4376  HB2 ARG A 291       2.104  67.294  30.012  1.00  0.00           H  
ATOM   4377  HG3 ARG A 291       4.611  66.860  30.479  1.00  0.00           H  
ATOM   4378  HG2 ARG A 291       4.695  68.490  31.058  1.00  0.00           H  
ATOM   4379  HD3 ARG A 291       3.820  69.288  28.811  1.00  0.00           H  
ATOM   4380  HD2 ARG A 291       3.921  67.618  28.243  1.00  0.00           H  
ATOM   4381  HE  ARG A 291       6.360  68.631  29.458  1.00  0.00           H  
ATOM   4382 HH12 ARG A 291       5.975  68.464  25.425  1.00  0.00           H  
ATOM   4383 HH11 ARG A 291       4.557  68.294  26.435  1.00  0.00           H  
ATOM   4384 HH22 ARG A 291       8.028  68.774  26.367  1.00  0.00           H  
ATOM   4385 HH21 ARG A 291       8.200  68.845  28.106  1.00  0.00           H  
ATOM   4386  N   SER A 292       0.076  66.732  32.380  1.00 13.56           N  
ATOM   4387  CA  SER A 292      -1.217  67.116  32.955  1.00 13.67           C  
ATOM   4388  C   SER A 292      -1.349  66.660  34.402  1.00 13.18           C  
ATOM   4389  O   SER A 292      -1.854  67.408  35.220  1.00 13.12           O  
ATOM   4390  CB  SER A 292      -2.407  66.689  32.086  1.00 14.99           C  
ATOM   4391  OG  SER A 292      -2.618  65.297  32.108  1.00 18.01           O  
ATOM   4392  H   SER A 292       0.136  66.010  31.676  1.00  0.00           H  
ATOM   4393  HA  SER A 292      -1.230  68.206  32.976  1.00  0.00           H  
ATOM   4394  HB3 SER A 292      -2.241  67.014  31.059  1.00  0.00           H  
ATOM   4395  HB2 SER A 292      -3.308  67.197  32.430  1.00  0.00           H  
ATOM   4396  HG  SER A 292      -3.370  65.078  31.552  1.00  0.00           H  
ATOM   4397  N   LEU A 293      -0.861  65.455  34.721  1.00 12.20           N  
ATOM   4398  CA  LEU A 293      -0.885  64.953  36.102  1.00 11.69           C  
ATOM   4399  C   LEU A 293       0.077  65.681  37.048  1.00 11.68           C  
ATOM   4400  O   LEU A 293      -0.277  65.936  38.198  1.00 11.68           O  
ATOM   4401  CB  LEU A 293      -0.654  63.434  36.156  1.00 11.26           C  
ATOM   4402  CG  LEU A 293      -0.987  62.727  37.471  1.00 10.82           C  
ATOM   4403  CD1 LEU A 293      -2.457  62.911  37.824  1.00 11.13           C  
ATOM   4404  CD2 LEU A 293      -0.641  61.247  37.349  1.00 10.70           C  
ATOM   4405  H   LEU A 293      -0.463  64.865  34.004  1.00  0.00           H  
ATOM   4406  HA  LEU A 293      -1.891  65.130  36.482  1.00  0.00           H  
ATOM   4407  HB3 LEU A 293       0.380  63.219  35.885  1.00  0.00           H  
ATOM   4408  HB2 LEU A 293      -1.204  62.959  35.344  1.00  0.00           H  
ATOM   4409  HG  LEU A 293      -0.380  63.163  38.265  1.00  0.00           H  
ATOM   4410 HD11 LEU A 293      -2.672  62.400  38.763  1.00  0.00           H  
ATOM   4411 HD12 LEU A 293      -2.675  63.974  37.931  1.00  0.00           H  
ATOM   4412 HD13 LEU A 293      -3.077  62.491  37.032  1.00  0.00           H  
ATOM   4413 HD21 LEU A 293      -0.877  60.740  38.285  1.00  0.00           H  
ATOM   4414 HD22 LEU A 293      -1.221  60.803  36.539  1.00  0.00           H  
ATOM   4415 HD23 LEU A 293       0.422  61.138  37.136  1.00  0.00           H  
ATOM   4416  N   GLU A 294       1.267  66.036  36.562  1.00 11.67           N  
ATOM   4417  CA  GLU A 294       2.226  66.808  37.369  1.00 12.52           C  
ATOM   4418  C   GLU A 294       1.621  68.174  37.745  1.00 12.46           C  
ATOM   4419  O   GLU A 294       1.787  68.648  38.862  1.00 12.05           O  
ATOM   4420  CB  GLU A 294       3.568  66.965  36.626  1.00 13.12           C  
ATOM   4421  CG  GLU A 294       4.737  67.482  37.470  1.00 13.67           C  
ATOM   4422  CD  GLU A 294       4.717  68.995  37.666  1.00 14.79           C  
ATOM   4423  OE1 GLU A 294       4.180  69.717  36.789  1.00 14.26           O  
ATOM   4424  OE2 GLU A 294       5.248  69.463  38.710  1.00 15.56           O1-
ATOM   4425  H   GLU A 294       1.527  65.775  35.621  1.00  0.00           H  
ATOM   4426  HA  GLU A 294       2.413  66.256  38.290  1.00  0.00           H  
ATOM   4427  HB3 GLU A 294       3.429  67.619  35.765  1.00  0.00           H  
ATOM   4428  HB2 GLU A 294       3.844  66.012  36.175  1.00  0.00           H  
ATOM   4429  HG3 GLU A 294       5.678  67.190  37.003  1.00  0.00           H  
ATOM   4430  HG2 GLU A 294       4.726  66.991  38.443  1.00  0.00           H  
ATOM   4431  N   LYS A 295       0.900  68.780  36.811  1.00 12.93           N  
ATOM   4432  CA  LYS A 295       0.188  70.038  37.051  1.00 13.66           C  
ATOM   4433  C   LYS A 295      -0.899  69.855  38.102  1.00 13.21           C  
ATOM   4434  O   LYS A 295      -0.980  70.623  39.069  1.00 13.15           O  
ATOM   4435  CB  LYS A 295      -0.436  70.522  35.738  1.00 15.08           C  
ATOM   4436  CG  LYS A 295      -1.052  71.903  35.788  1.00 16.53           C  
ATOM   4437  CD  LYS A 295      -1.466  72.353  34.392  1.00 17.72           C  
ATOM   4438  CE  LYS A 295      -1.959  73.792  34.402  1.00 19.06           C  
ATOM   4439  NZ  LYS A 295      -3.269  73.885  35.103  1.00 20.57           N1+
ATOM   4440  H   LYS A 295       0.825  68.375  35.889  1.00  0.00           H  
ATOM   4441  HA  LYS A 295       0.899  70.786  37.403  1.00  0.00           H  
ATOM   4442  HB3 LYS A 295      -1.187  69.804  35.410  1.00  0.00           H  
ATOM   4443  HB2 LYS A 295       0.315  70.491  34.949  1.00  0.00           H  
ATOM   4444  HG3 LYS A 295      -0.329  72.608  36.197  1.00  0.00           H  
ATOM   4445  HG2 LYS A 295      -1.926  71.887  36.438  1.00  0.00           H  
ATOM   4446  HD3 LYS A 295      -2.257  71.701  34.020  1.00  0.00           H  
ATOM   4447  HD2 LYS A 295      -0.616  72.265  33.716  1.00  0.00           H  
ATOM   4448  HE3 LYS A 295      -2.070  74.145  33.377  1.00  0.00           H  
ATOM   4449  HE2 LYS A 295      -1.229  74.422  34.911  1.00  0.00           H  
ATOM   4450  HZ1 LYS A 295      -3.584  74.845  35.102  1.00  0.00           H  
ATOM   4451  HZ2 LYS A 295      -3.948  73.308  34.627  1.00  0.00           H  
ATOM   4452  HZ3 LYS A 295      -3.165  73.566  36.056  1.00  0.00           H  
ATOM   4453  N   ILE A 296      -1.735  68.836  37.908  1.00 12.75           N  
ATOM   4454  CA  ILE A 296      -2.813  68.531  38.848  1.00 12.65           C  
ATOM   4455  C   ILE A 296      -2.274  68.314  40.263  1.00 12.78           C  
ATOM   4456  O   ILE A 296      -2.844  68.828  41.238  1.00 13.05           O  
ATOM   4457  CB  ILE A 296      -3.676  67.346  38.359  1.00 12.66           C  
ATOM   4458  CG1 ILE A 296      -4.472  67.777  37.122  1.00 13.00           C  
ATOM   4459  CG2 ILE A 296      -4.630  66.883  39.450  1.00 12.74           C  
ATOM   4460  CD1 ILE A 296      -4.969  66.647  36.250  1.00 14.17           C  
ATOM   4461  H   ILE A 296      -1.634  68.248  37.093  1.00  0.00           H  
ATOM   4462  HA  ILE A 296      -3.462  69.406  38.884  1.00  0.00           H  
ATOM   4463  HB  ILE A 296      -3.020  66.519  38.088  1.00  0.00           H  
ATOM   4464 HG13 ILE A 296      -3.866  68.456  36.522  1.00  0.00           H  
ATOM   4465 HG12 ILE A 296      -5.317  68.391  37.433  1.00  0.00           H  
ATOM   4466 HG21 ILE A 296      -5.226  66.048  39.082  1.00  0.00           H  
ATOM   4467 HG22 ILE A 296      -4.059  66.564  40.322  1.00  0.00           H  
ATOM   4468 HG23 ILE A 296      -5.289  67.705  39.729  1.00  0.00           H  
ATOM   4469 HD11 ILE A 296      -5.519  67.056  35.403  1.00  0.00           H  
ATOM   4470 HD12 ILE A 296      -4.120  66.068  35.886  1.00  0.00           H  
ATOM   4471 HD13 ILE A 296      -5.626  66.001  36.832  1.00  0.00           H  
ATOM   4472  N   SER A 297      -1.164  67.589  40.376  1.00 12.87           N  
ATOM   4473  CA  SER A 297      -0.576  67.315  41.695  1.00 13.40           C  
ATOM   4474  C   SER A 297      -0.118  68.584  42.417  1.00 13.14           C  
ATOM   4475  O   SER A 297      -0.130  68.642  43.642  1.00 12.63           O  
ATOM   4476  CB  SER A 297       0.550  66.282  41.609  1.00 14.45           C  
ATOM   4477  OG  SER A 297       1.781  66.882  41.275  1.00 16.54           O  
ATOM   4478  H   SER A 297      -0.716  67.220  39.550  1.00  0.00           H  
ATOM   4479  HA  SER A 297      -1.363  66.872  42.305  1.00  0.00           H  
ATOM   4480  HB3 SER A 297       0.297  65.531  40.860  1.00  0.00           H  
ATOM   4481  HB2 SER A 297       0.645  65.768  42.566  1.00  0.00           H  
ATOM   4482  HG  SER A 297       2.464  66.209  41.229  1.00  0.00           H  
ATOM   4483  N   ARG A 298       0.269  69.604  41.659  1.00 13.23           N  
ATOM   4484  CA  ARG A 298       0.590  70.896  42.273  1.00 13.93           C  
ATOM   4485  C   ARG A 298      -0.650  71.735  42.577  1.00 13.97           C  
ATOM   4486  O   ARG A 298      -0.587  72.647  43.398  1.00 14.78           O  
ATOM   4487  CB  ARG A 298       1.577  71.690  41.398  1.00 14.27           C  
ATOM   4488  CG  ARG A 298       3.024  71.225  41.537  1.00 14.93           C  
ATOM   4489  CD  ARG A 298       3.989  72.078  40.721  1.00 15.27           C  
ATOM   4490  NE  ARG A 298       3.853  71.845  39.284  1.00 15.66           N  
ATOM   4491  CZ  ARG A 298       3.180  72.636  38.448  1.00 16.00           C  
ATOM   4492  NH1 ARG A 298       2.584  73.738  38.894  1.00 16.57           N  
ATOM   4493  NH2 ARG A 298       3.106  72.330  37.156  1.00 16.29           N1+
ATOM   4494  H   ARG A 298       0.342  69.490  40.658  1.00  0.00           H  
ATOM   4495  HA  ARG A 298       1.086  70.692  43.222  1.00  0.00           H  
ATOM   4496  HB3 ARG A 298       1.512  72.749  41.649  1.00  0.00           H  
ATOM   4497  HB2 ARG A 298       1.273  71.619  40.354  1.00  0.00           H  
ATOM   4498  HG3 ARG A 298       3.103  70.185  41.220  1.00  0.00           H  
ATOM   4499  HG2 ARG A 298       3.314  71.253  42.587  1.00  0.00           H  
ATOM   4500  HD3 ARG A 298       5.012  71.862  41.028  1.00  0.00           H  
ATOM   4501  HD2 ARG A 298       3.812  73.132  40.936  1.00  0.00           H  
ATOM   4502  HE  ARG A 298       4.314  71.017  38.935  1.00  0.00           H  
ATOM   4503 HH12 ARG A 298       2.076  74.332  38.254  1.00  0.00           H  
ATOM   4504 HH11 ARG A 298       2.639  73.981  39.873  1.00  0.00           H  
ATOM   4505 HH22 ARG A 298       2.596  72.930  36.523  1.00  0.00           H  
ATOM   4506 HH21 ARG A 298       3.560  71.498  36.807  1.00  0.00           H  
ATOM   4507  N   GLU A 299      -1.778  71.434  41.937  1.00 14.09           N  
ATOM   4508  CA  GLU A 299      -2.949  72.325  42.024  1.00 14.43           C  
ATOM   4509  C   GLU A 299      -4.110  71.864  42.922  1.00 15.01           C  
ATOM   4510  O   GLU A 299      -4.827  72.717  43.464  1.00 16.41           O  
ATOM   4511  CB  GLU A 299      -3.461  72.684  40.615  1.00 14.57           C  
ATOM   4512  CG  GLU A 299      -2.432  73.417  39.750  1.00 15.24           C  
ATOM   4513  CD  GLU A 299      -2.987  73.978  38.442  1.00 15.76           C  
ATOM   4514  OE1 GLU A 299      -4.192  73.783  38.124  1.00 16.04           O  
ATOM   4515  OE2 GLU A 299      -2.202  74.639  37.721  1.00 15.92           O1-
ATOM   4516  H   GLU A 299      -1.836  70.589  41.386  1.00  0.00           H  
ATOM   4517  HA  GLU A 299      -2.586  73.257  42.458  1.00  0.00           H  
ATOM   4518  HB3 GLU A 299      -4.360  73.294  40.702  1.00  0.00           H  
ATOM   4519  HB2 GLU A 299      -3.781  71.776  40.104  1.00  0.00           H  
ATOM   4520  HG3 GLU A 299      -1.601  72.746  39.531  1.00  0.00           H  
ATOM   4521  HG2 GLU A 299      -1.984  74.225  40.328  1.00  0.00           H  
ATOM   4522  N   VAL A 300      -4.305  70.550  43.075  1.00 14.41           N  
ATOM   4523  CA  VAL A 300      -5.424  69.996  43.859  1.00 14.19           C  
ATOM   4524  C   VAL A 300      -4.996  69.404  45.207  1.00 14.64           C  
ATOM   4525  O   VAL A 300      -3.801  69.225  45.469  1.00 14.67           O  
ATOM   4526  CB  VAL A 300      -6.277  68.963  43.057  1.00 14.10           C  
ATOM   4527  CG1 VAL A 300      -6.596  69.479  41.662  1.00 13.32           C  
ATOM   4528  CG2 VAL A 300      -5.610  67.589  42.977  1.00 13.46           C  
ATOM   4529  H   VAL A 300      -3.671  69.892  42.644  1.00  0.00           H  
ATOM   4530  HA  VAL A 300      -6.085  70.832  44.086  1.00  0.00           H  
ATOM   4531  HB  VAL A 300      -7.223  68.838  43.585  1.00  0.00           H  
ATOM   4532 HG11 VAL A 300      -7.191  68.738  41.127  1.00  0.00           H  
ATOM   4533 HG12 VAL A 300      -7.158  70.410  41.738  1.00  0.00           H  
ATOM   4534 HG13 VAL A 300      -5.668  69.659  41.120  1.00  0.00           H  
ATOM   4535 HG21 VAL A 300      -6.245  66.909  42.409  1.00  0.00           H  
ATOM   4536 HG22 VAL A 300      -4.643  67.682  42.482  1.00  0.00           H  
ATOM   4537 HG23 VAL A 300      -5.466  67.195  43.983  1.00  0.00           H  
ATOM   4538  N   LYS A 301      -5.973  69.081  46.048  1.00 14.91           N  
ATOM   4539  CA  LYS A 301      -5.682  68.591  47.401  1.00 15.48           C  
ATOM   4540  C   LYS A 301      -5.657  67.066  47.544  1.00 14.14           C  
ATOM   4541  O   LYS A 301      -5.025  66.538  48.457  1.00 14.22           O  
ATOM   4542  CB  LYS A 301      -6.650  69.209  48.424  1.00 17.42           C  
ATOM   4543  CG  LYS A 301      -6.511  70.725  48.572  1.00 19.94           C  
ATOM   4544  CD  LYS A 301      -5.081  71.130  48.928  1.00 22.19           C  
ATOM   4545  CE  LYS A 301      -4.837  72.621  48.716  1.00 25.38           C  
ATOM   4546  NZ  LYS A 301      -3.379  72.931  48.623  1.00 28.13           N1+
ATOM   4547  H   LYS A 301      -6.937  69.171  45.761  1.00  0.00           H  
ATOM   4548  HA  LYS A 301      -4.684  68.947  47.657  1.00  0.00           H  
ATOM   4549  HB3 LYS A 301      -6.501  68.736  49.395  1.00  0.00           H  
ATOM   4550  HB2 LYS A 301      -7.675  68.966  48.145  1.00  0.00           H  
ATOM   4551  HG3 LYS A 301      -7.191  71.078  49.347  1.00  0.00           H  
ATOM   4552  HG2 LYS A 301      -6.804  71.209  47.640  1.00  0.00           H  
ATOM   4553  HD3 LYS A 301      -4.380  70.558  48.320  1.00  0.00           H  
ATOM   4554  HD2 LYS A 301      -4.880  70.874  49.968  1.00  0.00           H  
ATOM   4555  HE3 LYS A 301      -5.275  73.181  49.542  1.00  0.00           H  
ATOM   4556  HE2 LYS A 301      -5.335  72.944  47.802  1.00  0.00           H  
ATOM   4557  HZ1 LYS A 301      -3.254  73.923  48.483  1.00  0.00           H  
ATOM   4558  HZ2 LYS A 301      -2.920  72.651  49.478  1.00  0.00           H  
ATOM   4559  HZ3 LYS A 301      -2.976  72.428  47.845  1.00  0.00           H  
ATOM   4560  N   SER A 302      -6.343  66.362  46.653  1.00 13.22           N  
ATOM   4561  CA  SER A 302      -6.474  64.898  46.780  1.00 12.54           C  
ATOM   4562  C   SER A 302      -6.475  64.240  45.423  1.00 11.73           C  
ATOM   4563  O   SER A 302      -7.245  64.633  44.549  1.00 11.56           O  
ATOM   4564  CB  SER A 302      -7.768  64.521  47.514  1.00 12.64           C  
ATOM   4565  OG  SER A 302      -7.894  63.106  47.635  1.00 12.91           O  
ATOM   4566  H   SER A 302      -6.785  66.828  45.873  1.00  0.00           H  
ATOM   4567  HA  SER A 302      -5.626  64.520  47.351  1.00  0.00           H  
ATOM   4568  HB3 SER A 302      -8.624  64.916  46.967  1.00  0.00           H  
ATOM   4569  HB2 SER A 302      -7.767  64.971  48.507  1.00  0.00           H  
ATOM   4570  HG  SER A 302      -8.709  62.895  48.096  1.00  0.00           H  
ATOM   4571  N   ILE A 303      -5.608  63.245  45.244  1.00 11.00           N  
ATOM   4572  CA  ILE A 303      -5.617  62.413  44.032  1.00 10.21           C  
ATOM   4573  C   ILE A 303      -5.784  60.924  44.375  1.00  9.75           C  
ATOM   4574  O   ILE A 303      -5.133  60.411  45.296  1.00  9.47           O  
ATOM   4575  CB  ILE A 303      -4.339  62.614  43.195  1.00 10.14           C  
ATOM   4576  CG1 ILE A 303      -4.213  64.072  42.743  1.00 10.27           C  
ATOM   4577  CG2 ILE A 303      -4.327  61.684  41.985  1.00  9.81           C  
ATOM   4578  CD1 ILE A 303      -2.837  64.450  42.218  1.00 10.61           C  
ATOM   4579  H   ILE A 303      -4.917  63.043  45.953  1.00  0.00           H  
ATOM   4580  HA  ILE A 303      -6.469  62.715  43.423  1.00  0.00           H  
ATOM   4581  HB  ILE A 303      -3.479  62.374  43.820  1.00  0.00           H  
ATOM   4582 HG13 ILE A 303      -4.477  64.731  43.570  1.00  0.00           H  
ATOM   4583 HG12 ILE A 303      -4.961  64.279  41.977  1.00  0.00           H  
ATOM   4584 HG21 ILE A 303      -3.415  61.846  41.411  1.00  0.00           H  
ATOM   4585 HG22 ILE A 303      -4.365  60.648  42.322  1.00  0.00           H  
ATOM   4586 HG23 ILE A 303      -5.193  61.893  41.357  1.00  0.00           H  
ATOM   4587 HD11 ILE A 303      -2.837  65.499  41.920  1.00  0.00           H  
ATOM   4588 HD12 ILE A 303      -2.094  64.295  43.000  1.00  0.00           H  
ATOM   4589 HD13 ILE A 303      -2.593  63.828  41.357  1.00  0.00           H  
ATOM   4590  N   THR A 304      -6.660  60.244  43.636  1.00  9.22           N  
ATOM   4591  CA  THR A 304      -6.896  58.803  43.821  1.00  8.77           C  
ATOM   4592  C   THR A 304      -6.421  57.976  42.630  1.00  8.57           C  
ATOM   4593  O   THR A 304      -6.865  58.181  41.507  1.00  8.62           O  
ATOM   4594  CB  THR A 304      -8.375  58.488  44.100  1.00  8.65           C  
ATOM   4595  OG1 THR A 304      -8.787  59.153  45.296  1.00  8.68           O  
ATOM   4596  CG2 THR A 304      -8.589  56.988  44.271  1.00  8.84           C  
ATOM   4597  H   THR A 304      -7.190  60.717  42.918  1.00  0.00           H  
ATOM   4598  HA  THR A 304      -6.322  58.485  44.692  1.00  0.00           H  
ATOM   4599  HB  THR A 304      -8.980  58.843  43.266  1.00  0.00           H  
ATOM   4600  HG1 THR A 304      -9.710  58.956  45.470  1.00  0.00           H  
ATOM   4601 HG21 THR A 304      -9.643  56.791  44.467  1.00  0.00           H  
ATOM   4602 HG22 THR A 304      -8.287  56.471  43.360  1.00  0.00           H  
ATOM   4603 HG23 THR A 304      -7.991  56.628  45.108  1.00  0.00           H  
ATOM   4604  N   ILE A 305      -5.519  57.035  42.894  1.00  8.51           N  
ATOM   4605  CA  ILE A 305      -5.102  56.038  41.897  1.00  8.67           C  
ATOM   4606  C   ILE A 305      -5.950  54.764  42.029  1.00  8.87           C  
ATOM   4607  O   ILE A 305      -6.013  54.156  43.104  1.00  8.36           O  
ATOM   4608  CB  ILE A 305      -3.592  55.689  42.051  1.00  8.77           C  
ATOM   4609  CG1 ILE A 305      -2.745  56.939  41.839  1.00  9.01           C  
ATOM   4610  CG2 ILE A 305      -3.179  54.551  41.108  1.00  8.82           C  
ATOM   4611  CD1 ILE A 305      -1.441  56.927  42.604  1.00  9.17           C  
ATOM   4612  H   ILE A 305      -5.093  56.987  43.808  1.00  0.00           H  
ATOM   4613  HA  ILE A 305      -5.260  56.457  40.903  1.00  0.00           H  
ATOM   4614  HB  ILE A 305      -3.432  55.348  43.074  1.00  0.00           H  
ATOM   4615 HG13 ILE A 305      -3.322  57.819  42.122  1.00  0.00           H  
ATOM   4616 HG12 ILE A 305      -2.539  57.060  40.775  1.00  0.00           H  
ATOM   4617 HG21 ILE A 305      -2.119  54.334  41.242  1.00  0.00           H  
ATOM   4618 HG22 ILE A 305      -3.764  53.660  41.335  1.00  0.00           H  
ATOM   4619 HG23 ILE A 305      -3.360  54.850  40.076  1.00  0.00           H  
ATOM   4620 HD11 ILE A 305      -0.893  57.848  42.404  1.00  0.00           H  
ATOM   4621 HD12 ILE A 305      -1.646  56.852  43.672  1.00  0.00           H  
ATOM   4622 HD13 ILE A 305      -0.842  56.073  42.289  1.00  0.00           H  
ATOM   4623  N   ILE A 306      -6.592  54.361  40.933  1.00  9.09           N  
ATOM   4624  CA  ILE A 306      -7.283  53.076  40.873  1.00  9.41           C  
ATOM   4625  C   ILE A 306      -6.420  52.051  40.118  1.00  9.67           C  
ATOM   4626  O   ILE A 306      -6.109  52.215  38.924  1.00 10.05           O  
ATOM   4627  CB  ILE A 306      -8.713  53.199  40.257  1.00  9.48           C  
ATOM   4628  CG1 ILE A 306      -9.561  54.209  41.044  1.00  9.45           C  
ATOM   4629  CG2 ILE A 306      -9.392  51.827  40.194  1.00  9.62           C  
ATOM   4630  CD1 ILE A 306     -10.918  54.508  40.404  1.00  9.74           C  
ATOM   4631  H   ILE A 306      -6.610  54.950  40.113  1.00  0.00           H  
ATOM   4632  HA  ILE A 306      -7.397  52.718  41.896  1.00  0.00           H  
ATOM   4633  HB  ILE A 306      -8.609  53.570  39.237  1.00  0.00           H  
ATOM   4634 HG13 ILE A 306      -9.003  55.138  41.159  1.00  0.00           H  
ATOM   4635 HG12 ILE A 306      -9.713  53.841  42.058  1.00  0.00           H  
ATOM   4636 HG21 ILE A 306     -10.387  51.933  39.762  1.00  0.00           H  
ATOM   4637 HG22 ILE A 306      -8.798  51.155  39.575  1.00  0.00           H  
ATOM   4638 HG23 ILE A 306      -9.475  51.416  41.200  1.00  0.00           H  
ATOM   4639 HD11 ILE A 306     -11.458  55.229  41.017  1.00  0.00           H  
ATOM   4640 HD12 ILE A 306     -10.767  54.921  39.407  1.00  0.00           H  
ATOM   4641 HD13 ILE A 306     -11.497  53.587  40.332  1.00  0.00           H  
ATOM   4642  N   GLY A 307      -6.039  50.994  40.830  1.00  9.46           N  
ATOM   4643  CA  GLY A 307      -5.185  49.941  40.285  1.00  9.52           C  
ATOM   4644  C   GLY A 307      -3.971  49.701  41.162  1.00  9.37           C  
ATOM   4645  O   GLY A 307      -3.274  50.658  41.548  1.00  9.47           O  
ATOM   4646  H   GLY A 307      -6.341  50.895  41.789  1.00  0.00           H  
ATOM   4647  HA3 GLY A 307      -4.859  50.220  39.283  1.00  0.00           H  
ATOM   4648  HA2 GLY A 307      -5.758  49.018  40.198  1.00  0.00           H  
ATOM   4649  N   GLY A 308      -3.718  48.425  41.462  1.00  9.35           N  
ATOM   4650  CA  GLY A 308      -2.612  48.019  42.331  1.00  9.28           C  
ATOM   4651  C   GLY A 308      -1.398  47.429  41.628  1.00  9.26           C  
ATOM   4652  O   GLY A 308      -0.459  46.974  42.294  1.00  9.67           O  
ATOM   4653  H   GLY A 308      -4.302  47.692  41.084  1.00  0.00           H  
ATOM   4654  HA3 GLY A 308      -2.979  47.309  43.072  1.00  0.00           H  
ATOM   4655  HA2 GLY A 308      -2.299  48.870  42.936  1.00  0.00           H  
ATOM   4656  N   GLY A 309      -1.389  47.445  40.293  1.00  9.17           N  
ATOM   4657  CA  GLY A 309      -0.261  46.873  39.514  1.00  9.01           C  
ATOM   4658  C   GLY A 309       1.022  47.687  39.654  1.00  8.62           C  
ATOM   4659  O   GLY A 309       1.055  48.688  40.383  1.00  8.64           O  
ATOM   4660  H   GLY A 309      -2.162  47.853  39.788  1.00  0.00           H  
ATOM   4661  HA3 GLY A 309      -0.540  46.815  38.462  1.00  0.00           H  
ATOM   4662  HA2 GLY A 309      -0.078  45.849  39.840  1.00  0.00           H  
ATOM   4663  N   PHE A 310       2.080  47.279  38.957  1.00  8.28           N  
ATOM   4664  CA  PHE A 310       3.352  48.005  39.058  1.00  7.97           C  
ATOM   4665  C   PHE A 310       3.213  49.503  38.724  1.00  7.83           C  
ATOM   4666  O   PHE A 310       3.693  50.349  39.476  1.00  7.27           O  
ATOM   4667  CB  PHE A 310       4.448  47.348  38.210  1.00  8.28           C  
ATOM   4668  CG  PHE A 310       4.923  46.019  38.754  1.00  8.22           C  
ATOM   4669  CD1 PHE A 310       5.852  45.968  39.789  1.00  8.41           C  
ATOM   4670  CD2 PHE A 310       4.441  44.817  38.223  1.00  8.58           C  
ATOM   4671  CE1 PHE A 310       6.314  44.746  40.281  1.00  8.51           C  
ATOM   4672  CE2 PHE A 310       4.882  43.591  38.724  1.00  8.42           C  
ATOM   4673  CZ  PHE A 310       5.828  43.557  39.745  1.00  8.72           C  
ATOM   4674  H   PHE A 310       2.008  46.469  38.358  1.00  0.00           H  
ATOM   4675  HA  PHE A 310       3.673  47.940  40.098  1.00  0.00           H  
ATOM   4676  HB3 PHE A 310       5.296  48.028  38.125  1.00  0.00           H  
ATOM   4677  HB2 PHE A 310       4.085  47.213  37.191  1.00  0.00           H  
ATOM   4678  HD1 PHE A 310       6.227  46.883  40.224  1.00  0.00           H  
ATOM   4679  HD2 PHE A 310       3.721  44.832  37.418  1.00  0.00           H  
ATOM   4680  HE1 PHE A 310       7.046  44.725  41.075  1.00  0.00           H  
ATOM   4681  HE2 PHE A 310       4.489  42.670  38.320  1.00  0.00           H  
ATOM   4682  HZ  PHE A 310       6.185  42.610  40.121  1.00  0.00           H  
ATOM   4683  N   LEU A 311       2.544  49.822  37.613  1.00  7.68           N  
ATOM   4684  CA  LEU A 311       2.375  51.238  37.232  1.00  7.71           C  
ATOM   4685  C   LEU A 311       1.594  52.074  38.271  1.00  7.66           C  
ATOM   4686  O   LEU A 311       2.046  53.158  38.661  1.00  7.45           O  
ATOM   4687  CB  LEU A 311       1.795  51.376  35.811  1.00  7.93           C  
ATOM   4688  CG  LEU A 311       1.478  52.813  35.368  1.00  8.20           C  
ATOM   4689  CD1 LEU A 311       2.763  53.631  35.386  1.00  8.06           C  
ATOM   4690  CD2 LEU A 311       0.843  52.847  33.983  1.00  8.38           C  
ATOM   4691  H   LEU A 311       2.153  49.094  37.032  1.00  0.00           H  
ATOM   4692  HA  LEU A 311       3.378  51.663  37.193  1.00  0.00           H  
ATOM   4693  HB3 LEU A 311       0.895  50.767  35.728  1.00  0.00           H  
ATOM   4694  HB2 LEU A 311       2.481  50.922  35.096  1.00  0.00           H  
ATOM   4695  HG  LEU A 311       0.779  53.250  36.081  1.00  0.00           H  
ATOM   4696 HD11 LEU A 311       2.548  54.653  35.073  1.00  0.00           H  
ATOM   4697 HD12 LEU A 311       3.175  53.640  36.395  1.00  0.00           H  
ATOM   4698 HD13 LEU A 311       3.487  53.187  34.703  1.00  0.00           H  
ATOM   4699 HD21 LEU A 311       0.633  53.880  33.704  1.00  0.00           H  
ATOM   4700 HD22 LEU A 311       1.528  52.407  33.258  1.00  0.00           H  
ATOM   4701 HD23 LEU A 311      -0.087  52.278  33.995  1.00  0.00           H  
ATOM   4702  N   GLY A 312       0.442  51.574  38.720  1.00  7.43           N  
ATOM   4703  CA  GLY A 312      -0.323  52.254  39.778  1.00  7.47           C  
ATOM   4704  C   GLY A 312       0.542  52.499  41.009  1.00  7.41           C  
ATOM   4705  O   GLY A 312       0.530  53.590  41.580  1.00  7.05           O  
ATOM   4706  H   GLY A 312       0.080  50.714  38.333  1.00  0.00           H  
ATOM   4707  HA3 GLY A 312      -1.182  51.643  40.054  1.00  0.00           H  
ATOM   4708  HA2 GLY A 312      -0.696  53.206  39.401  1.00  0.00           H  
ATOM   4709  N   SER A 313       1.335  51.488  41.373  1.00  7.41           N  
ATOM   4710  CA  SER A 313       2.198  51.564  42.554  1.00  7.60           C  
ATOM   4711  C   SER A 313       3.378  52.536  42.385  1.00  7.80           C  
ATOM   4712  O   SER A 313       3.750  53.247  43.326  1.00  7.77           O  
ATOM   4713  CB  SER A 313       2.669  50.157  42.937  1.00  7.68           C  
ATOM   4714  OG  SER A 313       1.554  49.344  43.283  1.00  7.57           O  
ATOM   4715  H   SER A 313       1.352  50.638  40.828  1.00  0.00           H  
ATOM   4716  HA  SER A 313       1.588  51.936  43.377  1.00  0.00           H  
ATOM   4717  HB3 SER A 313       3.349  50.221  43.786  1.00  0.00           H  
ATOM   4718  HB2 SER A 313       3.197  49.709  42.095  1.00  0.00           H  
ATOM   4719  HG  SER A 313       1.859  48.466  43.521  1.00  0.00           H  
ATOM   4720  N   GLU A 314       3.987  52.562  41.194  1.00  7.93           N  
ATOM   4721  CA  GLU A 314       5.014  53.560  40.874  1.00  8.25           C  
ATOM   4722  C   GLU A 314       4.469  54.971  41.001  1.00  8.04           C  
ATOM   4723  O   GLU A 314       5.082  55.825  41.651  1.00  8.09           O  
ATOM   4724  CB  GLU A 314       5.555  53.340  39.458  1.00  8.97           C  
ATOM   4725  CG  GLU A 314       6.451  52.117  39.376  1.00  9.75           C  
ATOM   4726  CD  GLU A 314       6.901  51.799  37.962  1.00 11.02           C  
ATOM   4727  OE1 GLU A 314       6.572  52.551  37.005  1.00 11.66           O  
ATOM   4728  OE2 GLU A 314       7.616  50.783  37.806  1.00 11.98           O1-
ATOM   4729  H   GLU A 314       3.743  51.883  40.487  1.00  0.00           H  
ATOM   4730  HA  GLU A 314       5.837  53.444  41.579  1.00  0.00           H  
ATOM   4731  HB3 GLU A 314       6.114  54.221  39.143  1.00  0.00           H  
ATOM   4732  HB2 GLU A 314       4.721  53.226  38.765  1.00  0.00           H  
ATOM   4733  HG3 GLU A 314       5.927  51.256  39.791  1.00  0.00           H  
ATOM   4734  HG2 GLU A 314       7.326  52.266  40.009  1.00  0.00           H  
ATOM   4735  N   LEU A 315       3.301  55.210  40.404  1.00  7.74           N  
ATOM   4736  CA  LEU A 315       2.660  56.528  40.479  1.00  7.47           C  
ATOM   4737  C   LEU A 315       2.286  56.903  41.904  1.00  7.48           C  
ATOM   4738  O   LEU A 315       2.357  58.079  42.278  1.00  7.51           O  
ATOM   4739  CB  LEU A 315       1.419  56.596  39.589  1.00  7.53           C  
ATOM   4740  CG  LEU A 315       1.690  56.613  38.072  1.00  7.62           C  
ATOM   4741  CD1 LEU A 315       0.378  56.513  37.296  1.00  8.01           C  
ATOM   4742  CD2 LEU A 315       2.495  57.840  37.658  1.00  7.70           C  
ATOM   4743  H   LEU A 315       2.839  54.476  39.887  1.00  0.00           H  
ATOM   4744  HA  LEU A 315       3.373  57.268  40.115  1.00  0.00           H  
ATOM   4745  HB3 LEU A 315       0.830  57.472  39.859  1.00  0.00           H  
ATOM   4746  HB2 LEU A 315       0.759  55.762  39.827  1.00  0.00           H  
ATOM   4747  HG  LEU A 315       2.284  55.731  37.832  1.00  0.00           H  
ATOM   4748 HD11 LEU A 315       0.586  56.526  36.226  1.00  0.00           H  
ATOM   4749 HD12 LEU A 315      -0.128  55.583  37.556  1.00  0.00           H  
ATOM   4750 HD13 LEU A 315      -0.261  57.358  37.552  1.00  0.00           H  
ATOM   4751 HD21 LEU A 315       2.666  57.817  36.582  1.00  0.00           H  
ATOM   4752 HD22 LEU A 315       1.942  58.743  37.918  1.00  0.00           H  
ATOM   4753 HD23 LEU A 315       3.453  57.839  38.178  1.00  0.00           H  
ATOM   4754  N   ALA A 316       1.861  55.910  42.687  1.00  7.39           N  
ATOM   4755  CA  ALA A 316       1.532  56.154  44.095  1.00  7.71           C  
ATOM   4756  C   ALA A 316       2.754  56.695  44.832  1.00  7.85           C  
ATOM   4757  O   ALA A 316       2.666  57.691  45.572  1.00  7.86           O  
ATOM   4758  CB  ALA A 316       1.014  54.876  44.747  1.00  7.64           C  
ATOM   4759  H   ALA A 316       1.763  54.978  42.312  1.00  0.00           H  
ATOM   4760  HA  ALA A 316       0.744  56.906  44.138  1.00  0.00           H  
ATOM   4761  HB1 ALA A 316       0.774  55.072  45.792  1.00  0.00           H  
ATOM   4762  HB2 ALA A 316       0.118  54.539  44.226  1.00  0.00           H  
ATOM   4763  HB3 ALA A 316       1.780  54.102  44.690  1.00  0.00           H  
ATOM   4764  N   CYS A 317       3.907  56.077  44.589  1.00  8.12           N  
ATOM   4765  CA  CYS A 317       5.135  56.507  45.259  1.00  8.53           C  
ATOM   4766  C   CYS A 317       5.579  57.885  44.757  1.00  8.51           C  
ATOM   4767  O   CYS A 317       5.962  58.730  45.558  1.00  8.76           O  
ATOM   4768  CB  CYS A 317       6.228  55.450  45.104  1.00  8.78           C  
ATOM   4769  SG  CYS A 317       5.893  53.948  46.058  1.00  9.89           S  
ATOM   4770  H   CYS A 317       3.939  55.305  43.938  1.00  0.00           H  
ATOM   4771  HA  CYS A 317       4.915  56.599  46.323  1.00  0.00           H  
ATOM   4772  HB3 CYS A 317       7.185  55.870  45.414  1.00  0.00           H  
ATOM   4773  HB2 CYS A 317       6.337  55.193  44.050  1.00  0.00           H  
ATOM   4774  HG  CYS A 317       6.886  53.073  45.875  1.00  0.00           H  
ATOM   4775  N   ALA A 318       5.478  58.113  43.444  1.00  8.72           N  
ATOM   4776  CA  ALA A 318       5.866  59.385  42.849  1.00  9.24           C  
ATOM   4777  C   ALA A 318       4.996  60.543  43.377  1.00  9.55           C  
ATOM   4778  O   ALA A 318       5.516  61.575  43.828  1.00  9.82           O  
ATOM   4779  CB  ALA A 318       5.794  59.307  41.340  1.00  9.30           C  
ATOM   4780  H   ALA A 318       5.124  57.392  42.832  1.00  0.00           H  
ATOM   4781  HA  ALA A 318       6.900  59.586  43.127  1.00  0.00           H  
ATOM   4782  HB1 ALA A 318       6.087  60.266  40.912  1.00  0.00           H  
ATOM   4783  HB2 ALA A 318       6.469  58.529  40.983  1.00  0.00           H  
ATOM   4784  HB3 ALA A 318       4.774  59.070  41.036  1.00  0.00           H  
ATOM   4785  N   LEU A 319       3.680  60.374  43.293  1.00  9.64           N  
ATOM   4786  CA  LEU A 319       2.728  61.368  43.788  1.00 10.24           C  
ATOM   4787  C   LEU A 319       2.810  61.562  45.290  1.00 10.56           C  
ATOM   4788  O   LEU A 319       2.629  62.681  45.780  1.00 10.63           O  
ATOM   4789  CB  LEU A 319       1.301  60.974  43.402  1.00 10.22           C  
ATOM   4790  CG  LEU A 319       0.991  61.134  41.913  1.00 10.67           C  
ATOM   4791  CD1 LEU A 319      -0.353  60.507  41.584  1.00 10.79           C  
ATOM   4792  CD2 LEU A 319       1.030  62.605  41.528  1.00 11.17           C  
ATOM   4793  H   LEU A 319       3.304  59.535  42.875  1.00  0.00           H  
ATOM   4794  HA  LEU A 319       2.956  62.321  43.311  1.00  0.00           H  
ATOM   4795  HB3 LEU A 319       0.593  61.564  43.984  1.00  0.00           H  
ATOM   4796  HB2 LEU A 319       1.118  59.942  43.700  1.00  0.00           H  
ATOM   4797  HG  LEU A 319       1.761  60.611  41.345  1.00  0.00           H  
ATOM   4798 HD11 LEU A 319      -0.561  60.628  40.521  1.00  0.00           H  
ATOM   4799 HD12 LEU A 319      -0.329  59.445  41.830  1.00  0.00           H  
ATOM   4800 HD13 LEU A 319      -1.135  60.997  42.165  1.00  0.00           H  
ATOM   4801 HD21 LEU A 319       0.808  62.709  40.466  1.00  0.00           H  
ATOM   4802 HD22 LEU A 319       0.288  63.153  42.109  1.00  0.00           H  
ATOM   4803 HD23 LEU A 319       2.022  63.009  41.733  1.00  0.00           H  
ATOM   4804  N   GLY A 320       3.043  60.463  46.008  1.00 10.70           N  
ATOM   4805  CA  GLY A 320       3.193  60.473  47.457  1.00 11.95           C  
ATOM   4806  C   GLY A 320       4.329  61.394  47.865  1.00 12.55           C  
ATOM   4807  O   GLY A 320       4.168  62.207  48.776  1.00 13.13           O  
ATOM   4808  H   GLY A 320       3.124  59.567  45.548  1.00  0.00           H  
ATOM   4809  HA3 GLY A 320       3.402  59.462  47.807  1.00  0.00           H  
ATOM   4810  HA2 GLY A 320       2.265  60.816  47.916  1.00  0.00           H  
ATOM   4811  N   ARG A 321       5.471  61.282  47.182  1.00 13.65           N  
ATOM   4812  CA  ARG A 321       6.629  62.130  47.495  1.00 14.46           C  
ATOM   4813  C   ARG A 321       6.331  63.609  47.223  1.00 13.93           C  
ATOM   4814  O   ARG A 321       6.654  64.456  48.048  1.00 13.64           O  
ATOM   4815  CB  ARG A 321       7.906  61.645  46.792  1.00 16.48           C  
ATOM   4816  CG  ARG A 321       8.449  60.334  47.367  1.00 18.86           C  
ATOM   4817  CD  ARG A 321       9.805  59.948  46.782  1.00 21.77           C  
ATOM   4818  NE  ARG A 321       9.686  59.315  45.464  1.00 24.41           N  
ATOM   4819  CZ  ARG A 321       9.581  58.000  45.243  1.00 25.00           C  
ATOM   4820  NH1 ARG A 321       9.583  57.127  46.252  1.00 25.24           N  
ATOM   4821  NH2 ARG A 321       9.478  57.556  43.995  1.00 24.17           N1+
ATOM   4822  H   ARG A 321       5.549  60.606  46.436  1.00  0.00           H  
ATOM   4823  HA  ARG A 321       6.806  62.037  48.567  1.00  0.00           H  
ATOM   4824  HB3 ARG A 321       8.673  62.416  46.862  1.00  0.00           H  
ATOM   4825  HB2 ARG A 321       7.708  61.519  45.728  1.00  0.00           H  
ATOM   4826  HG3 ARG A 321       7.733  59.533  47.181  1.00  0.00           H  
ATOM   4827  HG2 ARG A 321       8.533  60.421  48.450  1.00  0.00           H  
ATOM   4828  HD3 ARG A 321      10.314  59.269  47.466  1.00  0.00           H  
ATOM   4829  HD2 ARG A 321      10.431  60.836  46.702  1.00  0.00           H  
ATOM   4830  HE  ARG A 321       9.687  59.959  44.686  1.00  0.00           H  
ATOM   4831 HH12 ARG A 321       9.503  56.138  46.064  1.00  0.00           H  
ATOM   4832 HH11 ARG A 321       9.665  57.455  47.204  1.00  0.00           H  
ATOM   4833 HH22 ARG A 321       9.398  56.565  43.816  1.00  0.00           H  
ATOM   4834 HH21 ARG A 321       9.480  58.209  43.225  1.00  0.00           H  
ATOM   4835  N   LYS A 322       5.696  63.921  46.093  1.00 13.70           N  
ATOM   4836  CA  LYS A 322       5.232  65.292  45.833  1.00 14.37           C  
ATOM   4837  C   LYS A 322       4.295  65.825  46.933  1.00 14.53           C  
ATOM   4838  O   LYS A 322       4.446  66.970  47.391  1.00 14.25           O  
ATOM   4839  CB  LYS A 322       4.518  65.395  44.481  1.00 14.28           C  
ATOM   4840  CG  LYS A 322       5.383  65.127  43.258  1.00 14.27           C  
ATOM   4841  CD  LYS A 322       6.478  66.163  43.055  1.00 14.39           C  
ATOM   4842  CE  LYS A 322       7.125  65.971  41.680  1.00 14.20           C  
ATOM   4843  NZ  LYS A 322       8.443  66.655  41.558  1.00 14.37           N1+
ATOM   4844  H   LYS A 322       5.526  63.210  45.396  1.00  0.00           H  
ATOM   4845  HA  LYS A 322       6.108  65.940  45.798  1.00  0.00           H  
ATOM   4846  HB3 LYS A 322       4.061  66.380  44.390  1.00  0.00           H  
ATOM   4847  HB2 LYS A 322       3.663  64.718  44.473  1.00  0.00           H  
ATOM   4848  HG3 LYS A 322       4.752  65.089  42.370  1.00  0.00           H  
ATOM   4849  HG2 LYS A 322       5.832  64.137  43.342  1.00  0.00           H  
ATOM   4850  HD3 LYS A 322       7.234  66.049  43.831  1.00  0.00           H  
ATOM   4851  HD2 LYS A 322       6.048  67.163  43.118  1.00  0.00           H  
ATOM   4852  HE3 LYS A 322       6.451  66.343  40.908  1.00  0.00           H  
ATOM   4853  HE2 LYS A 322       7.250  64.906  41.484  1.00  0.00           H  
ATOM   4854  HZ1 LYS A 322       8.822  66.495  40.635  1.00  0.00           H  
ATOM   4855  HZ2 LYS A 322       8.323  67.647  41.705  1.00  0.00           H  
ATOM   4856  HZ3 LYS A 322       9.079  66.287  42.251  1.00  0.00           H  
ATOM   4857  N   ALA A 323       3.342  64.990  47.352  1.00 15.52           N  
ATOM   4858  CA  ALA A 323       2.304  65.383  48.318  1.00 16.65           C  
ATOM   4859  C   ALA A 323       2.868  65.670  49.699  1.00 18.27           C  
ATOM   4860  O   ALA A 323       2.328  66.504  50.436  1.00 18.25           O  
ATOM   4861  CB  ALA A 323       1.212  64.325  48.402  1.00 15.75           C  
ATOM   4862  H   ALA A 323       3.312  64.042  47.004  1.00  0.00           H  
ATOM   4863  HA  ALA A 323       1.845  66.302  47.952  1.00  0.00           H  
ATOM   4864  HB1 ALA A 323       0.456  64.638  49.122  1.00  0.00           H  
ATOM   4865  HB2 ALA A 323       0.750  64.200  47.423  1.00  0.00           H  
ATOM   4866  HB3 ALA A 323       1.647  63.378  48.721  1.00  0.00           H  
ATOM   4867  N   ARG A 324       3.954  64.986  50.042  1.00 18.97           N  
ATOM   4868  CA  ARG A 324       4.651  65.214  51.311  1.00 21.32           C  
ATOM   4869  C   ARG A 324       5.186  66.650  51.436  1.00 21.16           C  
ATOM   4870  O   ARG A 324       5.079  67.276  52.492  1.00 20.43           O  
ATOM   4871  CB  ARG A 324       5.799  64.220  51.436  1.00 23.04           C  
ATOM   4872  CG  ARG A 324       6.049  63.696  52.831  1.00 25.74           C  
ATOM   4873  CD  ARG A 324       6.401  62.220  52.745  1.00 26.19           C  
ATOM   4874  NE  ARG A 324       7.749  61.994  52.228  1.00 26.85           N  
ATOM   4875  CZ  ARG A 324       8.082  61.044  51.352  1.00 26.93           C  
ATOM   4876  NH1 ARG A 324       7.160  60.220  50.835  1.00 26.79           N  
ATOM   4877  NH2 ARG A 324       9.348  60.929  50.972  1.00 26.69           N1+
ATOM   4878  H   ARG A 324       4.325  64.282  49.420  1.00  0.00           H  
ATOM   4879  HA  ARG A 324       3.950  65.035  52.126  1.00  0.00           H  
ATOM   4880  HB3 ARG A 324       6.713  64.675  51.053  1.00  0.00           H  
ATOM   4881  HB2 ARG A 324       5.624  63.381  50.762  1.00  0.00           H  
ATOM   4882  HG3 ARG A 324       5.148  63.820  53.432  1.00  0.00           H  
ATOM   4883  HG2 ARG A 324       6.879  64.242  53.280  1.00  0.00           H  
ATOM   4884  HD3 ARG A 324       5.678  61.712  52.107  1.00  0.00           H  
ATOM   4885  HD2 ARG A 324       6.311  61.768  53.733  1.00  0.00           H  
ATOM   4886  HE  ARG A 324       8.455  62.623  52.583  1.00  0.00           H  
ATOM   4887 HH12 ARG A 324       7.434  59.508  50.173  1.00  0.00           H  
ATOM   4888 HH11 ARG A 324       6.192  60.311  51.107  1.00  0.00           H  
ATOM   4889 HH22 ARG A 324       9.614  60.214  50.310  1.00  0.00           H  
ATOM   4890 HH21 ARG A 324      10.046  61.556  51.345  1.00  0.00           H  
ATOM   4891  N   ALA A 325       5.772  67.166  50.362  1.00 20.93           N  
ATOM   4892  CA  ALA A 325       6.284  68.530  50.372  1.00 22.60           C  
ATOM   4893  C   ALA A 325       5.144  69.559  50.329  1.00 22.98           C  
ATOM   4894  O   ALA A 325       5.275  70.664  50.862  1.00 23.06           O  
ATOM   4895  CB  ALA A 325       7.247  68.744  49.214  1.00 23.15           C  
ATOM   4896  H   ALA A 325       5.868  66.611  49.523  1.00  0.00           H  
ATOM   4897  HA  ALA A 325       6.836  68.676  51.301  1.00  0.00           H  
ATOM   4898  HB1 ALA A 325       7.620  69.768  49.236  1.00  0.00           H  
ATOM   4899  HB2 ALA A 325       8.083  68.051  49.303  1.00  0.00           H  
ATOM   4900  HB3 ALA A 325       6.728  68.567  48.272  1.00  0.00           H  
ATOM   4901  N   LEU A 326       4.024  69.192  49.709  1.00 21.53           N  
ATOM   4902  CA  LEU A 326       2.887  70.112  49.567  1.00 21.29           C  
ATOM   4903  C   LEU A 326       1.825  70.000  50.675  1.00 20.70           C  
ATOM   4904  O   LEU A 326       0.954  70.870  50.800  1.00 20.81           O  
ATOM   4905  CB  LEU A 326       2.241  69.945  48.181  1.00 21.87           C  
ATOM   4906  CG  LEU A 326       3.130  70.188  46.957  1.00 22.73           C  
ATOM   4907  CD1 LEU A 326       2.447  69.703  45.690  1.00 22.69           C  
ATOM   4908  CD2 LEU A 326       3.514  71.663  46.835  1.00 23.77           C  
ATOM   4909  H   LEU A 326       3.942  68.262  49.323  1.00  0.00           H  
ATOM   4910  HA  LEU A 326       3.289  71.124  49.612  1.00  0.00           H  
ATOM   4911  HB3 LEU A 326       1.361  70.585  48.117  1.00  0.00           H  
ATOM   4912  HB2 LEU A 326       1.798  68.952  48.110  1.00  0.00           H  
ATOM   4913  HG  LEU A 326       4.046  69.612  47.087  1.00  0.00           H  
ATOM   4914 HD11 LEU A 326       3.096  69.886  44.834  1.00  0.00           H  
ATOM   4915 HD12 LEU A 326       2.246  68.635  45.771  1.00  0.00           H  
ATOM   4916 HD13 LEU A 326       1.508  70.240  45.554  1.00  0.00           H  
ATOM   4917 HD21 LEU A 326       4.145  71.803  45.957  1.00  0.00           H  
ATOM   4918 HD22 LEU A 326       2.612  72.267  46.734  1.00  0.00           H  
ATOM   4919 HD23 LEU A 326       4.059  71.972  47.727  1.00  0.00           H  
ATOM   4920  N   GLY A 327       1.880  68.929  51.459  1.00 19.08           N  
ATOM   4921  CA  GLY A 327       0.893  68.690  52.511  1.00 18.14           C  
ATOM   4922  C   GLY A 327      -0.471  68.264  51.994  1.00 17.71           C  
ATOM   4923  O   GLY A 327      -1.494  68.581  52.601  1.00 18.54           O  
ATOM   4924  H   GLY A 327       2.619  68.251  51.337  1.00  0.00           H  
ATOM   4925  HA3 GLY A 327       0.785  69.590  53.116  1.00  0.00           H  
ATOM   4926  HA2 GLY A 327       1.272  67.933  53.197  1.00  0.00           H  
ATOM   4927  N   THR A 328      -0.490  67.538  50.875  1.00 16.66           N  
ATOM   4928  CA  THR A 328      -1.738  67.111  50.223  1.00 15.33           C  
ATOM   4929  C   THR A 328      -1.923  65.589  50.378  1.00 14.95           C  
ATOM   4930  O   THR A 328      -1.134  64.958  51.070  1.00 14.49           O  
ATOM   4931  CB  THR A 328      -1.730  67.524  48.744  1.00 15.07           C  
ATOM   4932  OG1 THR A 328      -0.501  67.089  48.150  1.00 14.71           O  
ATOM   4933  CG2 THR A 328      -1.846  69.068  48.607  1.00 15.27           C  
ATOM   4934  H   THR A 328       0.377  67.258  50.440  1.00  0.00           H  
ATOM   4935  HA  THR A 328      -2.572  67.611  50.715  1.00  0.00           H  
ATOM   4936  HB  THR A 328      -2.568  67.051  48.231  1.00  0.00           H
[truncated: 628,339 more chars]
