# Supplementary material for: Allosteric Inhibitors of Macrophage Migration Inhibitory Factor (MIF) Interfere with Apoptosis-Inducing Factor (AIF) Co-Localization to Prevent Parthanatos
Source: J Med Chem. 2023 Jun 23;66(13):8767–81. doi: 10.1021/acs.jmedchem.3c00397 (PMC10350922; doi:10.1021/acs.jmedchem.3c00397)
Supplement: Supplementary file 5 — jm3c00397_si_005.pdb [file jm3c00397_si_005.pdb]

TITLE     MIF-AIF-protein-docking_pose_33
REMARK   4      COMPLIES WITH FORMAT V. 3.0, 1-DEC-2006
REMARK 888
REMARK 888 WRITTEN BY MAESTRO (A PRODUCT OF SCHRODINGER, LLC)
ATOM      1  N   PRO A   1      49.978  35.800  11.937  1.00 16.96           N1+
ATOM      2  CA  PRO A   1      49.793  36.654  13.130  1.00 15.60           C  
ATOM      3  C   PRO A   1      50.465  37.998  12.955  1.00 16.09           C  
ATOM      4  O   PRO A   1      51.387  38.141  12.145  1.00 18.36           O  
ATOM      5  CB  PRO A   1      50.398  35.937  14.322  1.00 16.75           C  
ATOM      6  CG  PRO A   1      50.416  34.487  13.886  1.00 16.18           C  
ATOM      7  CD  PRO A   1      50.480  34.468  12.329  1.00 17.05           C  
ATOM      8  H1  PRO A   1      50.638  36.237  11.309  1.00  0.00           H  
ATOM      9  H2  PRO A   1      49.096  35.698  11.456  1.00  0.00           H  
ATOM     10  HA  PRO A   1      48.728  36.805  13.303  1.00  0.00           H  
ATOM     11  HB3 PRO A   1      49.735  36.047  15.181  1.00  0.00           H  
ATOM     12  HB2 PRO A   1      51.421  36.281  14.469  1.00  0.00           H  
ATOM     13  HG3 PRO A   1      49.500  33.998  14.217  1.00  0.00           H  
ATOM     14  HG2 PRO A   1      51.301  33.998  14.292  1.00  0.00           H  
ATOM     15  HD2 PRO A   1      51.518  34.367  12.012  1.00  0.00           H  
ATOM     16  HD3 PRO A   1      49.804  33.702  11.949  1.00  0.00           H  
ATOM     17  N   MET A   2      49.983  38.992  13.697  1.00 13.43           N  
ATOM     18  CA  MET A   2      50.608  40.312  13.662  1.00 13.35           C  
ATOM     19  C   MET A   2      50.781  40.809  15.088  1.00 12.31           C  
ATOM     20  O   MET A   2      49.892  40.673  15.907  1.00 12.46           O  
ATOM     21  CB  MET A   2      49.823  41.330  12.816  1.00 19.68           C  
ATOM     22  CG  MET A   2      48.450  41.759  13.242  1.00 18.83           C  
ATOM     23  SD  MET A   2      48.028  43.380  12.398  1.00 15.88           S  
ATOM     24  CE  MET A   2      47.640  42.845  10.739  1.00 18.41           C  
ATOM     25  H   MET A   2      49.181  38.836  14.289  1.00  0.00           H  
ATOM     26  HA  MET A   2      51.598  40.203  13.222  1.00  0.00           H  
ATOM     27  HB3 MET A   2      49.780  40.975  11.786  1.00  0.00           H  
ATOM     28  HB2 MET A   2      50.440  42.215  12.666  1.00  0.00           H  
ATOM     29  HG3 MET A   2      48.431  41.897  14.324  1.00  0.00           H  
ATOM     30  HG2 MET A   2      47.725  40.998  12.950  1.00  0.00           H  
ATOM     31  HE1 MET A   2      47.373  43.709  10.132  1.00  0.00           H  
ATOM     32  HE2 MET A   2      48.509  42.350  10.304  1.00  0.00           H  
ATOM     33  HE3 MET A   2      46.803  42.149  10.768  1.00  0.00           H  
ATOM     34  N   PHE A   3      51.955  41.356  15.368  1.00 11.32           N  
ATOM     35  CA  PHE A   3      52.235  41.895  16.699  1.00 11.70           C  
ATOM     36  C   PHE A   3      52.687  43.333  16.519  1.00 12.19           C  
ATOM     37  O   PHE A   3      53.603  43.616  15.733  1.00 12.64           O  
ATOM     38  CB  PHE A   3      53.356  41.094  17.391  1.00 13.28           C  
ATOM     39  CG  PHE A   3      53.712  41.611  18.758  1.00 12.80           C  
ATOM     40  CD1 PHE A   3      52.768  41.645  19.764  1.00 12.67           C  
ATOM     41  CD2 PHE A   3      54.988  42.077  19.018  1.00 16.53           C  
ATOM     42  CE1 PHE A   3      53.094  42.158  21.040  1.00 14.88           C  
ATOM     43  CE2 PHE A   3      55.322  42.589  20.282  1.00 17.52           C  
ATOM     44  CZ  PHE A   3      54.368  42.628  21.287  1.00 15.80           C  
ATOM     45  H   PHE A   3      52.671  41.406  14.657  1.00  0.00           H  
ATOM     46  HA  PHE A   3      51.331  41.865  17.307  1.00  0.00           H  
ATOM     47  HB3 PHE A   3      54.245  41.098  16.760  1.00  0.00           H  
ATOM     48  HB2 PHE A   3      53.059  40.048  17.465  1.00  0.00           H  
ATOM     49  HD1 PHE A   3      51.769  41.278  19.580  1.00  0.00           H  
ATOM     50  HD2 PHE A   3      55.741  42.049  18.243  1.00  0.00           H  
ATOM     51  HE1 PHE A   3      52.347  42.182  21.820  1.00  0.00           H  
ATOM     52  HE2 PHE A   3      56.321  42.952  20.470  1.00  0.00           H  
ATOM     53  HZ  PHE A   3      54.619  43.024  22.259  1.00  0.00           H  
ATOM     54  N   ILE A   4      52.036  44.235  17.252  1.00 12.69           N  
ATOM     55  CA  ILE A   4      52.338  45.658  17.214  1.00 13.12           C  
ATOM     56  C   ILE A   4      52.750  46.144  18.606  1.00 11.36           C  
ATOM     57  O   ILE A   4      52.123  45.767  19.595  1.00 11.67           O  
ATOM     58  CB  ILE A   4      51.095  46.486  16.828  1.00 12.55           C  
ATOM     59  CG1 ILE A   4      50.286  45.804  15.718  1.00 19.52           C  
ATOM     60  CG2 ILE A   4      51.529  47.876  16.461  1.00 15.05           C  
ATOM     61  CD1 ILE A   4      50.997  45.692  14.415  1.00 17.04           C  
ATOM     62  H   ILE A   4      51.294  43.942  17.871  1.00  0.00           H  
ATOM     63  HA  ILE A   4      53.143  45.846  16.503  1.00  0.00           H  
ATOM     64  HB  ILE A   4      50.456  46.558  17.708  1.00  0.00           H  
ATOM     65 HG13 ILE A   4      49.348  46.340  15.573  1.00  0.00           H  
ATOM     66 HG12 ILE A   4      49.983  44.810  16.051  1.00  0.00           H  
ATOM     67 HG21 ILE A   4      50.657  48.469  16.187  1.00  0.00           H  
ATOM     68 HG22 ILE A   4      52.028  48.337  17.313  1.00  0.00           H  
ATOM     69 HG23 ILE A   4      52.218  47.831  15.618  1.00  0.00           H  
ATOM     70 HD11 ILE A   4      50.351  45.197  13.690  1.00  0.00           H  
ATOM     71 HD12 ILE A   4      51.252  46.688  14.054  1.00  0.00           H  
ATOM     72 HD13 ILE A   4      51.908  45.109  14.547  1.00  0.00           H  
ATOM     73  N   VAL A   5      53.808  46.949  18.662  1.00 11.55           N  
ATOM     74  CA  VAL A   5      54.294  47.543  19.908  1.00 11.59           C  
ATOM     75  C   VAL A   5      54.368  49.052  19.748  1.00 13.46           C  
ATOM     76  O   VAL A   5      55.086  49.547  18.872  1.00 15.20           O  
ATOM     77  CB  VAL A   5      55.714  47.090  20.257  1.00 16.26           C  
ATOM     78  CG1 VAL A   5      56.156  47.784  21.559  1.00 16.27           C  
ATOM     79  CG2 VAL A   5      55.766  45.613  20.394  1.00 21.34           C  
ATOM     80  H   VAL A   5      54.316  47.176  17.819  1.00  0.00           H  
ATOM     81  HA  VAL A   5      53.616  47.292  20.724  1.00  0.00           H  
ATOM     82  HB  VAL A   5      56.385  47.392  19.453  1.00  0.00           H  
ATOM     83 HG11 VAL A   5      57.167  47.467  21.816  1.00  0.00           H  
ATOM     84 HG12 VAL A   5      56.139  48.865  21.419  1.00  0.00           H  
ATOM     85 HG13 VAL A   5      55.475  47.512  22.366  1.00  0.00           H  
ATOM     86 HG21 VAL A   5      56.782  45.307  20.642  1.00  0.00           H  
ATOM     87 HG22 VAL A   5      55.089  45.297  21.187  1.00  0.00           H  
ATOM     88 HG23 VAL A   5      55.467  45.149  19.454  1.00  0.00           H  
ATOM     89  N   ASN A   6      53.608  49.781  20.557  1.00 11.69           N  
ATOM     90  CA  ASN A   6      53.669  51.254  20.528  1.00 11.03           C  
ATOM     91  C   ASN A   6      54.341  51.646  21.831  1.00 12.54           C  
ATOM     92  O   ASN A   6      53.902  51.223  22.902  1.00 13.31           O  
ATOM     93  CB  ASN A   6      52.257  51.857  20.462  1.00 13.29           C  
ATOM     94  CG  ASN A   6      51.651  51.726  19.095  1.00 18.94           C  
ATOM     95  OD1 ASN A   6      51.815  52.606  18.258  1.00 24.22           O  
ATOM     96  ND2 ASN A   6      50.951  50.617  18.861  1.00 22.65           N  
ATOM     97  H   ASN A   6      52.978  49.327  21.203  1.00  0.00           H  
ATOM     98  HA  ASN A   6      54.263  51.591  19.679  1.00  0.00           H  
ATOM     99  HB3 ASN A   6      52.299  52.909  20.741  1.00  0.00           H  
ATOM    100  HB2 ASN A   6      51.617  51.360  21.192  1.00  0.00           H  
ATOM    101 HD22 ASN A   6      50.519  50.473  17.959  1.00  0.00           H  
ATOM    102 HD21 ASN A   6      50.851  49.920  19.584  1.00  0.00           H  
ATOM    103  N   THR A   7      55.413  52.429  21.748  1.00 12.25           N  
ATOM    104  CA  THR A   7      56.135  52.791  22.970  1.00 10.99           C  
ATOM    105  C   THR A   7      56.717  54.189  22.908  1.00 13.86           C  
ATOM    106  O   THR A   7      56.902  54.733  21.818  1.00 13.99           O  
ATOM    107  CB  THR A   7      57.294  51.772  23.207  1.00 14.42           C  
ATOM    108  OG1 THR A   7      58.024  52.107  24.399  1.00 13.95           O  
ATOM    109  CG2 THR A   7      58.237  51.760  22.020  1.00 15.01           C  
ATOM    110  H   THR A   7      55.723  52.768  20.849  1.00  0.00           H  
ATOM    111  HA  THR A   7      55.444  52.736  23.813  1.00  0.00           H  
ATOM    112  HB  THR A   7      56.867  50.776  23.325  1.00  0.00           H  
ATOM    113  HG1 THR A   7      58.733  51.472  24.531  1.00  0.00           H  
ATOM    114 HG21 THR A   7      59.040  51.045  22.200  1.00  0.00           H  
ATOM    115 HG22 THR A   7      57.689  51.472  21.123  1.00  0.00           H  
ATOM    116 HG23 THR A   7      58.662  52.755  21.882  1.00  0.00           H  
ATOM    117  N   ASN A   8      57.006  54.754  24.090  1.00 15.09           N  
ATOM    118  CA  ASN A   8      57.624  56.074  24.176  1.00 15.82           C  
ATOM    119  C   ASN A   8      59.152  55.961  24.208  1.00 15.93           C  
ATOM    120  O   ASN A   8      59.843  56.974  24.252  1.00 17.58           O  
ATOM    121  CB  ASN A   8      57.130  56.872  25.402  1.00 14.19           C  
ATOM    122  CG  ASN A   8      57.168  56.087  26.702  1.00 13.72           C  
ATOM    123  OD1 ASN A   8      57.445  54.897  26.735  1.00 15.09           O  
ATOM    124  ND2 ASN A   8      56.889  56.781  27.803  1.00 17.28           N  
ATOM    125  H   ASN A   8      56.794  54.266  24.948  1.00  0.00           H  
ATOM    126  HA  ASN A   8      57.349  56.631  23.280  1.00  0.00           H  
ATOM    127  HB3 ASN A   8      56.112  57.221  25.220  1.00  0.00           H  
ATOM    128  HB2 ASN A   8      57.727  57.778  25.508  1.00  0.00           H  
ATOM    129 HD22 ASN A   8      56.896  56.324  28.703  1.00  0.00           H  
ATOM    130 HD21 ASN A   8      56.670  57.765  27.737  1.00  0.00           H  
ATOM    131  N   VAL A   9      59.676  54.735  24.201  1.00 15.62           N  
ATOM    132  CA  VAL A   9      61.130  54.540  24.181  1.00 17.27           C  
ATOM    133  C   VAL A   9      61.640  55.104  22.841  1.00 19.26           C  
ATOM    134  O   VAL A   9      60.997  54.937  21.804  1.00 17.61           O  
ATOM    135  CB  VAL A   9      61.458  53.019  24.332  1.00 18.30           C  
ATOM    136  CG1 VAL A   9      62.904  52.731  23.993  1.00 24.09           C  
ATOM    137  CG2 VAL A   9      61.163  52.586  25.771  1.00 18.51           C  
ATOM    138  H   VAL A   9      59.071  53.927  24.208  1.00  0.00           H  
ATOM    139  HA  VAL A   9      61.583  55.093  25.004  1.00  0.00           H  
ATOM    140  HB  VAL A   9      60.818  52.452  23.655  1.00  0.00           H  
ATOM    141 HG11 VAL A   9      63.099  51.665  24.108  1.00  0.00           H  
ATOM    142 HG12 VAL A   9      63.102  53.028  22.963  1.00  0.00           H  
ATOM    143 HG13 VAL A   9      63.553  53.293  24.665  1.00  0.00           H  
ATOM    144 HG21 VAL A   9      61.389  51.526  25.885  1.00  0.00           H  
ATOM    145 HG22 VAL A   9      61.780  53.164  26.458  1.00  0.00           H  
ATOM    146 HG23 VAL A   9      60.110  52.759  25.995  1.00  0.00           H  
ATOM    147  N   PRO A  10      62.805  55.784  22.846  1.00 20.00           N  
ATOM    148  CA  PRO A  10      63.350  56.359  21.605  1.00 20.24           C  
ATOM    149  C   PRO A  10      63.793  55.321  20.578  1.00 19.92           C  
ATOM    150  O   PRO A  10      64.205  54.212  20.936  1.00 20.22           O  
ATOM    151  CB  PRO A  10      64.537  57.209  22.067  1.00 23.29           C  
ATOM    152  CG  PRO A  10      64.614  57.065  23.555  1.00 22.84           C  
ATOM    153  CD  PRO A  10      63.665  56.025  24.021  1.00 18.89           C  
ATOM    154  HA  PRO A  10      62.600  57.009  21.154  1.00  0.00           H  
ATOM    155  HB3 PRO A  10      64.356  58.253  21.812  1.00  0.00           H  
ATOM    156  HB2 PRO A  10      65.454  56.826  21.617  1.00  0.00           H  
ATOM    157  HG3 PRO A  10      64.369  58.017  24.025  1.00  0.00           H  
ATOM    158  HG2 PRO A  10      65.628  56.784  23.841  1.00  0.00           H  
ATOM    159  HD2 PRO A  10      64.215  55.114  24.258  1.00  0.00           H  
ATOM    160  HD3 PRO A  10      63.061  56.427  24.834  1.00  0.00           H  
ATOM    161  N   ARG A  11      63.730  55.692  19.303  1.00 21.05           N  
ATOM    162  CA  ARG A  11      64.120  54.790  18.225  1.00 25.61           C  
ATOM    163  C   ARG A  11      65.535  54.235  18.418  1.00 25.65           C  
ATOM    164  O   ARG A  11      65.788  53.056  18.148  1.00 23.59           O  
ATOM    165  CB  ARG A  11      64.041  55.506  16.884  1.00 28.54           C  
ATOM    166  CG  ARG A  11      64.203  54.585  15.700  1.00 37.28           C  
ATOM    167  CD  ARG A  11      64.301  55.360  14.391  1.00 44.41           C  
ATOM    168  NE  ARG A  11      64.757  54.492  13.308  1.00 51.80           N  
ATOM    169  CZ  ARG A  11      63.948  53.832  12.484  1.00 54.12           C  
ATOM    170  NH1 ARG A  11      62.628  53.940  12.615  1.00 55.08           N  
ATOM    171  NH2 ARG A  11      64.458  53.048  11.539  1.00 55.81           N1+
ATOM    172  H   ARG A  11      63.407  56.617  19.062  1.00  0.00           H  
ATOM    173  HA  ARG A  11      63.422  53.953  18.209  1.00  0.00           H  
ATOM    174  HB3 ARG A  11      64.804  56.284  16.845  1.00  0.00           H  
ATOM    175  HB2 ARG A  11      63.088  56.029  16.808  1.00  0.00           H  
ATOM    176  HG3 ARG A  11      63.355  53.902  15.654  1.00  0.00           H  
ATOM    177  HG2 ARG A  11      65.100  53.980  15.831  1.00  0.00           H  
ATOM    178  HD3 ARG A  11      65.000  56.188  14.511  1.00  0.00           H  
ATOM    179  HD2 ARG A  11      63.324  55.772  14.139  1.00  0.00           H  
ATOM    180  HE  ARG A  11      65.759  54.410  13.205  1.00  0.00           H  
ATOM    181 HH12 ARG A  11      62.016  53.438  11.987  1.00  0.00           H  
ATOM    182 HH11 ARG A  11      62.239  54.524  13.341  1.00  0.00           H  
ATOM    183 HH22 ARG A  11      63.845  52.547  10.913  1.00  0.00           H  
ATOM    184 HH21 ARG A  11      65.460  52.955  11.448  1.00  0.00           H  
ATOM    185  N   ALA A  12      66.449  55.079  18.893  1.00 27.40           N  
ATOM    186  CA  ALA A  12      67.833  54.644  19.108  1.00 28.99           C  
ATOM    187  C   ALA A  12      67.930  53.528  20.145  1.00 29.74           C  
ATOM    188  O   ALA A  12      68.904  52.771  20.156  1.00 31.96           O  
ATOM    189  CB  ALA A  12      68.705  55.838  19.535  1.00 29.72           C  
ATOM    190  H   ALA A  12      66.192  56.032  19.110  1.00  0.00           H  
ATOM    191  HA  ALA A  12      68.219  54.264  18.163  1.00  0.00           H  
ATOM    192  HB1 ALA A  12      69.729  55.502  19.692  1.00  0.00           H  
ATOM    193  HB2 ALA A  12      68.687  56.599  18.755  1.00  0.00           H  
ATOM    194  HB3 ALA A  12      68.315  56.260  20.462  1.00  0.00           H  
ATOM    195  N   SER A  13      66.929  53.417  21.013  1.00 26.94           N  
ATOM    196  CA  SER A  13      66.927  52.374  22.034  1.00 29.02           C  
ATOM    197  C   SER A  13      66.322  51.046  21.576  1.00 27.46           C  
ATOM    198  O   SER A  13      66.294  50.076  22.340  1.00 29.72           O  
ATOM    199  CB  SER A  13      66.200  52.864  23.281  1.00 29.56           C  
ATOM    200  OG  SER A  13      66.934  53.920  23.868  1.00 31.57           O  
ATOM    201  H   SER A  13      66.152  54.061  20.973  1.00  0.00           H  
ATOM    202  HA  SER A  13      67.964  52.184  22.312  1.00  0.00           H  
ATOM    203  HB3 SER A  13      66.110  52.044  23.994  1.00  0.00           H  
ATOM    204  HB2 SER A  13      65.207  53.221  23.006  1.00  0.00           H  
ATOM    205  HG  SER A  13      66.477  54.230  24.653  1.00  0.00           H  
ATOM    206  N   VAL A  14      65.817  51.000  20.347  1.00 25.59           N  
ATOM    207  CA  VAL A  14      65.263  49.750  19.825  1.00 25.41           C  
ATOM    208  C   VAL A  14      66.466  49.047  19.212  1.00 25.06           C  
ATOM    209  O   VAL A  14      67.012  49.507  18.218  1.00 25.37           O  
ATOM    210  CB  VAL A  14      64.205  50.023  18.742  1.00 23.59           C  
ATOM    211  CG1 VAL A  14      63.713  48.701  18.143  1.00 23.79           C  
ATOM    212  CG2 VAL A  14      63.044  50.815  19.355  1.00 24.36           C  
ATOM    213  H   VAL A  14      65.814  51.829  19.770  1.00  0.00           H  
ATOM    214  HA  VAL A  14      64.839  49.152  20.631  1.00  0.00           H  
ATOM    215  HB  VAL A  14      64.658  50.620  17.950  1.00  0.00           H  
ATOM    216 HG11 VAL A  14      62.965  48.904  17.377  1.00  0.00           H  
ATOM    217 HG12 VAL A  14      64.553  48.168  17.697  1.00  0.00           H  
ATOM    218 HG13 VAL A  14      63.270  48.088  18.929  1.00  0.00           H  
ATOM    219 HG21 VAL A  14      62.293  51.010  18.590  1.00  0.00           H  
ATOM    220 HG22 VAL A  14      62.597  50.237  20.164  1.00  0.00           H  
ATOM    221 HG23 VAL A  14      63.416  51.761  19.747  1.00  0.00           H  
ATOM    222  N   PRO A  15      66.872  47.899  19.774  1.00 24.56           N  
ATOM    223  CA  PRO A  15      68.045  47.254  19.180  1.00 26.10           C  
ATOM    224  C   PRO A  15      67.906  46.726  17.771  1.00 28.19           C  
ATOM    225  O   PRO A  15      66.812  46.388  17.320  1.00 25.01           O  
ATOM    226  CB  PRO A  15      68.386  46.138  20.165  1.00 27.08           C  
ATOM    227  CG  PRO A  15      67.142  45.872  20.910  1.00 26.94           C  
ATOM    228  CD  PRO A  15      66.313  47.132  20.900  1.00 23.60           C  
ATOM    229  HA  PRO A  15      68.864  47.972  19.191  1.00  0.00           H  
ATOM    230  HB3 PRO A  15      69.153  46.487  20.855  1.00  0.00           H  
ATOM    231  HB2 PRO A  15      68.674  45.243  19.612  1.00  0.00           H  
ATOM    232  HG3 PRO A  15      67.385  45.606  21.939  1.00  0.00           H  
ATOM    233  HG2 PRO A  15      66.589  45.071  20.421  1.00  0.00           H  
ATOM    234  HD2 PRO A  15      65.275  46.878  20.684  1.00  0.00           H  
ATOM    235  HD3 PRO A  15      66.480  47.680  21.828  1.00  0.00           H  
ATOM    236  N   ASP A  16      69.037  46.677  17.074  1.00 29.92           N  
ATOM    237  CA  ASP A  16      69.074  46.121  15.734  1.00 33.28           C  
ATOM    238  C   ASP A  16      68.724  44.657  15.979  1.00 31.41           C  
ATOM    239  O   ASP A  16      69.180  44.056  16.961  1.00 36.24           O  
ATOM    240  CB  ASP A  16      70.487  46.185  15.146  1.00 36.20           C  
ATOM    241  CG  ASP A  16      70.911  47.592  14.774  1.00 42.28           C  
ATOM    242  OD1 ASP A  16      72.098  47.770  14.420  1.00 45.80           O  
ATOM    243  OD2 ASP A  16      70.073  48.518  14.832  1.00 42.98           O1-
ATOM    244  H   ASP A  16      69.893  47.030  17.476  1.00  0.00           H  
ATOM    245  HA  ASP A  16      68.346  46.603  15.081  1.00  0.00           H  
ATOM    246  HB3 ASP A  16      70.541  45.545  14.265  1.00  0.00           H  
ATOM    247  HB2 ASP A  16      71.196  45.770  15.863  1.00  0.00           H  
ATOM    248  N   GLY A  17      67.927  44.085  15.091  1.00 31.12           N  
ATOM    249  CA  GLY A  17      67.555  42.696  15.249  1.00 26.96           C  
ATOM    250  C   GLY A  17      66.287  42.477  16.051  1.00 24.12           C  
ATOM    251  O   GLY A  17      65.790  41.359  16.114  1.00 24.01           O  
ATOM    252  H   GLY A  17      67.580  44.618  14.307  1.00  0.00           H  
ATOM    253  HA3 GLY A  17      68.376  42.153  15.715  1.00  0.00           H  
ATOM    254  HA2 GLY A  17      67.444  42.239  14.266  1.00  0.00           H  
ATOM    255  N   PHE A  18      65.753  43.533  16.652  1.00 22.94           N  
ATOM    256  CA  PHE A  18      64.536  43.394  17.447  1.00 21.09           C  
ATOM    257  C   PHE A  18      63.343  42.845  16.660  1.00 18.77           C  
ATOM    258  O   PHE A  18      62.637  41.967  17.144  1.00 18.06           O  
ATOM    259  CB  PHE A  18      64.160  44.732  18.076  1.00 21.90           C  
ATOM    260  CG  PHE A  18      63.138  44.623  19.171  1.00 21.75           C  
ATOM    261  CD1 PHE A  18      63.301  43.716  20.207  1.00 22.46           C  
ATOM    262  CD2 PHE A  18      61.998  45.426  19.155  1.00 23.05           C  
ATOM    263  CE1 PHE A  18      62.348  43.602  21.211  1.00 23.28           C  
ATOM    264  CE2 PHE A  18      61.046  45.318  20.152  1.00 21.13           C  
ATOM    265  CZ  PHE A  18      61.219  44.408  21.180  1.00 23.87           C  
ATOM    266  H   PHE A  18      66.189  44.440  16.561  1.00  0.00           H  
ATOM    267  HA  PHE A  18      64.749  42.696  18.256  1.00  0.00           H  
ATOM    268  HB3 PHE A  18      63.791  45.405  17.302  1.00  0.00           H  
ATOM    269  HB2 PHE A  18      65.057  45.213  18.467  1.00  0.00           H  
ATOM    270  HD1 PHE A  18      64.179  43.086  20.241  1.00  0.00           H  
ATOM    271  HD2 PHE A  18      61.852  46.141  18.358  1.00  0.00           H  
ATOM    272  HE1 PHE A  18      62.488  42.890  22.011  1.00  0.00           H  
ATOM    273  HE2 PHE A  18      60.166  45.944  20.129  1.00  0.00           H  
ATOM    274  HZ  PHE A  18      60.475  44.325  21.959  1.00  0.00           H  
ATOM    275  N   LEU A  19      63.102  43.352  15.455  1.00 20.13           N  
ATOM    276  CA  LEU A  19      61.970  42.860  14.679  1.00 17.80           C  
ATOM    277  C   LEU A  19      62.141  41.380  14.360  1.00 18.79           C  
ATOM    278  O   LEU A  19      61.188  40.595  14.406  1.00 16.97           O  
ATOM    279  CB  LEU A  19      61.826  43.645  13.374  1.00 22.26           C  
ATOM    280  CG  LEU A  19      61.377  45.102  13.510  1.00 25.32           C  
ATOM    281  CD1 LEU A  19      61.161  45.695  12.131  1.00 25.36           C  
ATOM    282  CD2 LEU A  19      60.102  45.160  14.306  1.00 23.67           C  
ATOM    283  H   LEU A  19      63.702  44.074  15.082  1.00  0.00           H  
ATOM    284  HA  LEU A  19      61.062  42.989  15.267  1.00  0.00           H  
ATOM    285  HB3 LEU A  19      61.139  43.118  12.712  1.00  0.00           H  
ATOM    286  HB2 LEU A  19      62.767  43.609  12.827  1.00  0.00           H  
ATOM    287  HG  LEU A  19      62.150  45.669  14.029  1.00  0.00           H  
ATOM    288 HD11 LEU A  19      60.842  46.732  12.228  1.00  0.00           H  
ATOM    289 HD12 LEU A  19      62.093  45.653  11.567  1.00  0.00           H  
ATOM    290 HD13 LEU A  19      60.393  45.126  11.607  1.00  0.00           H  
ATOM    291 HD21 LEU A  19      59.781  46.197  14.403  1.00  0.00           H  
ATOM    292 HD22 LEU A  19      59.327  44.587  13.795  1.00  0.00           H  
ATOM    293 HD23 LEU A  19      60.271  44.738  15.296  1.00  0.00           H  
ATOM    294  N   SER A  20      63.370  40.998  14.044  1.00 19.47           N  
ATOM    295  CA  SER A  20      63.668  39.611  13.718  1.00 20.75           C  
ATOM    296  C   SER A  20      63.505  38.705  14.940  1.00 18.90           C  
ATOM    297  O   SER A  20      62.985  37.586  14.833  1.00 18.90           O  
ATOM    298  CB  SER A  20      65.094  39.528  13.174  1.00 22.49           C  
ATOM    299  OG  SER A  20      65.102  39.973  11.836  1.00 27.15           O  
ATOM    300  H   SER A  20      64.120  41.675  14.027  1.00  0.00           H  
ATOM    301  HA  SER A  20      62.978  39.279  12.943  1.00  0.00           H  
ATOM    302  HB3 SER A  20      65.438  38.495  13.215  1.00  0.00           H  
ATOM    303  HB2 SER A  20      65.748  40.162  13.772  1.00  0.00           H  
ATOM    304  HG  SER A  20      65.996  39.924  11.487  1.00  0.00           H  
ATOM    305  N   GLU A  21      63.937  39.176  16.099  1.00 18.41           N  
ATOM    306  CA  GLU A  21      63.800  38.383  17.308  1.00 18.61           C  
ATOM    307  C   GLU A  21      62.326  38.168  17.617  1.00 17.66           C  
ATOM    308  O   GLU A  21      61.913  37.073  17.967  1.00 19.47           O  
ATOM    309  CB  GLU A  21      64.478  39.067  18.490  1.00 21.29           C  
ATOM    310  CG  GLU A  21      64.311  38.294  19.793  1.00 22.95           C  
ATOM    311  CD  GLU A  21      65.188  38.825  20.896  1.00 25.86           C  
ATOM    312  OE1 GLU A  21      65.383  40.058  20.940  1.00 27.41           O  
ATOM    313  OE2 GLU A  21      65.679  38.011  21.710  1.00 24.91           O1-
ATOM    314  H   GLU A  21      64.365  40.090  16.145  1.00  0.00           H  
ATOM    315  HA  GLU A  21      64.270  37.413  17.147  1.00  0.00           H  
ATOM    316  HB3 GLU A  21      64.072  40.071  18.610  1.00  0.00           H  
ATOM    317  HB2 GLU A  21      65.540  39.191  18.276  1.00  0.00           H  
ATOM    318  HG3 GLU A  21      64.541  37.242  19.622  1.00  0.00           H  
ATOM    319  HG2 GLU A  21      63.268  38.334  20.107  1.00  0.00           H  
ATOM    320  N   LEU A  22      61.528  39.225  17.499  1.00 17.72           N  
ATOM    321  CA  LEU A  22      60.090  39.101  17.759  1.00 16.46           C  
ATOM    322  C   LEU A  22      59.467  38.106  16.758  1.00 15.97           C  
ATOM    323  O   LEU A  22      58.623  37.283  17.117  1.00 15.61           O  
ATOM    324  CB  LEU A  22      59.412  40.481  17.634  1.00 15.78           C  
ATOM    325  CG  LEU A  22      59.617  41.506  18.777  1.00 15.75           C  
ATOM    326  CD1 LEU A  22      59.077  42.885  18.353  1.00 15.84           C  
ATOM    327  CD2 LEU A  22      58.912  41.018  20.028  1.00 15.66           C  
ATOM    328  H   LEU A  22      61.912  40.120  17.229  1.00  0.00           H  
ATOM    329  HA  LEU A  22      59.944  38.724  18.772  1.00  0.00           H  
ATOM    330  HB3 LEU A  22      58.343  40.341  17.469  1.00  0.00           H  
ATOM    331  HB2 LEU A  22      59.704  40.938  16.689  1.00  0.00           H  
ATOM    332  HG  LEU A  22      60.683  41.594  18.985  1.00  0.00           H  
ATOM    333 HD11 LEU A  22      59.226  43.599  19.163  1.00  0.00           H  
ATOM    334 HD12 LEU A  22      59.610  43.227  17.466  1.00  0.00           H  
ATOM    335 HD13 LEU A  22      58.013  42.806  18.129  1.00  0.00           H  
ATOM    336 HD21 LEU A  22      59.057  41.739  20.832  1.00  0.00           H  
ATOM    337 HD22 LEU A  22      57.847  40.909  19.826  1.00  0.00           H  
ATOM    338 HD23 LEU A  22      59.326  40.054  20.326  1.00  0.00           H  
ATOM    339  N   THR A  23      59.883  38.188  15.501  1.00 17.05           N  
ATOM    340  CA  THR A  23      59.349  37.286  14.488  1.00 15.66           C  
ATOM    341  C   THR A  23      59.623  35.833  14.856  1.00 16.13           C  
ATOM    342  O   THR A  23      58.718  34.988  14.867  1.00 17.64           O  
ATOM    343  CB  THR A  23      59.958  37.588  13.122  1.00 15.86           C  
ATOM    344  OG1 THR A  23      59.613  38.936  12.743  1.00 15.51           O  
ATOM    345  CG2 THR A  23      59.444  36.619  12.069  1.00 14.34           C  
ATOM    346  H   THR A  23      60.573  38.878  15.242  1.00  0.00           H  
ATOM    347  HA  THR A  23      58.270  37.432  14.428  1.00  0.00           H  
ATOM    348  HB  THR A  23      61.043  37.501  13.188  1.00  0.00           H  
ATOM    349  HG1 THR A  23      59.993  39.134  11.884  1.00  0.00           H  
ATOM    350 HG21 THR A  23      59.895  36.856  11.105  1.00  0.00           H  
ATOM    351 HG22 THR A  23      59.709  35.600  12.352  1.00  0.00           H  
ATOM    352 HG23 THR A  23      58.360  36.705  11.994  1.00  0.00           H  
ATOM    353  N   GLN A  24      60.881  35.557  15.187  1.00 16.41           N  
ATOM    354  CA  GLN A  24      61.272  34.196  15.532  1.00 19.02           C  
ATOM    355  C   GLN A  24      60.577  33.677  16.782  1.00 16.34           C  
ATOM    356  O   GLN A  24      60.063  32.565  16.791  1.00 18.83           O  
ATOM    357  CB  GLN A  24      62.792  34.141  15.691  1.00 20.35           C  
ATOM    358  CG  GLN A  24      63.519  34.489  14.389  1.00 34.50           C  
ATOM    359  CD  GLN A  24      65.040  34.424  14.496  1.00 40.73           C  
ATOM    360  OE1 GLN A  24      65.593  34.131  15.561  1.00 46.29           O  
ATOM    361  NE2 GLN A  24      65.723  34.697  13.383  1.00 43.65           N  
ATOM    362  H   GLN A  24      61.573  36.293  15.201  1.00  0.00           H  
ATOM    363  HA  GLN A  24      60.998  33.546  14.701  1.00  0.00           H  
ATOM    364  HB3 GLN A  24      63.087  33.143  16.015  1.00  0.00           H  
ATOM    365  HB2 GLN A  24      63.100  34.834  16.475  1.00  0.00           H  
ATOM    366  HG3 GLN A  24      63.221  35.486  14.065  1.00  0.00           H  
ATOM    367  HG2 GLN A  24      63.183  33.820  13.597  1.00  0.00           H  
ATOM    368 HE22 GLN A  24      66.733  34.670  13.391  1.00  0.00           H  
ATOM    369 HE21 GLN A  24      65.230  34.931  12.533  1.00  0.00           H  
ATOM    370  N   GLN A  25      60.565  34.488  17.839  1.00 15.84           N  
ATOM    371  CA  GLN A  25      59.952  34.092  19.092  1.00 15.76           C  
ATOM    372  C   GLN A  25      58.445  33.883  18.948  1.00 14.57           C  
ATOM    373  O   GLN A  25      57.869  32.973  19.538  1.00 15.46           O  
ATOM    374  CB  GLN A  25      60.247  35.147  20.163  1.00 16.97           C  
ATOM    375  CG  GLN A  25      61.704  35.184  20.620  1.00 21.52           C  
ATOM    376  CD  GLN A  25      62.121  33.869  21.241  1.00 26.53           C  
ATOM    377  OE1 GLN A  25      63.066  33.224  20.789  1.00 32.94           O  
ATOM    378  NE2 GLN A  25      61.408  33.455  22.272  1.00 25.63           N  
ATOM    379  H   GLN A  25      60.991  35.402  17.779  1.00  0.00           H  
ATOM    380  HA  GLN A  25      60.398  33.149  19.408  1.00  0.00           H  
ATOM    381  HB3 GLN A  25      59.602  34.976  21.025  1.00  0.00           H  
ATOM    382  HB2 GLN A  25      59.960  36.130  19.790  1.00  0.00           H  
ATOM    383  HG3 GLN A  25      61.836  35.987  21.346  1.00  0.00           H  
ATOM    384  HG2 GLN A  25      62.347  35.402  19.767  1.00  0.00           H  
ATOM    385 HE22 GLN A  25      61.638  32.585  22.730  1.00  0.00           H  
ATOM    386 HE21 GLN A  25      60.632  34.010  22.604  1.00  0.00           H  
ATOM    387  N   LEU A  26      57.796  34.730  18.162  1.00 16.25           N  
ATOM    388  CA  LEU A  26      56.365  34.572  17.970  1.00 15.51           C  
ATOM    389  C   LEU A  26      56.046  33.348  17.105  1.00 16.78           C  
ATOM    390  O   LEU A  26      55.033  32.687  17.318  1.00 18.44           O  
ATOM    391  CB  LEU A  26      55.777  35.840  17.337  1.00 16.76           C  
ATOM    392  CG  LEU A  26      55.612  36.949  18.380  1.00 19.05           C  
ATOM    393  CD1 LEU A  26      55.268  38.275  17.705  1.00 20.75           C  
ATOM    394  CD2 LEU A  26      54.520  36.556  19.326  1.00 20.90           C  
ATOM    395  H   LEU A  26      58.296  35.477  17.702  1.00  0.00           H  
ATOM    396  HA  LEU A  26      55.902  34.431  18.947  1.00  0.00           H  
ATOM    397  HB3 LEU A  26      54.807  35.609  16.896  1.00  0.00           H  
ATOM    398  HB2 LEU A  26      56.435  36.186  16.540  1.00  0.00           H  
ATOM    399  HG  LEU A  26      56.544  37.060  18.935  1.00  0.00           H  
ATOM    400 HD11 LEU A  26      55.156  39.050  18.462  1.00  0.00           H  
ATOM    401 HD12 LEU A  26      56.069  38.552  17.019  1.00  0.00           H  
ATOM    402 HD13 LEU A  26      54.336  38.169  17.151  1.00  0.00           H  
ATOM    403 HD21 LEU A  26      54.391  37.335  20.076  1.00  0.00           H  
ATOM    404 HD22 LEU A  26      53.590  36.425  18.773  1.00  0.00           H  
ATOM    405 HD23 LEU A  26      54.785  35.620  19.817  1.00  0.00           H  
ATOM    406  N   ALA A  27      56.895  33.055  16.128  1.00 18.35           N  
ATOM    407  CA  ALA A  27      56.645  31.877  15.296  1.00 18.99           C  
ATOM    408  C   ALA A  27      56.696  30.668  16.223  1.00 18.83           C  
ATOM    409  O   ALA A  27      55.842  29.787  16.162  1.00 19.61           O  
ATOM    410  CB  ALA A  27      57.692  31.761  14.212  1.00 20.92           C  
ATOM    411  H   ALA A  27      57.702  33.641  15.967  1.00  0.00           H  
ATOM    412  HA  ALA A  27      55.656  31.951  14.843  1.00  0.00           H  
ATOM    413  HB1 ALA A  27      57.490  30.880  13.604  1.00  0.00           H  
ATOM    414  HB2 ALA A  27      57.665  32.651  13.583  1.00  0.00           H  
ATOM    415  HB3 ALA A  27      58.679  31.669  14.667  1.00  0.00           H  
ATOM    416  N   GLN A  28      57.697  30.641  17.099  1.00 19.98           N  
ATOM    417  CA  GLN A  28      57.838  29.536  18.043  1.00 20.28           C  
ATOM    418  C   GLN A  28      56.641  29.411  18.986  1.00 20.69           C  
ATOM    419  O   GLN A  28      56.091  28.319  19.169  1.00 21.07           O  
ATOM    420  CB  GLN A  28      59.134  29.724  18.844  1.00 22.18           C  
ATOM    421  CG  GLN A  28      59.540  28.545  19.701  1.00 33.36           C  
ATOM    422  CD  GLN A  28      60.863  28.786  20.392  1.00 39.49           C  
ATOM    423  OE1 GLN A  28      61.807  29.308  19.786  1.00 43.86           O  
ATOM    424  NE2 GLN A  28      60.944  28.416  21.667  1.00 44.42           N  
ATOM    425  H   GLN A  28      58.373  31.391  17.118  1.00  0.00           H  
ATOM    426  HA  GLN A  28      57.921  28.610  17.473  1.00  0.00           H  
ATOM    427  HB3 GLN A  28      59.043  30.611  19.471  1.00  0.00           H  
ATOM    428  HB2 GLN A  28      59.947  29.971  18.162  1.00  0.00           H  
ATOM    429  HG3 GLN A  28      59.612  27.653  19.080  1.00  0.00           H  
ATOM    430  HG2 GLN A  28      58.769  28.358  20.449  1.00  0.00           H  
ATOM    431 HE22 GLN A  28      61.804  28.553  22.179  1.00  0.00           H  
ATOM    432 HE21 GLN A  28      60.145  27.998  22.123  1.00  0.00           H  
ATOM    433  N   ALA A  29      56.223  30.536  19.573  1.00 18.01           N  
ATOM    434  CA  ALA A  29      55.113  30.553  20.520  1.00 18.46           C  
ATOM    435  C   ALA A  29      53.737  30.200  19.984  1.00 19.05           C  
ATOM    436  O   ALA A  29      52.933  29.539  20.662  1.00 20.50           O  
ATOM    437  CB  ALA A  29      55.050  31.932  21.197  1.00 17.57           C  
ATOM    438  H   ALA A  29      56.678  31.413  19.365  1.00  0.00           H  
ATOM    439  HA  ALA A  29      55.348  29.827  21.298  1.00  0.00           H  
ATOM    440  HB1 ALA A  29      54.224  31.952  21.907  1.00  0.00           H  
ATOM    441  HB2 ALA A  29      55.985  32.122  21.724  1.00  0.00           H  
ATOM    442  HB3 ALA A  29      54.898  32.703  20.441  1.00  0.00           H  
ATOM    443  N   THR A  30      53.444  30.665  18.771  1.00 20.58           N  
ATOM    444  CA  THR A  30      52.145  30.413  18.153  1.00 20.07           C  
ATOM    445  C   THR A  30      52.087  29.147  17.302  1.00 21.87           C  
ATOM    446  O   THR A  30      50.999  28.667  16.990  1.00 20.68           O  
ATOM    447  CB  THR A  30      51.733  31.550  17.221  1.00 18.57           C  
ATOM    448  OG1 THR A  30      52.698  31.676  16.173  1.00 20.25           O  
ATOM    449  CG2 THR A  30      51.603  32.855  17.993  1.00 18.88           C  
ATOM    450  H   THR A  30      54.127  31.205  18.259  1.00  0.00           H  
ATOM    451  HA  THR A  30      51.399  30.329  18.944  1.00  0.00           H  
ATOM    452  HB  THR A  30      50.766  31.308  16.779  1.00  0.00           H  
ATOM    453  HG1 THR A  30      52.441  32.390  15.586  1.00  0.00           H  
ATOM    454 HG21 THR A  30      51.309  33.653  17.311  1.00  0.00           H  
ATOM    455 HG22 THR A  30      50.847  32.744  18.770  1.00  0.00           H  
ATOM    456 HG23 THR A  30      52.561  33.104  18.451  1.00  0.00           H  
ATOM    457  N   GLY A  31      53.254  28.653  16.891  1.00 22.24           N  
ATOM    458  CA  GLY A  31      53.304  27.463  16.065  1.00 23.33           C  
ATOM    459  C   GLY A  31      53.073  27.784  14.598  1.00 24.12           C  
ATOM    460  O   GLY A  31      53.066  26.890  13.763  1.00 25.45           O  
ATOM    461  H   GLY A  31      54.116  29.109  17.154  1.00  0.00           H  
ATOM    462  HA3 GLY A  31      52.548  26.754  16.404  1.00  0.00           H  
ATOM    463  HA2 GLY A  31      54.274  26.980  16.182  1.00  0.00           H  
ATOM    464  N   LYS A  32      52.878  29.063  14.289  1.00 24.20           N  
ATOM    465  CA  LYS A  32      52.650  29.497  12.913  1.00 23.95           C  
ATOM    466  C   LYS A  32      53.989  29.692  12.198  1.00 21.49           C  
ATOM    467  O   LYS A  32      54.987  30.049  12.822  1.00 21.28           O  
ATOM    468  CB  LYS A  32      51.854  30.804  12.898  1.00 25.57           C  
ATOM    469  CG  LYS A  32      50.637  30.815  13.806  1.00 29.89           C  
ATOM    470  CD  LYS A  32      49.365  30.494  13.045  1.00 29.86           C  
ATOM    471  CE  LYS A  32      48.153  30.548  13.958  1.00 31.29           C  
ATOM    472  NZ  LYS A  32      46.891  30.293  13.225  1.00 33.36           N1+
ATOM    473  H   LYS A  32      52.885  29.764  15.016  1.00  0.00           H  
ATOM    474  HA  LYS A  32      52.079  28.730  12.391  1.00  0.00           H  
ATOM    475  HB3 LYS A  32      51.545  31.027  11.877  1.00  0.00           H  
ATOM    476  HB2 LYS A  32      52.512  31.630  13.168  1.00  0.00           H  
ATOM    477  HG3 LYS A  32      50.542  31.795  14.273  1.00  0.00           H  
ATOM    478  HG2 LYS A  32      50.774  30.088  14.606  1.00  0.00           H  
ATOM    479  HD3 LYS A  32      49.445  29.500  12.607  1.00  0.00           H  
ATOM    480  HD2 LYS A  32      49.238  31.209  12.231  1.00  0.00           H  
ATOM    481  HE3 LYS A  32      48.102  31.526  14.437  1.00  0.00           H  
ATOM    482  HE2 LYS A  32      48.265  29.811  14.754  1.00  0.00           H  
ATOM    483  HZ1 LYS A  32      46.113  30.338  13.867  1.00  0.00           H  
ATOM    484  HZ2 LYS A  32      46.773  30.990  12.504  1.00  0.00           H  
ATOM    485  HZ3 LYS A  32      46.926  29.376  12.803  1.00  0.00           H  
ATOM    486  N   PRO A  33      54.031  29.461  10.875  1.00 22.78           N  
ATOM    487  CA  PRO A  33      55.308  29.639  10.167  1.00 19.26           C  
ATOM    488  C   PRO A  33      55.758  31.098  10.196  1.00 18.94           C  
ATOM    489  O   PRO A  33      54.935  32.010  10.096  1.00 20.14           O  
ATOM    490  CB  PRO A  33      55.031  29.149   8.742  1.00 24.63           C  
ATOM    491  CG  PRO A  33      53.546  28.962   8.634  1.00 23.07           C  
ATOM    492  CD  PRO A  33      52.925  29.032  10.000  1.00 22.77           C  
ATOM    493  HA  PRO A  33      56.071  29.011  10.628  1.00  0.00           H  
ATOM    494  HB3 PRO A  33      55.529  28.192   8.584  1.00  0.00           H  
ATOM    495  HB2 PRO A  33      55.353  29.908   8.029  1.00  0.00           H  
ATOM    496  HG3 PRO A  33      53.335  27.990   8.188  1.00  0.00           H  
ATOM    497  HG2 PRO A  33      53.126  29.746   8.004  1.00  0.00           H  
ATOM    498  HD2 PRO A  33      52.146  29.794  10.003  1.00  0.00           H  
ATOM    499  HD3 PRO A  33      52.596  28.036  10.298  1.00  0.00           H  
ATOM    500  N   PRO A  34      57.068  31.335  10.329  1.00 17.30           N  
ATOM    501  CA  PRO A  34      57.570  32.724  10.362  1.00 18.32           C  
ATOM    502  C   PRO A  34      57.208  33.562   9.136  1.00 17.43           C  
ATOM    503  O   PRO A  34      57.122  34.795   9.221  1.00 16.87           O  
ATOM    504  CB  PRO A  34      59.079  32.580  10.516  1.00 20.73           C  
ATOM    505  CG  PRO A  34      59.385  31.137  10.268  1.00 22.35           C  
ATOM    506  CD  PRO A  34      58.136  30.332  10.481  1.00 19.89           C  
ATOM    507  HA  PRO A  34      57.174  33.217  11.250  1.00  0.00           H  
ATOM    508  HB3 PRO A  34      59.366  32.842  11.535  1.00  0.00           H  
ATOM    509  HB2 PRO A  34      59.579  33.191   9.765  1.00  0.00           H  
ATOM    510  HG3 PRO A  34      60.154  30.804  10.965  1.00  0.00           H  
ATOM    511  HG2 PRO A  34      59.729  31.010   9.241  1.00  0.00           H  
ATOM    512  HD2 PRO A  34      58.047  29.590   9.688  1.00  0.00           H  
ATOM    513  HD3 PRO A  34      58.125  29.948  11.501  1.00  0.00           H  
ATOM    514  N   GLN A  35      57.011  32.907   7.994  1.00 18.03           N  
ATOM    515  CA  GLN A  35      56.636  33.606   6.779  1.00 17.02           C  
ATOM    516  C   GLN A  35      55.314  34.325   6.961  1.00 19.41           C  
ATOM    517  O   GLN A  35      55.027  35.275   6.235  1.00 19.80           O  
ATOM    518  CB  GLN A  35      56.491  32.628   5.605  1.00 18.12           C  
ATOM    519  CG  GLN A  35      57.811  32.098   5.107  1.00 19.31           C  
ATOM    520  CD  GLN A  35      58.213  30.795   5.777  1.00 24.67           C  
ATOM    521  OE1 GLN A  35      57.658  30.391   6.810  1.00 20.82           O  
ATOM    522  NE2 GLN A  35      59.188  30.120   5.181  1.00 26.70           N  
ATOM    523  H   GLN A  35      57.122  31.903   7.961  1.00  0.00           H  
ATOM    524  HA  GLN A  35      57.407  34.338   6.538  1.00  0.00           H  
ATOM    525  HB3 GLN A  35      55.966  33.119   4.786  1.00  0.00           H  
ATOM    526  HB2 GLN A  35      55.857  31.793   5.906  1.00  0.00           H  
ATOM    527  HG3 GLN A  35      58.587  32.846   5.273  1.00  0.00           H  
ATOM    528  HG2 GLN A  35      57.758  31.950   4.029  1.00  0.00           H  
ATOM    529 HE22 GLN A  35      59.508  29.244   5.570  1.00  0.00           H  
ATOM    530 HE21 GLN A  35      59.610  30.482   4.338  1.00  0.00           H  
ATOM    531  N   TYR A  36      54.512  33.885   7.931  1.00 17.86           N  
ATOM    532  CA  TYR A  36      53.220  34.512   8.144  1.00 17.74           C  
ATOM    533  C   TYR A  36      53.169  35.442   9.364  1.00 17.86           C  
ATOM    534  O   TYR A  36      52.112  35.964   9.701  1.00 19.55           O  
ATOM    535  CB  TYR A  36      52.132  33.441   8.235  1.00 20.60           C  
ATOM    536  CG  TYR A  36      51.754  32.873   6.873  1.00 22.69           C  
ATOM    537  CD1 TYR A  36      50.671  33.389   6.156  1.00 26.21           C  
ATOM    538  CD2 TYR A  36      52.464  31.807   6.315  1.00 25.42           C  
ATOM    539  CE1 TYR A  36      50.298  32.849   4.904  1.00 28.27           C  
ATOM    540  CE2 TYR A  36      52.103  31.265   5.073  1.00 24.78           C  
ATOM    541  CZ  TYR A  36      51.023  31.786   4.376  1.00 28.87           C  
ATOM    542  OH  TYR A  36      50.660  31.244   3.154  1.00 29.60           O  
ATOM    543  H   TYR A  36      54.803  33.115   8.517  1.00  0.00           H  
ATOM    544  HA  TYR A  36      53.005  35.119   7.264  1.00  0.00           H  
ATOM    545  HB3 TYR A  36      51.246  33.864   8.709  1.00  0.00           H  
ATOM    546  HB2 TYR A  36      52.472  32.633   8.883  1.00  0.00           H  
ATOM    547  HD1 TYR A  36      50.102  34.215   6.557  1.00  0.00           H  
ATOM    548  HD2 TYR A  36      53.308  31.385   6.841  1.00  0.00           H  
ATOM    549  HE1 TYR A  36      49.458  33.263   4.366  1.00  0.00           H  
ATOM    550  HE2 TYR A  36      52.666  30.441   4.659  1.00  0.00           H  
ATOM    551  HH  TYR A  36      51.256  30.524   2.933  1.00  0.00           H  
ATOM    552  N   ILE A  37      54.310  35.669   9.999  1.00 15.58           N  
ATOM    553  CA  ILE A  37      54.353  36.563  11.171  1.00 14.45           C  
ATOM    554  C   ILE A  37      54.738  37.986  10.736  1.00 14.77           C  
ATOM    555  O   ILE A  37      55.747  38.175  10.024  1.00 14.21           O  
ATOM    556  CB  ILE A  37      55.405  36.081  12.210  1.00 15.99           C  
ATOM    557  CG1 ILE A  37      55.082  34.636  12.673  1.00 18.57           C  
ATOM    558  CG2 ILE A  37      55.476  37.067  13.362  1.00 16.07           C  
ATOM    559  CD1 ILE A  37      53.967  34.518  13.685  1.00 18.15           C  
ATOM    560  H   ILE A  37      55.161  35.228   9.682  1.00  0.00           H  
ATOM    561  HA  ILE A  37      53.369  36.586  11.641  1.00  0.00           H  
ATOM    562  HB  ILE A  37      56.379  36.067  11.719  1.00  0.00           H  
ATOM    563 HG13 ILE A  37      55.985  34.177  13.077  1.00  0.00           H  
ATOM    564 HG12 ILE A  37      54.846  34.022  11.803  1.00  0.00           H  
ATOM    565 HG21 ILE A  37      56.215  36.726  14.088  1.00  0.00           H  
ATOM    566 HG22 ILE A  37      55.764  38.048  12.985  1.00  0.00           H  
ATOM    567 HG23 ILE A  37      54.500  37.136  13.842  1.00  0.00           H  
ATOM    568 HD11 ILE A  37      53.819  33.470  13.944  1.00  0.00           H  
ATOM    569 HD12 ILE A  37      54.229  35.080  14.582  1.00  0.00           H  
ATOM    570 HD13 ILE A  37      53.047  34.920  13.261  1.00  0.00           H  
ATOM    571  N   ALA A  38      53.936  38.975  11.149  1.00 12.54           N  
ATOM    572  CA  ALA A  38      54.210  40.388  10.836  1.00 12.31           C  
ATOM    573  C   ALA A  38      54.440  41.126  12.147  1.00 12.59           C  
ATOM    574  O   ALA A  38      53.752  40.877  13.129  1.00 12.57           O  
ATOM    575  CB  ALA A  38      53.025  41.017  10.082  1.00 13.25           C  
ATOM    576  H   ALA A  38      53.112  38.763  11.693  1.00  0.00           H  
ATOM    577  HA  ALA A  38      55.108  40.455  10.221  1.00  0.00           H  
ATOM    578  HB1 ALA A  38      53.247  42.060   9.861  1.00  0.00           H  
ATOM    579  HB2 ALA A  38      52.859  40.476   9.150  1.00  0.00           H  
ATOM    580  HB3 ALA A  38      52.129  40.961  10.699  1.00  0.00           H  
ATOM    581  N   VAL A  39      55.419  42.022  12.155  1.00 11.24           N  
ATOM    582  CA  VAL A  39      55.739  42.794  13.353  1.00 11.74           C  
ATOM    583  C   VAL A  39      55.902  44.272  13.001  1.00 13.02           C  
ATOM    584  O   VAL A  39      56.381  44.639  11.911  1.00 14.03           O  
ATOM    585  CB  VAL A  39      57.033  42.272  14.029  1.00 14.83           C  
ATOM    586  CG1 VAL A  39      57.392  43.146  15.228  1.00 18.78           C  
ATOM    587  CG2 VAL A  39      56.812  40.838  14.497  1.00 15.43           C  
ATOM    588  H   VAL A  39      55.962  42.184  11.319  1.00  0.00           H  
ATOM    589  HA  VAL A  39      54.915  42.695  14.060  1.00  0.00           H  
ATOM    590  HB  VAL A  39      57.851  42.294  13.309  1.00  0.00           H  
ATOM    591 HG11 VAL A  39      58.303  42.769  15.694  1.00  0.00           H  
ATOM    592 HG12 VAL A  39      57.553  44.172  14.895  1.00  0.00           H  
ATOM    593 HG13 VAL A  39      56.578  43.123  15.953  1.00  0.00           H  
ATOM    594 HG21 VAL A  39      57.719  40.467  14.973  1.00  0.00           H  
ATOM    595 HG22 VAL A  39      55.990  40.812  15.213  1.00  0.00           H  
ATOM    596 HG23 VAL A  39      56.568  40.209  13.641  1.00  0.00           H  
ATOM    597  N   HIS A  40      55.475  45.125  13.925  1.00 14.44           N  
ATOM    598  CA  HIS A  40      55.514  46.572  13.726  1.00 11.72           C  
ATOM    599  C   HIS A  40      55.875  47.196  15.056  1.00 13.05           C  
ATOM    600  O   HIS A  40      55.177  46.964  16.040  1.00 15.08           O  
ATOM    601  CB  HIS A  40      54.113  47.050  13.287  1.00 14.19           C  
ATOM    602  CG  HIS A  40      53.996  48.528  13.031  1.00 14.20           C  
ATOM    603  ND1 HIS A  40      52.778  49.144  12.827  1.00 12.76           N  
ATOM    604  CD2 HIS A  40      54.930  49.503  12.922  1.00 12.74           C  
ATOM    605  CE1 HIS A  40      52.963  50.436  12.602  1.00 12.85           C  
ATOM    606  NE2 HIS A  40      54.263  50.683  12.656  1.00 13.53           N  
ATOM    607  H   HIS A  40      55.106  44.780  14.800  1.00  0.00           H  
ATOM    608  HA  HIS A  40      56.257  46.831  12.972  1.00  0.00           H  
ATOM    609  HB3 HIS A  40      53.379  46.755  14.038  1.00  0.00           H  
ATOM    610  HB2 HIS A  40      53.809  46.504  12.394  1.00  0.00           H  
ATOM    611  HD1 HIS A  40      51.926  48.603  12.866  1.00  0.00           H  
ATOM    612  HD2 HIS A  40      55.976  49.264  13.044  1.00  0.00           H  
ATOM    613  HE1 HIS A  40      52.115  51.078  12.418  1.00  0.00           H  
ATOM    614  N   VAL A  41      56.973  47.958  15.093  1.00 12.75           N  
ATOM    615  CA  VAL A  41      57.392  48.624  16.332  1.00 12.62           C  
ATOM    616  C   VAL A  41      57.335  50.138  16.104  1.00 12.16           C  
ATOM    617  O   VAL A  41      57.867  50.642  15.124  1.00 14.35           O  
ATOM    618  CB  VAL A  41      58.828  48.192  16.740  1.00 14.92           C  
ATOM    619  CG1 VAL A  41      59.268  48.963  17.966  1.00 15.57           C  
ATOM    620  CG2 VAL A  41      58.851  46.694  17.034  1.00 15.76           C  
ATOM    621  H   VAL A  41      57.528  48.083  14.259  1.00  0.00           H  
ATOM    622  HA  VAL A  41      56.700  48.358  17.131  1.00  0.00           H  
ATOM    623  HB  VAL A  41      59.513  48.405  15.919  1.00  0.00           H  
ATOM    624 HG11 VAL A  41      60.276  48.655  18.247  1.00  0.00           H  
ATOM    625 HG12 VAL A  41      59.263  50.030  17.747  1.00  0.00           H  
ATOM    626 HG13 VAL A  41      58.584  48.758  18.790  1.00  0.00           H  
ATOM    627 HG21 VAL A  41      59.859  46.394  17.320  1.00  0.00           H  
ATOM    628 HG22 VAL A  41      58.163  46.473  17.849  1.00  0.00           H  
ATOM    629 HG23 VAL A  41      58.547  46.143  16.144  1.00  0.00           H  
ATOM    630  N   VAL A  42      56.678  50.845  17.014  1.00 13.19           N  
ATOM    631  CA  VAL A  42      56.470  52.291  16.881  1.00 13.35           C  
ATOM    632  C   VAL A  42      57.042  52.997  18.090  1.00 14.24           C  
ATOM    633  O   VAL A  42      56.379  53.113  19.126  1.00 13.33           O  
ATOM    634  CB  VAL A  42      54.965  52.639  16.813  1.00 12.92           C  
ATOM    635  CG1 VAL A  42      54.805  54.062  16.389  1.00 15.52           C  
ATOM    636  CG2 VAL A  42      54.233  51.694  15.815  1.00 17.68           C  
ATOM    637  H   VAL A  42      56.300  50.388  17.833  1.00  0.00           H  
ATOM    638  HA  VAL A  42      56.967  52.649  15.980  1.00  0.00           H  
ATOM    639  HB  VAL A  42      54.528  52.513  17.803  1.00  0.00           H  
ATOM    640 HG11 VAL A  42      53.745  54.311  16.340  1.00  0.00           H  
ATOM    641 HG12 VAL A  42      55.297  54.714  17.111  1.00  0.00           H  
ATOM    642 HG13 VAL A  42      55.256  54.203  15.407  1.00  0.00           H  
ATOM    643 HG21 VAL A  42      53.175  51.953  15.779  1.00  0.00           H  
ATOM    644 HG22 VAL A  42      54.668  51.806  14.822  1.00  0.00           H  
ATOM    645 HG23 VAL A  42      54.343  50.661  16.144  1.00  0.00           H  
ATOM    646  N   PRO A  43      58.280  53.476  17.975  1.00 14.94           N  
ATOM    647  CA  PRO A  43      58.936  54.176  19.071  1.00 15.70           C  
ATOM    648  C   PRO A  43      58.643  55.678  19.052  1.00 15.20           C  
ATOM    649  O   PRO A  43      57.905  56.187  18.180  1.00 14.64           O  
ATOM    650  CB  PRO A  43      60.421  53.900  18.825  1.00 17.53           C  
ATOM    651  CG  PRO A  43      60.518  53.762  17.323  1.00 18.90           C  
ATOM    652  CD  PRO A  43      59.140  53.395  16.784  1.00 17.72           C  
ATOM    653  HA  PRO A  43      58.629  53.747  20.025  1.00  0.00           H  
ATOM    654  HB3 PRO A  43      60.694  52.953  19.292  1.00  0.00           H  
ATOM    655  HB2 PRO A  43      61.006  54.761  19.146  1.00  0.00           H  
ATOM    656  HG3 PRO A  43      61.226  52.972  17.076  1.00  0.00           H  
ATOM    657  HG2 PRO A  43      60.836  54.712  16.892  1.00  0.00           H  
ATOM    658  HD2 PRO A  43      58.824  54.149  16.061  1.00  0.00           H  
ATOM    659  HD3 PRO A  43      59.157  52.368  16.422  1.00  0.00           H  
ATOM    660  N   ASP A  44      59.216  56.366  20.043  1.00 15.34           N  
ATOM    661  CA  ASP A  44      59.109  57.828  20.175  1.00 16.01           C  
ATOM    662  C   ASP A  44      57.696  58.355  20.272  1.00 14.03           C  
ATOM    663  O   ASP A  44      57.423  59.495  19.854  1.00 15.06           O  
ATOM    664  CB  ASP A  44      59.798  58.472  18.988  1.00 17.90           C  
ATOM    665  CG  ASP A  44      61.292  58.238  19.002  1.00 22.91           C  
ATOM    666  OD1 ASP A  44      61.937  58.720  19.949  1.00 26.81           O  
ATOM    667  OD2 ASP A  44      61.807  57.576  18.086  1.00 25.96           O1-
ATOM    668  H   ASP A  44      59.753  55.883  20.749  1.00  0.00           H  
ATOM    669  HA  ASP A  44      59.643  58.125  21.077  1.00  0.00           H  
ATOM    670  HB3 ASP A  44      59.599  59.544  18.992  1.00  0.00           H  
ATOM    671  HB2 ASP A  44      59.378  58.074  18.064  1.00  0.00           H  
ATOM    672  N   GLN A  45      56.803  57.553  20.841  1.00 13.71           N  
ATOM    673  CA  GLN A  45      55.405  57.957  20.950  1.00 14.34           C  
ATOM    674  C   GLN A  45      55.101  58.802  22.179  1.00 14.06           C  
ATOM    675  O   GLN A  45      55.792  58.697  23.193  1.00 16.50           O  
ATOM    676  CB  GLN A  45      54.500  56.721  20.963  1.00 14.01           C  
ATOM    677  CG  GLN A  45      54.526  55.920  19.645  1.00 13.69           C  
ATOM    678  CD  GLN A  45      54.157  56.765  18.442  1.00 15.90           C  
ATOM    679  OE1 GLN A  45      52.973  56.994  18.182  1.00 17.06           O  
ATOM    680  NE2 GLN A  45      55.166  57.236  17.704  1.00 15.25           N  
ATOM    681  H   GLN A  45      57.090  56.656  21.205  1.00  0.00           H  
ATOM    682  HA  GLN A  45      55.156  58.546  20.068  1.00  0.00           H  
ATOM    683  HB3 GLN A  45      53.477  57.025  21.181  1.00  0.00           H  
ATOM    684  HB2 GLN A  45      54.789  56.070  21.787  1.00  0.00           H  
ATOM    685  HG3 GLN A  45      53.838  55.077  19.720  1.00  0.00           H  
ATOM    686  HG2 GLN A  45      55.518  55.495  19.498  1.00  0.00           H  
ATOM    687 HE22 GLN A  45      54.975  57.804  16.892  1.00  0.00           H  
ATOM    688 HE21 GLN A  45      56.120  57.023  17.958  1.00  0.00           H  
ATOM    689  N   LEU A  46      54.072  59.646  22.064  1.00 13.38           N  
ATOM    690  CA  LEU A  46      53.645  60.505  23.166  1.00 12.03           C  
ATOM    691  C   LEU A  46      52.617  59.671  23.925  1.00 13.75           C  
ATOM    692  O   LEU A  46      51.461  59.514  23.487  1.00 12.84           O  
ATOM    693  CB  LEU A  46      53.030  61.786  22.588  1.00 13.05           C  
ATOM    694  CG  LEU A  46      52.401  62.754  23.584  1.00 17.06           C  
ATOM    695  CD1 LEU A  46      53.446  63.128  24.634  1.00 20.37           C  
ATOM    696  CD2 LEU A  46      51.915  63.995  22.835  1.00 18.02           C  
ATOM    697  H   LEU A  46      53.561  59.704  21.194  1.00  0.00           H  
ATOM    698  HA  LEU A  46      54.490  60.746  23.811  1.00  0.00           H  
ATOM    699  HB3 LEU A  46      52.291  61.519  21.832  1.00  0.00           H  
ATOM    700  HB2 LEU A  46      53.783  62.312  22.002  1.00  0.00           H  
ATOM    701  HG  LEU A  46      51.555  62.271  24.072  1.00  0.00           H  
ATOM    702 HD11 LEU A  46      53.009  63.820  25.352  1.00  0.00           H  
ATOM    703 HD12 LEU A  46      53.778  62.229  25.153  1.00  0.00           H  
ATOM    704 HD13 LEU A  46      54.298  63.601  24.146  1.00  0.00           H  
ATOM    705 HD21 LEU A  46      51.464  64.693  23.540  1.00  0.00           H  
ATOM    706 HD22 LEU A  46      52.760  64.475  22.339  1.00  0.00           H  
ATOM    707 HD23 LEU A  46      51.175  63.704  22.090  1.00  0.00           H  
ATOM    708  N   MET A  47      53.038  59.118  25.057  1.00 14.08           N  
ATOM    709  CA  MET A  47      52.172  58.236  25.827  1.00 12.93           C  
ATOM    710  C   MET A  47      52.366  58.386  27.316  1.00 13.99           C  
ATOM    711  O   MET A  47      53.388  58.924  27.783  1.00 16.04           O  
ATOM    712  CB  MET A  47      52.501  56.760  25.512  1.00 15.96           C  
ATOM    713  CG  MET A  47      52.808  56.455  24.079  1.00 20.17           C  
ATOM    714  SD  MET A  47      53.302  54.714  23.863  1.00 20.13           S  
ATOM    715  CE  MET A  47      52.107  53.867  24.750  1.00 24.09           C  
ATOM    716  H   MET A  47      53.971  59.308  25.394  1.00  0.00           H  
ATOM    717  HA  MET A  47      51.131  58.437  25.574  1.00  0.00           H  
ATOM    718  HB3 MET A  47      51.678  56.128  25.846  1.00  0.00           H  
ATOM    719  HB2 MET A  47      53.335  56.437  26.135  1.00  0.00           H  
ATOM    720  HG3 MET A  47      53.611  57.105  23.734  1.00  0.00           H  
ATOM    721  HG2 MET A  47      51.929  56.660  23.468  1.00  0.00           H  
ATOM    722  HE1 MET A  47      52.302  52.796  24.693  1.00  0.00           H  
ATOM    723  HE2 MET A  47      52.133  54.186  25.793  1.00  0.00           H  
ATOM    724  HE3 MET A  47      51.124  54.079  24.330  1.00  0.00           H  
ATOM    725  N   ALA A  48      51.381  57.887  28.051  1.00 12.35           N  
ATOM    726  CA  ALA A  48      51.462  57.836  29.499  1.00 11.62           C  
ATOM    727  C   ALA A  48      50.749  56.565  29.962  1.00 13.70           C  
ATOM    728  O   ALA A  48      49.826  56.068  29.305  1.00 13.08           O  
ATOM    729  CB  ALA A  48      50.823  59.064  30.118  1.00 13.45           C  
ATOM    730  H   ALA A  48      50.548  57.531  27.604  1.00  0.00           H  
ATOM    731  HA  ALA A  48      52.509  57.789  29.797  1.00  0.00           H  
ATOM    732  HB1 ALA A  48      50.895  59.004  31.203  1.00  0.00           H  
ATOM    733  HB2 ALA A  48      51.340  59.958  29.768  1.00  0.00           H  
ATOM    734  HB3 ALA A  48      49.774  59.115  29.826  1.00  0.00           H  
ATOM    735  N   PHE A  49      51.196  56.039  31.101  1.00 11.33           N  
ATOM    736  CA  PHE A  49      50.633  54.821  31.683  1.00 12.49           C  
ATOM    737  C   PHE A  49      50.481  55.171  33.163  1.00 12.99           C  
ATOM    738  O   PHE A  49      51.483  55.423  33.851  1.00 15.78           O  
ATOM    739  CB  PHE A  49      51.607  53.643  31.483  1.00 13.45           C  
ATOM    740  CG  PHE A  49      51.031  52.296  31.845  1.00 15.21           C  
ATOM    741  CD1 PHE A  49      50.708  51.999  33.162  1.00 14.71           C  
ATOM    742  CD2 PHE A  49      50.812  51.327  30.866  1.00 16.47           C  
ATOM    743  CE1 PHE A  49      50.172  50.755  33.508  1.00 16.12           C  
ATOM    744  CE2 PHE A  49      50.277  50.089  31.204  1.00 17.40           C  
ATOM    745  CZ  PHE A  49      49.959  49.805  32.520  1.00 17.85           C  
ATOM    746  H   PHE A  49      51.955  56.483  31.599  1.00  0.00           H  
ATOM    747  HA  PHE A  49      49.662  54.597  31.240  1.00  0.00           H  
ATOM    748  HB3 PHE A  49      52.510  53.819  32.068  1.00  0.00           H  
ATOM    749  HB2 PHE A  49      51.945  53.625  30.447  1.00  0.00           H  
ATOM    750  HD1 PHE A  49      50.869  52.734  33.937  1.00  0.00           H  
ATOM    751  HD2 PHE A  49      51.058  51.535  29.836  1.00  0.00           H  
ATOM    752  HE1 PHE A  49      49.927  50.540  34.537  1.00  0.00           H  
ATOM    753  HE2 PHE A  49      50.109  49.346  30.439  1.00  0.00           H  
ATOM    754  HZ  PHE A  49      49.545  48.841  32.778  1.00  0.00           H  
ATOM    755  N   GLY A  50      49.240  55.228  33.635  1.00 12.74           N  
ATOM    756  CA  GLY A  50      48.999  55.595  35.026  1.00 15.23           C  
ATOM    757  C   GLY A  50      49.360  57.049  35.314  1.00 16.97           C  
ATOM    758  O   GLY A  50      49.595  57.430  36.479  1.00 17.23           O  
ATOM    759  H   GLY A  50      48.460  55.018  33.030  1.00  0.00           H  
ATOM    760  HA3 GLY A  50      49.579  54.942  35.679  1.00  0.00           H  
ATOM    761  HA2 GLY A  50      47.950  55.428  35.269  1.00  0.00           H  
ATOM    762  N   GLY A  51      49.412  57.872  34.269  1.00 16.11           N  
ATOM    763  CA  GLY A  51      49.748  59.274  34.463  1.00 17.22           C  
ATOM    764  C   GLY A  51      51.241  59.589  34.405  1.00 16.59           C  
ATOM    765  O   GLY A  51      51.641  60.744  34.562  1.00 17.65           O  
ATOM    766  H   GLY A  51      49.217  57.523  33.341  1.00  0.00           H  
ATOM    767  HA3 GLY A  51      49.345  59.613  35.417  1.00  0.00           H  
ATOM    768  HA2 GLY A  51      49.222  59.877  33.723  1.00  0.00           H  
ATOM    769  N   SER A  52      52.052  58.569  34.161  1.00 15.69           N  
ATOM    770  CA  SER A  52      53.498  58.724  34.091  1.00 16.84           C  
ATOM    771  C   SER A  52      54.043  58.500  32.681  1.00 17.14           C  
ATOM    772  O   SER A  52      53.550  57.624  31.952  1.00 17.38           O  
ATOM    773  CB  SER A  52      54.153  57.713  35.036  1.00 16.58           C  
ATOM    774  OG  SER A  52      55.542  57.581  34.751  1.00 20.81           O  
ATOM    775  H   SER A  52      51.671  57.644  34.018  1.00  0.00           H  
ATOM    776  HA  SER A  52      53.761  59.730  34.414  1.00  0.00           H  
ATOM    777  HB3 SER A  52      53.667  56.744  34.925  1.00  0.00           H  
ATOM    778  HB2 SER A  52      54.024  58.043  36.067  1.00  0.00           H  
ATOM    779  HG  SER A  52      55.934  56.944  35.353  1.00  0.00           H  
ATOM    780  N   SER A  53      55.068  59.260  32.293  1.00 16.08           N  
ATOM    781  CA  SER A  53      55.634  59.064  30.973  1.00 17.37           C  
ATOM    782  C   SER A  53      56.955  58.274  30.997  1.00 16.71           C  
ATOM    783  O   SER A  53      57.735  58.349  30.058  1.00 18.89           O  
ATOM    784  CB  SER A  53      55.783  60.394  30.212  1.00 21.33           C  
ATOM    785  OG  SER A  53      56.593  61.322  30.914  1.00 27.10           O  
ATOM    786  H   SER A  53      55.441  59.962  32.916  1.00  0.00           H  
ATOM    787  HA  SER A  53      54.920  58.460  30.412  1.00  0.00           H  
ATOM    788  HB3 SER A  53      54.797  60.827  30.044  1.00  0.00           H  
ATOM    789  HB2 SER A  53      56.217  60.203  29.231  1.00  0.00           H  
ATOM    790  HG  SER A  53      56.661  62.135  30.409  1.00  0.00           H  
ATOM    791  N   GLU A  54      57.184  57.531  32.078  1.00 17.45           N  
ATOM    792  CA  GLU A  54      58.351  56.640  32.161  1.00 19.19           C  
ATOM    793  C   GLU A  54      58.097  55.616  31.042  1.00 18.84           C  
ATOM    794  O   GLU A  54      56.979  55.532  30.522  1.00 17.11           O  
ATOM    795  CB  GLU A  54      58.398  55.933  33.512  1.00 23.50           C  
ATOM    796  CG  GLU A  54      59.123  56.770  34.576  1.00 30.20           C  
ATOM    797  CD  GLU A  54      60.443  57.356  34.063  1.00 37.41           C  
ATOM    798  OE1 GLU A  54      60.491  58.565  33.742  1.00 40.47           O  
ATOM    799  OE2 GLU A  54      61.440  56.607  33.978  1.00 41.78           O1-
ATOM    800  H   GLU A  54      56.550  57.573  32.863  1.00  0.00           H  
ATOM    801  HA  GLU A  54      59.273  57.192  31.980  1.00  0.00           H  
ATOM    802  HB3 GLU A  54      58.902  54.973  33.401  1.00  0.00           H  
ATOM    803  HB2 GLU A  54      57.383  55.721  33.847  1.00  0.00           H  
ATOM    804  HG3 GLU A  54      59.317  56.152  35.453  1.00  0.00           H  
ATOM    805  HG2 GLU A  54      58.471  57.578  34.906  1.00  0.00           H  
ATOM    806  N   PRO A  55      59.113  54.832  30.665  1.00 16.69           N  
ATOM    807  CA  PRO A  55      58.902  53.852  29.588  1.00 16.11           C  
ATOM    808  C   PRO A  55      57.697  52.955  29.779  1.00 13.31           C  
ATOM    809  O   PRO A  55      57.462  52.421  30.866  1.00 15.35           O  
ATOM    810  CB  PRO A  55      60.215  53.079  29.562  1.00 18.30           C  
ATOM    811  CG  PRO A  55      61.214  54.130  29.999  1.00 18.30           C  
ATOM    812  CD  PRO A  55      60.504  54.779  31.155  1.00 17.72           C  
ATOM    813  HA  PRO A  55      58.793  54.388  28.645  1.00  0.00           H  
ATOM    814  HB3 PRO A  55      60.435  52.780  28.537  1.00  0.00           H  
ATOM    815  HB2 PRO A  55      60.179  52.286  30.308  1.00  0.00           H  
ATOM    816  HG3 PRO A  55      61.340  54.860  29.200  1.00  0.00           H  
ATOM    817  HG2 PRO A  55      62.116  53.637  30.363  1.00  0.00           H  
ATOM    818  HD2 PRO A  55      60.553  54.120  32.022  1.00  0.00           H  
ATOM    819  HD3 PRO A  55      60.878  55.795  31.280  1.00  0.00           H  
ATOM    820  N   CYS A  56      56.930  52.779  28.700  1.00 15.53           N  
ATOM    821  CA  CYS A  56      55.750  51.937  28.736  1.00 13.85           C  
ATOM    822  C   CYS A  56      55.458  51.445  27.333  1.00 12.09           C  
ATOM    823  O   CYS A  56      56.078  51.906  26.386  1.00 12.47           O  
ATOM    824  CB  CYS A  56      54.539  52.705  29.264  1.00 13.36           C  
ATOM    825  SG  CYS A  56      53.988  54.105  28.237  1.00 16.32           S  
ATOM    826  H   CYS A  56      57.167  53.238  27.832  1.00  0.00           H  
ATOM    827  HA  CYS A  56      55.941  51.080  29.382  1.00  0.00           H  
ATOM    828  HB3 CYS A  56      54.751  53.061  30.273  1.00  0.00           H  
ATOM    829  HB2 CYS A  56      53.708  52.014  29.407  1.00  0.00           H  
ATOM    830  HG  CYS A  56      52.929  54.686  28.807  1.00  0.00           H  
ATOM    831  N   ALA A  57      54.533  50.499  27.195  1.00 14.39           N  
ATOM    832  CA  ALA A  57      54.195  50.028  25.846  1.00 13.83           C  
ATOM    833  C   ALA A  57      52.752  49.583  25.788  1.00 13.79           C  
ATOM    834  O   ALA A  57      52.248  48.996  26.745  1.00 14.15           O  
ATOM    835  CB  ALA A  57      55.083  48.863  25.457  1.00 14.27           C  
ATOM    836  H   ALA A  57      54.075  50.118  28.009  1.00  0.00           H  
ATOM    837  HA  ALA A  57      54.346  50.841  25.136  1.00  0.00           H  
ATOM    838  HB1 ALA A  57      54.821  48.524  24.455  1.00  0.00           H  
ATOM    839  HB2 ALA A  57      56.126  49.180  25.472  1.00  0.00           H  
ATOM    840  HB3 ALA A  57      54.942  48.047  26.165  1.00  0.00           H  
ATOM    841  N   LEU A  58      52.093  49.863  24.664  1.00 12.12           N  
ATOM    842  CA  LEU A  58      50.713  49.426  24.439  1.00 11.34           C  
ATOM    843  C   LEU A  58      50.852  48.600  23.169  1.00 11.57           C  
ATOM    844  O   LEU A  58      51.326  49.097  22.148  1.00 12.56           O  
ATOM    845  CB  LEU A  58      49.767  50.617  24.235  1.00 11.13           C  
ATOM    846  CG  LEU A  58      49.689  51.572  25.428  1.00 12.01           C  
ATOM    847  CD1 LEU A  58      48.753  52.741  25.082  1.00 14.37           C  
ATOM    848  CD2 LEU A  58      49.227  50.829  26.677  1.00 14.53           C  
ATOM    849  H   LEU A  58      52.545  50.393  23.932  1.00  0.00           H  
ATOM    850  HA  LEU A  58      50.369  48.803  25.265  1.00  0.00           H  
ATOM    851  HB3 LEU A  58      48.768  50.249  24.001  1.00  0.00           H  
ATOM    852  HB2 LEU A  58      50.071  51.172  23.348  1.00  0.00           H  
ATOM    853  HG  LEU A  58      50.686  51.973  25.614  1.00  0.00           H  
ATOM    854 HD11 LEU A  58      48.695  53.424  25.930  1.00  0.00           H  
ATOM    855 HD12 LEU A  58      49.140  53.273  24.213  1.00  0.00           H  
ATOM    856 HD13 LEU A  58      47.758  52.356  24.858  1.00  0.00           H  
ATOM    857 HD21 LEU A  58      49.177  51.524  27.516  1.00  0.00           H  
ATOM    858 HD22 LEU A  58      48.239  50.402  26.502  1.00  0.00           H  
ATOM    859 HD23 LEU A  58      49.932  50.032  26.908  1.00  0.00           H  
ATOM    860  N   CYS A  59      50.432  47.344  23.256  1.00 11.48           N  
ATOM    861  CA  CYS A  59      50.622  46.385  22.174  1.00 11.72           C  
ATOM    862  C   CYS A  59      49.381  45.603  21.813  1.00 10.96           C  
ATOM    863  O   CYS A  59      48.379  45.630  22.503  1.00 12.33           O  
ATOM    864  CB  CYS A  59      51.672  45.344  22.597  1.00 12.66           C  
ATOM    865  SG  CYS A  59      53.176  45.983  23.418  1.00 14.28           S  
ATOM    866  H   CYS A  59      49.964  47.024  24.092  1.00  0.00           H  
ATOM    867  HA  CYS A  59      50.979  46.913  21.290  1.00  0.00           H  
ATOM    868  HB3 CYS A  59      51.961  44.753  21.729  1.00  0.00           H  
ATOM    869  HB2 CYS A  59      51.201  44.600  23.239  1.00  0.00           H  
ATOM    870  HG  CYS A  59      53.985  44.964  23.723  1.00  0.00           H  
ATOM    871  N   SER A  60      49.464  44.910  20.688  1.00 12.48           N  
ATOM    872  CA  SER A  60      48.367  44.035  20.303  1.00 12.43           C  
ATOM    873  C   SER A  60      48.935  42.814  19.587  1.00 12.84           C  
ATOM    874  O   SER A  60      49.969  42.909  18.913  1.00 13.00           O  
ATOM    875  CB  SER A  60      47.389  44.743  19.363  1.00 14.75           C  
ATOM    876  OG  SER A  60      48.039  45.113  18.164  1.00 15.93           O  
ATOM    877  H   SER A  60      50.284  44.990  20.104  1.00  0.00           H  
ATOM    878  HA  SER A  60      47.835  43.712  21.198  1.00  0.00           H  
ATOM    879  HB3 SER A  60      46.995  45.633  19.852  1.00  0.00           H  
ATOM    880  HB2 SER A  60      46.558  44.075  19.134  1.00  0.00           H  
ATOM    881  HG  SER A  60      47.415  45.555  17.584  1.00  0.00           H  
ATOM    882  N   LEU A  61      48.289  41.669  19.783  1.00 11.20           N  
ATOM    883  CA  LEU A  61      48.661  40.451  19.066  1.00 12.81           C  
ATOM    884  C   LEU A  61      47.368  39.930  18.427  1.00 10.96           C  
ATOM    885  O   LEU A  61      46.382  39.667  19.139  1.00 13.53           O  
ATOM    886  CB  LEU A  61      49.222  39.359  20.007  1.00 14.00           C  
ATOM    887  CG  LEU A  61      49.585  38.044  19.256  1.00 15.92           C  
ATOM    888  CD1 LEU A  61      50.732  38.290  18.273  1.00 16.41           C  
ATOM    889  CD2 LEU A  61      50.001  36.953  20.254  1.00 18.51           C  
ATOM    890  H   LEU A  61      47.523  41.628  20.440  1.00  0.00           H  
ATOM    891  HA  LEU A  61      49.390  40.684  18.290  1.00  0.00           H  
ATOM    892  HB3 LEU A  61      48.492  39.141  20.787  1.00  0.00           H  
ATOM    893  HB2 LEU A  61      50.107  39.740  20.517  1.00  0.00           H  
ATOM    894  HG  LEU A  61      48.711  37.700  18.702  1.00  0.00           H  
ATOM    895 HD11 LEU A  61      50.975  37.361  17.756  1.00  0.00           H  
ATOM    896 HD12 LEU A  61      50.432  39.042  17.544  1.00  0.00           H  
ATOM    897 HD13 LEU A  61      51.610  38.641  18.817  1.00  0.00           H  
ATOM    898 HD21 LEU A  61      50.252  36.041  19.714  1.00  0.00           H  
ATOM    899 HD22 LEU A  61      50.870  37.291  20.820  1.00  0.00           H  
ATOM    900 HD23 LEU A  61      49.178  36.755  20.940  1.00  0.00           H  
ATOM    901  N   HIS A  62      47.348  39.823  17.094  1.00 13.15           N  
ATOM    902  CA  HIS A  62      46.192  39.302  16.356  1.00 13.63           C  
ATOM    903  C   HIS A  62      46.603  37.950  15.786  1.00 14.29           C  
ATOM    904  O   HIS A  62      47.687  37.816  15.229  1.00 16.13           O  
ATOM    905  CB  HIS A  62      45.831  40.203  15.161  1.00 14.15           C  
ATOM    906  CG  HIS A  62      45.241  41.531  15.535  1.00 15.43           C  
ATOM    907  ND1 HIS A  62      46.004  42.593  15.959  1.00 18.23           N  
ATOM    908  CD2 HIS A  62      43.969  41.982  15.473  1.00 14.85           C  
ATOM    909  CE1 HIS A  62      45.226  43.649  16.142  1.00 15.11           C  
ATOM    910  NE2 HIS A  62      43.985  43.299  15.854  1.00 17.41           N  
ATOM    911  H   HIS A  62      48.152  40.107  16.553  1.00  0.00           H  
ATOM    912  HA  HIS A  62      45.335  39.190  17.021  1.00  0.00           H  
ATOM    913  HB3 HIS A  62      45.140  39.672  14.505  1.00  0.00           H  
ATOM    914  HB2 HIS A  62      46.717  40.361  14.548  1.00  0.00           H  
ATOM    915  HD1 HIS A  62      46.999  42.483  16.082  1.00  0.00           H  
ATOM    916  HD2 HIS A  62      43.176  41.318  15.162  1.00  0.00           H  
ATOM    917  HE1 HIS A  62      45.654  44.584  16.474  1.00  0.00           H  
ATOM    918  N   SER A  63      45.761  36.941  15.935  1.00 11.80           N  
ATOM    919  CA  SER A  63      46.071  35.636  15.367  1.00 14.27           C  
ATOM    920  C   SER A  63      44.769  34.928  15.061  1.00 13.19           C  
ATOM    921  O   SER A  63      43.763  35.125  15.759  1.00 12.50           O  
ATOM    922  CB  SER A  63      46.895  34.809  16.358  1.00 16.16           C  
ATOM    923  OG  SER A  63      47.141  33.491  15.865  1.00 18.38           O  
ATOM    924  H   SER A  63      44.899  37.074  16.445  1.00  0.00           H  
ATOM    925  HA  SER A  63      46.639  35.767  14.445  1.00  0.00           H  
ATOM    926  HB3 SER A  63      46.363  34.747  17.308  1.00  0.00           H  
ATOM    927  HB2 SER A  63      47.844  35.308  16.547  1.00  0.00           H  
ATOM    928  HG  SER A  63      47.657  32.999  16.507  1.00  0.00           H  
ATOM    929  N   ILE A  64      44.776  34.113  14.015  1.00 12.56           N  
ATOM    930  CA  ILE A  64      43.577  33.329  13.691  1.00 12.13           C  
ATOM    931  C   ILE A  64      43.734  32.065  14.557  1.00 16.80           C  
ATOM    932  O   ILE A  64      44.448  31.115  14.218  1.00 18.07           O  
ATOM    933  CB  ILE A  64      43.531  32.974  12.189  1.00 13.40           C  
ATOM    934  CG1 ILE A  64      43.496  34.266  11.371  1.00 13.32           C  
ATOM    935  CG2 ILE A  64      42.303  32.060  11.883  1.00 13.75           C  
ATOM    936  CD1 ILE A  64      43.610  34.023   9.842  1.00 14.90           C  
ATOM    937  H   ILE A  64      45.604  34.033  13.442  1.00  0.00           H  
ATOM    938  HA  ILE A  64      42.678  33.876  13.979  1.00  0.00           H  
ATOM    939  HB  ILE A  64      44.440  32.429  11.935  1.00  0.00           H  
ATOM    940 HG13 ILE A  64      44.304  34.922  11.695  1.00  0.00           H  
ATOM    941 HG12 ILE A  64      42.572  34.804  11.584  1.00  0.00           H  
ATOM    942 HG21 ILE A  64      42.285  31.818  10.819  1.00  0.00           H  
ATOM    943 HG22 ILE A  64      42.380  31.141  12.462  1.00  0.00           H  
ATOM    944 HG23 ILE A  64      41.385  32.582  12.152  1.00  0.00           H  
ATOM    945 HD11 ILE A  64      43.578  34.979   9.319  1.00  0.00           H  
ATOM    946 HD12 ILE A  64      44.552  33.521   9.623  1.00  0.00           H  
ATOM    947 HD13 ILE A  64      42.780  33.400   9.510  1.00  0.00           H  
ATOM    948  N   GLY A  65      43.082  32.069  15.704  1.00 15.41           N  
ATOM    949  CA  GLY A  65      43.219  30.934  16.604  1.00 17.87           C  
ATOM    950  C   GLY A  65      44.499  31.077  17.424  1.00 18.79           C  
ATOM    951  O   GLY A  65      45.251  32.047  17.269  1.00 17.38           O  
ATOM    952  H   GLY A  65      42.495  32.854  15.949  1.00  0.00           H  
ATOM    953  HA3 GLY A  65      43.261  30.012  16.024  1.00  0.00           H  
ATOM    954  HA2 GLY A  65      42.360  30.897  17.275  1.00  0.00           H  
ATOM    955  N   LYS A  66      44.782  30.091  18.273  1.00 18.37           N  
ATOM    956  CA  LYS A  66      45.965  30.125  19.134  1.00 18.23           C  
ATOM    957  C   LYS A  66      45.916  31.292  20.138  1.00 16.95           C  
ATOM    958  O   LYS A  66      46.950  31.810  20.566  1.00 17.00           O  
ATOM    959  CB  LYS A  66      47.253  30.205  18.305  1.00 21.81           C  
ATOM    960  CG  LYS A  66      47.458  29.047  17.315  1.00 26.79           C  
ATOM    961  CD  LYS A  66      47.225  27.672  17.942  1.00 29.97           C  
ATOM    962  CE  LYS A  66      48.449  27.171  18.691  1.00 32.84           C  
ATOM    963  NZ  LYS A  66      48.374  25.696  18.966  1.00 36.37           N1+
ATOM    964  H   LYS A  66      44.170  29.289  18.337  1.00  0.00           H  
ATOM    965  HA  LYS A  66      45.991  29.196  19.703  1.00  0.00           H  
ATOM    966  HB3 LYS A  66      48.111  30.262  18.976  1.00  0.00           H  
ATOM    967  HB2 LYS A  66      47.276  31.151  17.763  1.00  0.00           H  
ATOM    968  HG3 LYS A  66      48.468  29.093  16.908  1.00  0.00           H  
ATOM    969  HG2 LYS A  66      46.788  29.176  16.465  1.00  0.00           H  
ATOM    970  HD3 LYS A  66      46.960  26.958  17.162  1.00  0.00           H  
ATOM    971  HD2 LYS A  66      46.377  27.724  18.625  1.00  0.00           H  
ATOM    972  HE3 LYS A  66      48.544  27.711  19.634  1.00  0.00           H  
ATOM    973  HE2 LYS A  66      49.345  27.386  18.108  1.00  0.00           H  
ATOM    974  HZ1 LYS A  66      49.203  25.403  19.463  1.00  0.00           H  
ATOM    975  HZ2 LYS A  66      47.558  25.499  19.527  1.00  0.00           H  
ATOM    976  HZ3 LYS A  66      48.312  25.193  18.092  1.00  0.00           H  
ATOM    977  N   ILE A  67      44.697  31.687  20.498  1.00 15.47           N  
ATOM    978  CA  ILE A  67      44.464  32.761  21.451  1.00 17.04           C  
ATOM    979  C   ILE A  67      43.522  32.184  22.500  1.00 19.19           C  
ATOM    980  O   ILE A  67      42.484  31.610  22.170  1.00 20.58           O  
ATOM    981  CB  ILE A  67      43.787  33.989  20.771  1.00 16.10           C  
ATOM    982  CG1 ILE A  67      44.730  34.577  19.711  1.00 14.86           C  
ATOM    983  CG2 ILE A  67      43.356  35.011  21.822  1.00 14.55           C  
ATOM    984  CD1 ILE A  67      45.946  35.293  20.282  1.00 17.51           C  
ATOM    985  H   ILE A  67      43.883  31.236  20.105  1.00  0.00           H  
ATOM    986  HA  ILE A  67      45.404  33.061  21.915  1.00  0.00           H  
ATOM    987  HB  ILE A  67      42.891  33.635  20.261  1.00  0.00           H  
ATOM    988 HG13 ILE A  67      44.173  35.264  19.074  1.00  0.00           H  
ATOM    989 HG12 ILE A  67      45.059  33.784  19.041  1.00  0.00           H  
ATOM    990 HG21 ILE A  67      42.885  35.863  21.331  1.00  0.00           H  
ATOM    991 HG22 ILE A  67      42.645  34.550  22.509  1.00  0.00           H  
ATOM    992 HG23 ILE A  67      44.229  35.351  22.379  1.00  0.00           H  
ATOM    993 HD11 ILE A  67      46.558  35.677  19.466  1.00  0.00           H  
ATOM    994 HD12 ILE A  67      45.619  36.120  20.912  1.00  0.00           H  
ATOM    995 HD13 ILE A  67      46.534  34.593  20.877  1.00  0.00           H  
ATOM    996  N   GLY A  68      43.889  32.318  23.767  1.00 19.09           N  
ATOM    997  CA  GLY A  68      43.042  31.789  24.821  1.00 19.44           C  
ATOM    998  C   GLY A  68      43.654  32.063  26.178  1.00 19.27           C  
ATOM    999  O   GLY A  68      44.771  32.583  26.262  1.00 17.11           O  
ATOM   1000  H   GLY A  68      44.754  32.786  23.995  1.00  0.00           H  
ATOM   1001  HA3 GLY A  68      42.924  30.714  24.687  1.00  0.00           H  
ATOM   1002  HA2 GLY A  68      42.059  32.256  24.765  1.00  0.00           H  
ATOM   1003  N   GLY A  69      42.936  31.689  27.235  1.00 19.31           N  
ATOM   1004  CA  GLY A  69      43.403  31.914  28.592  1.00 20.41           C  
ATOM   1005  C   GLY A  69      44.844  31.576  28.897  1.00 19.10           C  
ATOM   1006  O   GLY A  69      45.639  32.457  29.283  1.00 20.82           O  
ATOM   1007  H   GLY A  69      42.042  31.237  27.105  1.00  0.00           H  
ATOM   1008  HA3 GLY A  69      42.755  31.380  29.286  1.00  0.00           H  
ATOM   1009  HA2 GLY A  69      43.213  32.950  28.869  1.00  0.00           H  
ATOM   1010  N   ALA A  70      45.191  30.300  28.757  1.00 17.76           N  
ATOM   1011  CA  ALA A  70      46.558  29.875  29.056  1.00 18.23           C  
ATOM   1012  C   ALA A  70      47.586  30.339  28.040  1.00 17.71           C  
ATOM   1013  O   ALA A  70      48.705  30.706  28.398  1.00 17.96           O  
ATOM   1014  CB  ALA A  70      46.617  28.346  29.178  1.00 20.07           C  
ATOM   1015  H   ALA A  70      44.511  29.623  28.443  1.00  0.00           H  
ATOM   1016  HA  ALA A  70      46.832  30.296  30.024  1.00  0.00           H  
ATOM   1017  HB1 ALA A  70      47.638  28.038  29.401  1.00  0.00           H  
ATOM   1018  HB2 ALA A  70      45.956  28.019  29.981  1.00  0.00           H  
ATOM   1019  HB3 ALA A  70      46.299  27.894  28.239  1.00  0.00           H  
ATOM   1020  N   GLN A  71      47.209  30.312  26.767  1.00 18.01           N  
ATOM   1021  CA  GLN A  71      48.130  30.730  25.731  1.00 18.21           C  
ATOM   1022  C   GLN A  71      48.484  32.200  25.882  1.00 16.53           C  
ATOM   1023  O   GLN A  71      49.640  32.585  25.701  1.00 15.50           O  
ATOM   1024  CB  GLN A  71      47.513  30.479  24.365  1.00 19.70           C  
ATOM   1025  CG  GLN A  71      47.488  28.998  24.014  1.00 19.62           C  
ATOM   1026  CD  GLN A  71      46.673  28.723  22.769  1.00 20.74           C  
ATOM   1027  OE1 GLN A  71      47.224  28.440  21.700  1.00 23.94           O  
ATOM   1028  NE2 GLN A  71      45.356  28.805  22.899  1.00 21.79           N  
ATOM   1029  H   GLN A  71      46.280  30.000  26.522  1.00  0.00           H  
ATOM   1030  HA  GLN A  71      49.043  30.140  25.816  1.00  0.00           H  
ATOM   1031  HB3 GLN A  71      48.077  31.022  23.607  1.00  0.00           H  
ATOM   1032  HB2 GLN A  71      46.496  30.873  24.349  1.00  0.00           H  
ATOM   1033  HG3 GLN A  71      47.074  28.434  24.850  1.00  0.00           H  
ATOM   1034  HG2 GLN A  71      48.508  28.644  23.865  1.00  0.00           H  
ATOM   1035 HE22 GLN A  71      44.758  28.632  22.103  1.00  0.00           H  
ATOM   1036 HE21 GLN A  71      44.950  29.040  23.793  1.00  0.00           H  
ATOM   1037  N   ASN A  72      47.486  33.011  26.224  1.00 17.03           N  
ATOM   1038  CA  ASN A  72      47.714  34.435  26.395  1.00 16.09           C  
ATOM   1039  C   ASN A  72      48.578  34.720  27.624  1.00 16.56           C  
ATOM   1040  O   ASN A  72      49.324  35.691  27.638  1.00 14.68           O  
ATOM   1041  CB  ASN A  72      46.388  35.198  26.487  1.00 14.76           C  
ATOM   1042  CG  ASN A  72      45.589  35.136  25.201  1.00 15.85           C  
ATOM   1043  OD1 ASN A  72      46.046  34.592  24.188  1.00 16.22           O  
ATOM   1044  ND2 ASN A  72      44.376  35.683  25.240  1.00 15.08           N  
ATOM   1045  H   ASN A  72      46.558  32.637  26.367  1.00  0.00           H  
ATOM   1046  HA  ASN A  72      48.249  34.796  25.517  1.00  0.00           H  
ATOM   1047  HB3 ASN A  72      46.587  36.239  26.741  1.00  0.00           H  
ATOM   1048  HB2 ASN A  72      45.792  34.790  27.304  1.00  0.00           H  
ATOM   1049 HD22 ASN A  72      43.792  35.675  24.416  1.00  0.00           H  
ATOM   1050 HD21 ASN A  72      44.040  36.105  26.093  1.00  0.00           H  
ATOM   1051  N   ARG A  73      48.479  33.890  28.660  1.00 17.40           N  
ATOM   1052  CA  ARG A  73      49.333  34.101  29.819  1.00 18.46           C  
ATOM   1053  C   ARG A  73      50.779  33.829  29.391  1.00 15.88           C  
ATOM   1054  O   ARG A  73      51.699  34.560  29.756  1.00 16.17           O  
ATOM   1055  CB  ARG A  73      48.920  33.165  30.968  1.00 19.78           C  
ATOM   1056  CG  ARG A  73      47.661  33.639  31.675  1.00 28.23           C  
ATOM   1057  CD  ARG A  73      47.402  32.895  32.986  1.00 33.03           C  
ATOM   1058  NE  ARG A  73      46.791  31.598  32.723  1.00 37.62           N  
ATOM   1059  CZ  ARG A  73      45.491  31.417  32.513  1.00 39.07           C  
ATOM   1060  NH1 ARG A  73      44.664  32.456  32.541  1.00 40.16           N  
ATOM   1061  NH2 ARG A  73      45.022  30.203  32.253  1.00 40.08           N1+
ATOM   1062  H   ARG A  73      47.818  33.126  28.634  1.00  0.00           H  
ATOM   1063  HA  ARG A  73      49.243  35.137  30.149  1.00  0.00           H  
ATOM   1064  HB3 ARG A  73      49.735  33.093  31.687  1.00  0.00           H  
ATOM   1065  HB2 ARG A  73      48.760  32.160  30.576  1.00  0.00           H  
ATOM   1066  HG3 ARG A  73      46.805  33.515  31.013  1.00  0.00           H  
ATOM   1067  HG2 ARG A  73      47.739  34.708  31.875  1.00  0.00           H  
ATOM   1068  HD3 ARG A  73      46.737  33.487  33.615  1.00  0.00           H  
ATOM   1069  HD2 ARG A  73      48.344  32.751  33.515  1.00  0.00           H  
ATOM   1070  HE  ARG A  73      47.420  30.809  32.705  1.00  0.00           H  
ATOM   1071 HH12 ARG A  73      43.677  32.318  32.382  1.00  0.00           H  
ATOM   1072 HH11 ARG A  73      45.023  33.382  32.722  1.00  0.00           H  
ATOM   1073 HH22 ARG A  73      44.033  30.068  32.094  1.00  0.00           H  
ATOM   1074 HH21 ARG A  73      45.652  29.415  32.214  1.00  0.00           H  
ATOM   1075  N   SER A  74      50.971  32.790  28.579  1.00 15.81           N  
ATOM   1076  CA  SER A  74      52.301  32.449  28.086  1.00 17.67           C  
ATOM   1077  C   SER A  74      52.859  33.537  27.160  1.00 16.27           C  
ATOM   1078  O   SER A  74      54.032  33.925  27.268  1.00 16.40           O  
ATOM   1079  CB  SER A  74      52.250  31.102  27.358  1.00 18.41           C  
ATOM   1080  OG  SER A  74      53.544  30.703  26.992  1.00 22.11           O  
ATOM   1081  H   SER A  74      50.187  32.221  28.292  1.00  0.00           H  
ATOM   1082  HA  SER A  74      52.969  32.350  28.941  1.00  0.00           H  
ATOM   1083  HB3 SER A  74      51.632  31.196  26.464  1.00  0.00           H  
ATOM   1084  HB2 SER A  74      51.811  30.351  28.014  1.00  0.00           H  
ATOM   1085  HG  SER A  74      53.503  29.859  26.537  1.00  0.00           H  
ATOM   1086  N   TYR A  75      52.023  34.052  26.256  1.00 16.81           N  
ATOM   1087  CA  TYR A  75      52.472  35.120  25.357  1.00 15.88           C  
ATOM   1088  C   TYR A  75      52.873  36.352  26.168  1.00 13.95           C  
ATOM   1089  O   TYR A  75      53.866  37.006  25.863  1.00 15.65           O  
ATOM   1090  CB  TYR A  75      51.357  35.520  24.378  1.00 16.62           C  
ATOM   1091  CG  TYR A  75      50.892  34.444  23.404  1.00 16.31           C  
ATOM   1092  CD1 TYR A  75      51.770  33.473  22.921  1.00 19.69           C  
ATOM   1093  CD2 TYR A  75      49.578  34.435  22.938  1.00 16.06           C  
ATOM   1094  CE1 TYR A  75      51.340  32.510  21.976  1.00 21.97           C  
ATOM   1095  CE2 TYR A  75      49.143  33.485  21.998  1.00 17.07           C  
ATOM   1096  CZ  TYR A  75      50.035  32.533  21.529  1.00 20.42           C  
ATOM   1097  OH  TYR A  75      49.617  31.592  20.611  1.00 21.42           O  
ATOM   1098  H   TYR A  75      51.077  33.707  26.190  1.00  0.00           H  
ATOM   1099  HA  TYR A  75      53.335  34.770  24.791  1.00  0.00           H  
ATOM   1100  HB3 TYR A  75      51.670  36.400  23.817  1.00  0.00           H  
ATOM   1101  HB2 TYR A  75      50.500  35.889  24.941  1.00  0.00           H  
ATOM   1102  HD1 TYR A  75      52.793  33.450  23.267  1.00  0.00           H  
ATOM   1103  HD2 TYR A  75      48.872  35.167  23.299  1.00  0.00           H  
ATOM   1104  HE1 TYR A  75      52.032  31.766  21.612  1.00  0.00           H  
ATOM   1105  HE2 TYR A  75      48.122  33.502  21.648  1.00  0.00           H  
ATOM   1106  HH  TYR A  75      48.691  31.738  20.401  1.00  0.00           H  
ATOM   1107  N   SER A  76      52.110  36.657  27.216  1.00 15.49           N  
ATOM   1108  CA  SER A  76      52.415  37.835  28.023  1.00 14.79           C  
ATOM   1109  C   SER A  76      53.746  37.711  28.745  1.00 15.26           C  
ATOM   1110  O   SER A  76      54.508  38.657  28.810  1.00 16.65           O  
ATOM   1111  CB  SER A  76      51.295  38.086  29.021  1.00 15.18           C  
ATOM   1112  OG  SER A  76      50.070  38.322  28.337  1.00 17.33           O  
ATOM   1113  H   SER A  76      51.321  36.073  27.452  1.00  0.00           H  
ATOM   1114  HA  SER A  76      52.472  38.696  27.356  1.00  0.00           H  
ATOM   1115  HB3 SER A  76      51.542  38.953  29.634  1.00  0.00           H  
ATOM   1116  HB2 SER A  76      51.186  37.217  29.670  1.00  0.00           H  
ATOM   1117  HG  SER A  76      49.372  38.479  28.976  1.00  0.00           H  
ATOM   1118  N   LYS A  77      54.026  36.539  29.301  1.00 15.77           N  
ATOM   1119  CA  LYS A  77      55.310  36.360  29.979  1.00 16.90           C  
ATOM   1120  C   LYS A  77      56.425  36.494  28.947  1.00 16.68           C  
ATOM   1121  O   LYS A  77      57.438  37.137  29.194  1.00 17.71           O  
ATOM   1122  CB  LYS A  77      55.358  34.980  30.646  1.00 19.79           C  
ATOM   1123  CG  LYS A  77      56.571  34.763  31.540  1.00 24.99           C  
ATOM   1124  CD  LYS A  77      56.676  33.298  31.964  1.00 31.05           C  
ATOM   1125  CE  LYS A  77      58.108  32.936  32.344  1.00 34.88           C  
ATOM   1126  NZ  LYS A  77      58.229  31.522  32.834  1.00 38.06           N1+
ATOM   1127  H   LYS A  77      53.355  35.785  29.252  1.00  0.00           H  
ATOM   1128  HA  LYS A  77      55.427  37.133  30.739  1.00  0.00           H  
ATOM   1129  HB3 LYS A  77      55.332  34.206  29.879  1.00  0.00           H  
ATOM   1130  HB2 LYS A  77      54.449  34.828  31.228  1.00  0.00           H  
ATOM   1131  HG3 LYS A  77      56.486  35.392  32.426  1.00  0.00           H  
ATOM   1132  HG2 LYS A  77      57.475  35.050  31.002  1.00  0.00           H  
ATOM   1133  HD3 LYS A  77      56.345  32.658  31.145  1.00  0.00           H  
ATOM   1134  HD2 LYS A  77      56.018  33.119  32.814  1.00  0.00           H  
ATOM   1135  HE3 LYS A  77      58.462  33.619  33.116  1.00  0.00           H  
ATOM   1136  HE2 LYS A  77      58.759  33.077  31.481  1.00  0.00           H  
ATOM   1137  HZ1 LYS A  77      59.191  31.329  33.073  1.00  0.00           H  
ATOM   1138  HZ2 LYS A  77      57.648  31.398  33.651  1.00  0.00           H  
ATOM   1139  HZ3 LYS A  77      57.928  30.887  32.109  1.00  0.00           H  
ATOM   1140  N   LEU A  78      56.227  35.891  27.778  1.00 16.62           N  
ATOM   1141  CA  LEU A  78      57.224  35.969  26.722  1.00 16.42           C  
ATOM   1142  C   LEU A  78      57.462  37.400  26.246  1.00 16.09           C  
ATOM   1143  O   LEU A  78      58.594  37.889  26.228  1.00 17.03           O  
ATOM   1144  CB  LEU A  78      56.797  35.106  25.519  1.00 17.63           C  
ATOM   1145  CG  LEU A  78      57.616  35.320  24.239  1.00 18.67           C  
ATOM   1146  CD1 LEU A  78      59.005  34.713  24.419  1.00 20.89           C  
ATOM   1147  CD2 LEU A  78      56.912  34.649  23.043  1.00 19.14           C  
ATOM   1148  H   LEU A  78      55.375  35.372  27.616  1.00  0.00           H  
ATOM   1149  HA  LEU A  78      58.164  35.576  27.108  1.00  0.00           H  
ATOM   1150  HB3 LEU A  78      55.742  35.281  25.305  1.00  0.00           H  
ATOM   1151  HB2 LEU A  78      56.835  34.053  25.800  1.00  0.00           H  
ATOM   1152  HG  LEU A  78      57.713  36.388  24.047  1.00  0.00           H  
ATOM   1153 HD11 LEU A  78      59.589  34.864  23.511  1.00  0.00           H  
ATOM   1154 HD12 LEU A  78      59.507  35.197  25.257  1.00  0.00           H  
ATOM   1155 HD13 LEU A  78      58.913  33.646  24.619  1.00  0.00           H  
ATOM   1156 HD21 LEU A  78      57.500  34.807  22.138  1.00  0.00           H  
ATOM   1157 HD22 LEU A  78      56.814  33.580  23.231  1.00  0.00           H  
ATOM   1158 HD23 LEU A  78      55.922  35.087  22.911  1.00  0.00           H  
ATOM   1159  N   LEU A  79      56.381  38.082  25.872  1.00 15.83           N  
ATOM   1160  CA  LEU A  79      56.514  39.436  25.337  1.00 16.05           C  
ATOM   1161  C   LEU A  79      56.948  40.486  26.353  1.00 15.10           C  
ATOM   1162  O   LEU A  79      57.759  41.346  26.030  1.00 16.78           O  
ATOM   1163  CB  LEU A  79      55.204  39.841  24.650  1.00 13.94           C  
ATOM   1164  CG  LEU A  79      54.866  38.893  23.504  1.00 16.11           C  
ATOM   1165  CD1 LEU A  79      53.390  39.072  23.088  1.00 15.63           C  
ATOM   1166  CD2 LEU A  79      55.802  39.139  22.341  1.00 16.77           C  
ATOM   1167  H   LEU A  79      55.465  37.664  25.958  1.00  0.00           H  
ATOM   1168  HA  LEU A  79      57.283  39.401  24.565  1.00  0.00           H  
ATOM   1169  HB3 LEU A  79      55.294  40.857  24.266  1.00  0.00           H  
ATOM   1170  HB2 LEU A  79      54.394  39.831  25.380  1.00  0.00           H  
ATOM   1171  HG  LEU A  79      55.006  37.868  23.850  1.00  0.00           H  
ATOM   1172 HD11 LEU A  79      53.157  38.392  22.270  1.00  0.00           H  
ATOM   1173 HD12 LEU A  79      52.744  38.852  23.938  1.00  0.00           H  
ATOM   1174 HD13 LEU A  79      53.225  40.100  22.763  1.00  0.00           H  
ATOM   1175 HD21 LEU A  79      55.556  38.458  21.526  1.00  0.00           H  
ATOM   1176 HD22 LEU A  79      55.695  40.168  21.999  1.00  0.00           H  
ATOM   1177 HD23 LEU A  79      56.830  38.967  22.659  1.00  0.00           H  
ATOM   1178  N   CYS A  80      56.418  40.425  27.574  1.00 14.63           N  
ATOM   1179  CA  CYS A  80      56.869  41.373  28.581  1.00 16.59           C  
ATOM   1180  C   CYS A  80      58.350  41.117  28.858  1.00 18.58           C  
ATOM   1181  O   CYS A  80      59.107  42.048  29.096  1.00 19.30           O  
ATOM   1182  CB  CYS A  80      56.102  41.223  29.880  1.00 16.02           C  
ATOM   1183  SG  CYS A  80      54.405  41.810  29.851  1.00 17.77           S  
ATOM   1184  H   CYS A  80      55.717  39.730  27.787  1.00  0.00           H  
ATOM   1185  HA  CYS A  80      56.743  42.388  28.203  1.00  0.00           H  
ATOM   1186  HB3 CYS A  80      56.644  41.730  30.679  1.00  0.00           H  
ATOM   1187  HB2 CYS A  80      56.116  40.178  30.189  1.00  0.00           H  
ATOM   1188  HG  CYS A  80      53.847  41.621  31.050  1.00  0.00           H  
ATOM   1189  N   GLY A  81      58.769  39.851  28.832  1.00 19.59           N  
ATOM   1190  CA  GLY A  81      60.170  39.554  29.094  1.00 17.61           C  
ATOM   1191  C   GLY A  81      61.045  40.185  28.036  1.00 17.37           C  
ATOM   1192  O   GLY A  81      62.097  40.751  28.329  1.00 18.45           O  
ATOM   1193  H   GLY A  81      58.115  39.107  28.631  1.00  0.00           H  
ATOM   1194  HA3 GLY A  81      60.319  38.474  29.092  1.00  0.00           H  
ATOM   1195  HA2 GLY A  81      60.447  39.944  30.073  1.00  0.00           H  
ATOM   1196  N   LEU A  82      60.608  40.107  26.779  1.00 16.80           N  
ATOM   1197  CA  LEU A  82      61.378  40.693  25.696  1.00 16.95           C  
ATOM   1198  C   LEU A  82      61.384  42.226  25.769  1.00 17.12           C  
ATOM   1199  O   LEU A  82      62.406  42.864  25.504  1.00 17.74           O  
ATOM   1200  CB  LEU A  82      60.803  40.243  24.340  1.00 18.38           C  
ATOM   1201  CG  LEU A  82      61.077  38.792  23.914  1.00 20.87           C  
ATOM   1202  CD1 LEU A  82      60.181  38.407  22.723  1.00 22.92           C  
ATOM   1203  CD2 LEU A  82      62.543  38.648  23.532  1.00 23.39           C  
ATOM   1204  H   LEU A  82      59.737  39.639  26.576  1.00  0.00           H  
ATOM   1205  HA  LEU A  82      62.406  40.339  25.771  1.00  0.00           H  
ATOM   1206  HB3 LEU A  82      61.153  40.918  23.560  1.00  0.00           H  
ATOM   1207  HB2 LEU A  82      59.728  40.422  24.329  1.00  0.00           H  
ATOM   1208  HG  LEU A  82      60.862  38.129  24.751  1.00  0.00           H  
ATOM   1209 HD11 LEU A  82      60.387  37.376  22.433  1.00  0.00           H  
ATOM   1210 HD12 LEU A  82      59.134  38.501  23.011  1.00  0.00           H  
ATOM   1211 HD13 LEU A  82      60.388  39.069  21.883  1.00  0.00           H  
ATOM   1212 HD21 LEU A  82      62.741  37.620  23.228  1.00  0.00           H  
ATOM   1213 HD22 LEU A  82      62.771  39.321  22.705  1.00  0.00           H  
ATOM   1214 HD23 LEU A  82      63.169  38.901  24.388  1.00  0.00           H  
ATOM   1215  N   LEU A  83      60.242  42.823  26.125  1.00 15.48           N  
ATOM   1216  CA  LEU A  83      60.173  44.278  26.210  1.00 15.73           C  
ATOM   1217  C   LEU A  83      61.051  44.803  27.359  1.00 16.52           C  
ATOM   1218  O   LEU A  83      61.653  45.877  27.253  1.00 18.26           O  
ATOM   1219  CB  LEU A  83      58.714  44.728  26.398  1.00 17.56           C  
ATOM   1220  CG  LEU A  83      57.859  44.544  25.135  1.00 15.46           C  
ATOM   1221  CD1 LEU A  83      56.415  44.826  25.470  1.00 15.38           C  
ATOM   1222  CD2 LEU A  83      58.334  45.462  24.034  1.00 18.39           C  
ATOM   1223  H   LEU A  83      59.426  42.266  26.335  1.00  0.00           H  
ATOM   1224  HA  LEU A  83      60.545  44.696  25.274  1.00  0.00           H  
ATOM   1225  HB3 LEU A  83      58.694  45.775  26.699  1.00  0.00           H  
ATOM   1226  HB2 LEU A  83      58.267  44.172  27.223  1.00  0.00           H  
ATOM   1227  HG  LEU A  83      57.947  43.511  24.797  1.00  0.00           H  
ATOM   1228 HD11 LEU A  83      55.802  44.697  24.578  1.00  0.00           H  
ATOM   1229 HD12 LEU A  83      56.079  44.135  26.244  1.00  0.00           H  
ATOM   1230 HD13 LEU A  83      56.319  45.850  25.831  1.00  0.00           H  
ATOM   1231 HD21 LEU A  83      57.718  45.318  23.148  1.00  0.00           H  
ATOM   1232 HD22 LEU A  83      58.257  46.498  24.365  1.00  0.00           H  
ATOM   1233 HD23 LEU A  83      59.373  45.235  23.794  1.00  0.00           H  
ATOM   1234  N   ALA A  84      61.149  44.025  28.435  1.00 19.02           N  
ATOM   1235  CA  ALA A  84      61.957  44.416  29.584  1.00 19.75           C  
ATOM   1236  C   ALA A  84      63.438  44.290  29.247  1.00 20.10           C  
ATOM   1237  O   ALA A  84      64.227  45.207  29.482  1.00 21.08           O  
ATOM   1238  CB  ALA A  84      61.608  43.546  30.781  1.00 20.42           C  
ATOM   1239  H   ALA A  84      60.658  43.143  28.468  1.00  0.00           H  
ATOM   1240  HA  ALA A  84      61.739  45.455  29.829  1.00  0.00           H  
ATOM   1241  HB1 ALA A  84      62.215  43.843  31.636  1.00  0.00           H  
ATOM   1242  HB2 ALA A  84      60.553  43.669  31.025  1.00  0.00           H  
ATOM   1243  HB3 ALA A  84      61.806  42.501  30.541  1.00  0.00           H  
ATOM   1244  N   GLU A  85      63.803  43.146  28.682  1.00 21.34           N  
ATOM   1245  CA  GLU A  85      65.183  42.871  28.305  1.00 24.00           C  
ATOM   1246  C   GLU A  85      65.702  43.802  27.208  1.00 23.27           C  
ATOM   1247  O   GLU A  85      66.762  44.411  27.348  1.00 22.15           O  
ATOM   1248  CB  GLU A  85      65.302  41.412  27.848  1.00 28.08           C  
ATOM   1249  CG  GLU A  85      66.726  40.899  27.711  1.00 36.42           C  
ATOM   1250  CD  GLU A  85      66.825  39.601  26.909  1.00 39.67           C  
ATOM   1251  OE1 GLU A  85      65.780  39.059  26.482  1.00 40.37           O  
ATOM   1252  OE2 GLU A  85      67.965  39.124  26.704  1.00 42.71           O1-
ATOM   1253  H   GLU A  85      63.114  42.430  28.501  1.00  0.00           H  
ATOM   1254  HA  GLU A  85      65.809  43.003  29.188  1.00  0.00           H  
ATOM   1255  HB3 GLU A  85      64.781  41.289  26.898  1.00  0.00           H  
ATOM   1256  HB2 GLU A  85      64.753  40.772  28.539  1.00  0.00           H  
ATOM   1257  HG3 GLU A  85      67.152  40.745  28.703  1.00  0.00           H  
ATOM   1258  HG2 GLU A  85      67.343  41.664  27.240  1.00  0.00           H  
ATOM   1259  N   ARG A  86      64.938  43.949  26.130  1.00 18.83           N  
ATOM   1260  CA  ARG A  86      65.386  44.757  25.008  1.00 20.02           C  
ATOM   1261  C   ARG A  86      65.133  46.255  25.050  1.00 19.41           C  
ATOM   1262  O   ARG A  86      65.984  47.028  24.612  1.00 20.96           O  
ATOM   1263  CB  ARG A  86      64.797  44.187  23.715  1.00 20.38           C  
ATOM   1264  CG  ARG A  86      65.049  42.690  23.559  1.00 21.26           C  
ATOM   1265  CD  ARG A  86      66.546  42.383  23.566  1.00 23.24           C  
ATOM   1266  NE  ARG A  86      66.799  40.986  23.237  1.00 25.83           N  
ATOM   1267  CZ  ARG A  86      67.924  40.346  23.537  1.00 30.45           C  
ATOM   1268  NH1 ARG A  86      68.893  40.986  24.175  1.00 29.93           N  
ATOM   1269  NH2 ARG A  86      68.080  39.074  23.193  1.00 28.95           N1+
ATOM   1270  H   ARG A  86      64.036  43.497  26.085  1.00  0.00           H  
ATOM   1271  HA  ARG A  86      66.466  44.626  24.942  1.00  0.00           H  
ATOM   1272  HB3 ARG A  86      65.219  44.716  22.860  1.00  0.00           H  
ATOM   1273  HB2 ARG A  86      63.723  44.378  23.691  1.00  0.00           H  
ATOM   1274  HG3 ARG A  86      64.612  42.344  22.623  1.00  0.00           H  
ATOM   1275  HG2 ARG A  86      64.564  42.154  24.376  1.00  0.00           H  
ATOM   1276  HD3 ARG A  86      66.958  42.605  24.551  1.00  0.00           H  
ATOM   1277  HD2 ARG A  86      67.051  43.023  22.842  1.00  0.00           H  
ATOM   1278  HE  ARG A  86      66.056  40.502  22.753  1.00  0.00           H  
ATOM   1279 HH12 ARG A  86      69.751  40.504  24.405  1.00  0.00           H  
ATOM   1280 HH11 ARG A  86      68.775  41.955  24.430  1.00  0.00           H  
ATOM   1281 HH22 ARG A  86      68.937  38.591  23.423  1.00  0.00           H  
ATOM   1282 HH21 ARG A  86      67.344  38.589  22.702  1.00  0.00           H  
ATOM   1283  N   LEU A  87      63.970  46.663  25.553  1.00 18.85           N  
ATOM   1284  CA  LEU A  87      63.625  48.080  25.589  1.00 19.65           C  
ATOM   1285  C   LEU A  87      63.644  48.690  26.991  1.00 19.60           C  
ATOM   1286  O   LEU A  87      63.386  49.894  27.167  1.00 19.71           O  
ATOM   1287  CB  LEU A  87      62.242  48.286  24.954  1.00 18.92           C  
ATOM   1288  CG  LEU A  87      62.076  47.856  23.495  1.00 19.12           C  
ATOM   1289  CD1 LEU A  87      60.684  48.309  22.975  1.00 18.86           C  
ATOM   1290  CD2 LEU A  87      63.196  48.463  22.658  1.00 21.50           C  
ATOM   1291  H   LEU A  87      63.312  45.988  25.916  1.00  0.00           H  
ATOM   1292  HA  LEU A  87      64.354  48.616  24.982  1.00  0.00           H  
ATOM   1293  HB3 LEU A  87      61.954  49.332  25.055  1.00  0.00           H  
ATOM   1294  HB2 LEU A  87      61.490  47.785  25.563  1.00  0.00           H  
ATOM   1295  HG  LEU A  87      62.139  46.769  23.437  1.00  0.00           H  
ATOM   1296 HD11 LEU A  87      60.566  48.002  21.935  1.00  0.00           H  
ATOM   1297 HD12 LEU A  87      59.903  47.849  23.580  1.00  0.00           H  
ATOM   1298 HD13 LEU A  87      60.605  49.394  23.044  1.00  0.00           H  
ATOM   1299 HD21 LEU A  87      63.080  48.157  21.617  1.00  0.00           H  
ATOM   1300 HD22 LEU A  87      63.151  49.550  22.723  1.00  0.00           H  
ATOM   1301 HD23 LEU A  87      64.160  48.115  23.032  1.00  0.00           H  
ATOM   1302  N   ARG A  88      63.937  47.860  27.984  1.00 19.28           N  
ATOM   1303  CA  ARG A  88      64.004  48.318  29.374  1.00 20.97           C  
ATOM   1304  C   ARG A  88      62.672  48.861  29.909  1.00 21.98           C  
ATOM   1305  O   ARG A  88      62.633  49.823  30.684  1.00 21.73           O  
ATOM   1306  CB  ARG A  88      65.104  49.367  29.517  1.00 24.04           C  
ATOM   1307  CG  ARG A  88      66.512  48.794  29.356  1.00 29.48           C  
ATOM   1308  CD  ARG A  88      67.332  48.972  30.629  1.00 39.05           C  
ATOM   1309  NE  ARG A  88      66.556  49.615  31.689  1.00 44.71           N  
ATOM   1310  CZ  ARG A  88      67.045  49.972  32.874  1.00 46.33           C  
ATOM   1311  NH1 ARG A  88      68.319  49.751  33.166  1.00 46.91           N  
ATOM   1312  NH2 ARG A  88      66.255  50.555  33.771  1.00 46.95           N1+
ATOM   1313  H   ARG A  88      64.121  46.886  27.790  1.00  0.00           H  
ATOM   1314  HA  ARG A  88      64.282  47.462  29.989  1.00  0.00           H  
ATOM   1315  HB3 ARG A  88      65.019  49.850  30.492  1.00  0.00           H  
ATOM   1316  HB2 ARG A  88      64.948  50.157  28.783  1.00  0.00           H  
ATOM   1317  HG3 ARG A  88      67.014  49.295  28.528  1.00  0.00           H  
ATOM   1318  HG2 ARG A  88      66.446  47.733  29.111  1.00  0.00           H  
ATOM   1319  HD3 ARG A  88      68.215  49.572  30.411  1.00  0.00           H  
ATOM   1320  HD2 ARG A  88      67.680  47.998  30.975  1.00  0.00           H  
ATOM   1321  HE  ARG A  88      65.584  49.785  31.471  1.00  0.00           H  
ATOM   1322 HH12 ARG A  88      68.686  50.024  34.066  1.00  0.00           H  
ATOM   1323 HH11 ARG A  88      68.923  49.310  32.487  1.00  0.00           H  
ATOM   1324 HH22 ARG A  88      66.627  50.826  34.670  1.00  0.00           H  
ATOM   1325 HH21 ARG A  88      65.285  50.726  33.553  1.00  0.00           H  
ATOM   1326  N   ILE A  89      61.584  48.223  29.496  1.00 19.18           N  
ATOM   1327  CA  ILE A  89      60.247  48.610  29.940  1.00 18.39           C  
ATOM   1328  C   ILE A  89      59.774  47.624  30.993  1.00 18.34           C  
ATOM   1329  O   ILE A  89      59.830  46.406  30.776  1.00 19.06           O  
ATOM   1330  CB  ILE A  89      59.231  48.599  28.759  1.00 16.94           C  
ATOM   1331  CG1 ILE A  89      59.695  49.563  27.667  1.00 14.44           C  
ATOM   1332  CG2 ILE A  89      57.826  48.934  29.279  1.00 18.69           C  
ATOM   1333  CD1 ILE A  89      58.957  49.384  26.309  1.00 15.88           C  
ATOM   1334  H   ILE A  89      61.667  47.446  28.856  1.00  0.00           H  
ATOM   1335  HA  ILE A  89      60.286  49.610  30.373  1.00  0.00           H  
ATOM   1336  HB  ILE A  89      59.208  47.594  28.339  1.00  0.00           H  
ATOM   1337 HG13 ILE A  89      60.768  49.447  27.513  1.00  0.00           H  
ATOM   1338 HG12 ILE A  89      59.569  50.589  28.013  1.00  0.00           H  
ATOM   1339 HG21 ILE A  89      57.120  48.925  28.450  1.00  0.00           H  
ATOM   1340 HG22 ILE A  89      57.526  48.193  30.020  1.00  0.00           H  
ATOM   1341 HG23 ILE A  89      57.834  49.923  29.738  1.00  0.00           H  
ATOM   1342 HD11 ILE A  89      59.341  50.104  25.587  1.00  0.00           H  
ATOM   1343 HD12 ILE A  89      59.122  48.373  25.936  1.00  0.00           H  
ATOM   1344 HD13 ILE A  89      57.888  49.548  26.451  1.00  0.00           H  
ATOM   1345  N   SER A  90      59.310  48.150  32.129  1.00 18.63           N  
ATOM   1346  CA  SER A  90      58.815  47.327  33.225  1.00 18.97           C  
ATOM   1347  C   SER A  90      57.541  46.597  32.815  1.00 18.28           C  
ATOM   1348  O   SER A  90      56.632  47.192  32.244  1.00 17.35           O  
ATOM   1349  CB  SER A  90      58.492  48.189  34.443  1.00 22.20           C  
ATOM   1350  OG  SER A  90      59.658  48.789  34.982  1.00 28.15           O  
ATOM   1351  H   SER A  90      59.294  49.153  32.252  1.00  0.00           H  
ATOM   1352  HA  SER A  90      59.576  46.595  33.495  1.00  0.00           H  
ATOM   1353  HB3 SER A  90      58.014  47.575  35.206  1.00  0.00           H  
ATOM   1354  HB2 SER A  90      57.782  48.966  34.159  1.00  0.00           H  
ATOM   1355  HG  SER A  90      59.420  49.323  35.744  1.00  0.00           H  
ATOM   1356  N   PRO A  91      57.456  45.285  33.097  1.00 17.96           N  
ATOM   1357  CA  PRO A  91      56.254  44.534  32.733  1.00 16.15           C  
ATOM   1358  C   PRO A  91      54.954  45.132  33.266  1.00 18.32           C  
ATOM   1359  O   PRO A  91      53.895  44.955  32.663  1.00 15.85           O  
ATOM   1360  CB  PRO A  91      56.522  43.125  33.287  1.00 17.99           C  
ATOM   1361  CG  PRO A  91      58.034  43.030  33.274  1.00 17.44           C  
ATOM   1362  CD  PRO A  91      58.483  44.418  33.703  1.00 20.13           C  
ATOM   1363  HA  PRO A  91      56.193  44.476  31.646  1.00  0.00           H  
ATOM   1364  HB3 PRO A  91      56.108  42.385  32.603  1.00  0.00           H  
ATOM   1365  HB2 PRO A  91      56.167  43.070  34.317  1.00  0.00           H  
ATOM   1366  HG3 PRO A  91      58.374  42.841  32.255  1.00  0.00           H  
ATOM   1367  HG2 PRO A  91      58.356  42.301  34.017  1.00  0.00           H  
ATOM   1368  HD2 PRO A  91      58.423  44.495  34.789  1.00  0.00           H  
ATOM   1369  HD3 PRO A  91      59.451  44.637  33.253  1.00  0.00           H  
ATOM   1370  N   ASP A  92      55.009  45.848  34.386  1.00 17.39           N  
ATOM   1371  CA  ASP A  92      53.780  46.425  34.894  1.00 17.56           C  
ATOM   1372  C   ASP A  92      53.410  47.735  34.211  1.00 16.04           C  
ATOM   1373  O   ASP A  92      52.459  48.417  34.629  1.00 17.02           O  
ATOM   1374  CB  ASP A  92      53.805  46.581  36.436  1.00 20.45           C  
ATOM   1375  CG  ASP A  92      54.776  47.622  36.928  1.00 21.82           C  
ATOM   1376  OD1 ASP A  92      55.540  48.207  36.140  1.00 20.49           O  
ATOM   1377  OD2 ASP A  92      54.781  47.845  38.161  1.00 26.18           O1-
ATOM   1378  H   ASP A  92      55.891  45.977  34.861  1.00  0.00           H  
ATOM   1379  HA  ASP A  92      52.984  45.717  34.664  1.00  0.00           H  
ATOM   1380  HB3 ASP A  92      54.043  45.620  36.893  1.00  0.00           H  
ATOM   1381  HB2 ASP A  92      52.803  46.825  36.791  1.00  0.00           H  
ATOM   1382  N   ARG A  93      54.154  48.073  33.156  1.00 16.22           N  
ATOM   1383  CA  ARG A  93      53.854  49.274  32.371  1.00 14.38           C  
ATOM   1384  C   ARG A  93      53.623  48.857  30.927  1.00 14.85           C  
ATOM   1385  O   ARG A  93      53.824  49.636  29.984  1.00 15.00           O  
ATOM   1386  CB  ARG A  93      54.990  50.288  32.492  1.00 14.82           C  
ATOM   1387  CG  ARG A  93      54.933  50.959  33.879  1.00 15.31           C  
ATOM   1388  CD  ARG A  93      56.008  52.036  34.038  1.00 16.33           C  
ATOM   1389  NE  ARG A  93      55.847  53.141  33.095  1.00 16.37           N  
ATOM   1390  CZ  ARG A  93      54.892  54.066  33.193  1.00 18.51           C  
ATOM   1391  NH1 ARG A  93      54.016  54.018  34.196  1.00 15.99           N  
ATOM   1392  NH2 ARG A  93      54.802  55.021  32.277  1.00 14.79           N1+
ATOM   1393  H   ARG A  93      54.939  47.497  32.887  1.00  0.00           H  
ATOM   1394  HA  ARG A  93      52.940  49.725  32.756  1.00  0.00           H  
ATOM   1395  HB3 ARG A  93      54.884  51.047  31.716  1.00  0.00           H  
ATOM   1396  HB2 ARG A  93      55.946  49.779  32.375  1.00  0.00           H  
ATOM   1397  HG3 ARG A  93      55.060  50.203  34.653  1.00  0.00           H  
ATOM   1398  HG2 ARG A  93      53.949  51.405  34.026  1.00  0.00           H  
ATOM   1399  HD3 ARG A  93      56.992  51.588  33.906  1.00  0.00           H  
ATOM   1400  HD2 ARG A  93      55.984  52.424  35.057  1.00  0.00           H  
ATOM   1401  HE  ARG A  93      56.511  53.180  32.336  1.00  0.00           H  
ATOM   1402 HH12 ARG A  93      53.293  54.719  34.268  1.00  0.00           H  
ATOM   1403 HH11 ARG A  93      54.074  53.280  34.883  1.00  0.00           H  
ATOM   1404 HH22 ARG A  93      54.079  55.723  32.349  1.00  0.00           H  
ATOM   1405 HH21 ARG A  93      55.456  55.046  31.508  1.00  0.00           H  
ATOM   1406  N   VAL A  94      53.185  47.611  30.777  1.00 13.76           N  
ATOM   1407  CA  VAL A  94      52.909  47.054  29.455  1.00 13.21           C  
ATOM   1408  C   VAL A  94      51.485  46.505  29.367  1.00 14.85           C  
ATOM   1409  O   VAL A  94      51.053  45.764  30.258  1.00 15.90           O  
ATOM   1410  CB  VAL A  94      53.872  45.863  29.136  1.00 16.76           C  
ATOM   1411  CG1 VAL A  94      53.400  45.111  27.872  1.00 15.34           C  
ATOM   1412  CG2 VAL A  94      55.292  46.366  28.948  1.00 16.05           C  
ATOM   1413  H   VAL A  94      53.037  47.026  31.587  1.00  0.00           H  
ATOM   1414  HA  VAL A  94      53.041  47.833  28.703  1.00  0.00           H  
ATOM   1415  HB  VAL A  94      53.858  45.171  29.977  1.00  0.00           H  
ATOM   1416 HG11 VAL A  94      54.081  44.285  27.664  1.00  0.00           H  
ATOM   1417 HG12 VAL A  94      52.395  44.721  28.034  1.00  0.00           H  
ATOM   1418 HG13 VAL A  94      53.390  45.796  27.023  1.00  0.00           H  
ATOM   1419 HG21 VAL A  94      55.949  45.524  28.727  1.00  0.00           H  
ATOM   1420 HG22 VAL A  94      55.321  47.075  28.121  1.00  0.00           H  
ATOM   1421 HG23 VAL A  94      55.627  46.858  29.861  1.00  0.00           H  
ATOM   1422  N   TYR A  95      50.734  46.879  28.320  1.00 12.80           N  
ATOM   1423  CA  TYR A  95      49.416  46.261  28.111  1.00 13.42           C  
ATOM   1424  C   TYR A  95      49.494  45.607  26.734  1.00 13.00           C  
ATOM   1425  O   TYR A  95      50.108  46.179  25.814  1.00 14.56           O  
ATOM   1426  CB  TYR A  95      48.271  47.268  28.036  1.00 13.03           C  
ATOM   1427  CG  TYR A  95      47.756  47.766  29.357  1.00 14.27           C  
ATOM   1428  CD1 TYR A  95      47.732  46.945  30.485  1.00 15.75           C  
ATOM   1429  CD2 TYR A  95      47.246  49.058  29.466  1.00 13.59           C  
ATOM   1430  CE1 TYR A  95      47.204  47.403  31.685  1.00 17.19           C  
ATOM   1431  CE2 TYR A  95      46.713  49.529  30.671  1.00 14.76           C  
ATOM   1432  CZ  TYR A  95      46.699  48.678  31.774  1.00 18.45           C  
ATOM   1433  OH  TYR A  95      46.170  49.105  32.966  1.00 20.80           O  
ATOM   1434  H   TYR A  95      51.074  47.582  27.680  1.00  0.00           H  
ATOM   1435  HA  TYR A  95      49.217  45.514  28.879  1.00  0.00           H  
ATOM   1436  HB3 TYR A  95      47.448  46.834  27.468  1.00  0.00           H  
ATOM   1437  HB2 TYR A  95      48.579  48.117  27.425  1.00  0.00           H  
ATOM   1438  HD1 TYR A  95      48.126  45.941  30.431  1.00  0.00           H  
ATOM   1439  HD2 TYR A  95      47.256  49.717  28.610  1.00  0.00           H  
ATOM   1440  HE1 TYR A  95      47.189  46.757  32.550  1.00  0.00           H  
ATOM   1441  HE2 TYR A  95      46.322  50.534  30.732  1.00  0.00           H  
ATOM   1442  HH  TYR A  95      45.860  50.009  32.875  1.00  0.00           H  
ATOM   1443  N   ILE A  96      48.888  44.432  26.593  1.00 12.75           N  
ATOM   1444  CA  ILE A  96      48.880  43.735  25.300  1.00 11.35           C  
ATOM   1445  C   ILE A  96      47.454  43.283  25.073  1.00 14.10           C  
ATOM   1446  O   ILE A  96      46.902  42.481  25.855  1.00 14.50           O  
ATOM   1447  CB  ILE A  96      49.769  42.439  25.291  1.00 13.80           C  
ATOM   1448  CG1 ILE A  96      51.206  42.756  25.702  1.00 12.38           C  
ATOM   1449  CG2 ILE A  96      49.758  41.796  23.874  1.00 12.37           C  
ATOM   1450  CD1 ILE A  96      51.970  41.498  26.168  1.00 15.88           C  
ATOM   1451  H   ILE A  96      48.425  44.005  27.382  1.00  0.00           H  
ATOM   1452  HA  ILE A  96      49.192  44.412  24.504  1.00  0.00           H  
ATOM   1453  HB  ILE A  96      49.353  41.725  26.002  1.00  0.00           H  
ATOM   1454 HG13 ILE A  96      51.199  43.494  26.504  1.00  0.00           H  
ATOM   1455 HG12 ILE A  96      51.731  43.209  24.861  1.00  0.00           H  
ATOM   1456 HG21 ILE A  96      50.377  40.899  23.877  1.00  0.00           H  
ATOM   1457 HG22 ILE A  96      48.736  41.532  23.603  1.00  0.00           H  
ATOM   1458 HG23 ILE A  96      50.154  42.508  23.149  1.00  0.00           H  
ATOM   1459 HD11 ILE A  96      52.987  41.773  26.449  1.00  0.00           H  
ATOM   1460 HD12 ILE A  96      51.462  41.060  27.026  1.00  0.00           H  
ATOM   1461 HD13 ILE A  96      52.003  40.770  25.357  1.00  0.00           H  
ATOM   1462  N   ASN A  97      46.839  43.774  24.005  1.00 11.73           N  
ATOM   1463  CA  ASN A  97      45.477  43.347  23.684  1.00 11.32           C  
ATOM   1464  C   ASN A  97      45.554  42.135  22.734  1.00 13.06           C  
ATOM   1465  O   ASN A  97      46.226  42.202  21.708  1.00 14.54           O  
ATOM   1466  CB  ASN A  97      44.731  44.505  22.991  1.00 11.92           C  
ATOM   1467  CG  ASN A  97      44.318  45.592  23.957  1.00 15.64           C  
ATOM   1468  OD1 ASN A  97      44.044  45.334  25.129  1.00 16.99           O  
ATOM   1469  ND2 ASN A  97      44.264  46.825  23.462  1.00 15.19           N  
ATOM   1470  H   ASN A  97      47.311  44.443  23.413  1.00  0.00           H  
ATOM   1471  HA  ASN A  97      44.954  43.066  24.598  1.00  0.00           H  
ATOM   1472  HB3 ASN A  97      43.848  44.115  22.484  1.00  0.00           H  
ATOM   1473  HB2 ASN A  97      45.366  44.932  22.215  1.00  0.00           H  
ATOM   1474 HD22 ASN A  97      43.994  47.597  24.056  1.00  0.00           H  
ATOM   1475 HD21 ASN A  97      44.492  46.991  22.491  1.00  0.00           H  
ATOM   1476  N   TYR A  98      44.867  41.043  23.073  1.00 12.50           N  
ATOM   1477  CA  TYR A  98      44.869  39.834  22.230  1.00 11.25           C  
ATOM   1478  C   TYR A  98      43.577  39.778  21.449  1.00 11.50           C  
ATOM   1479  O   TYR A  98      42.510  40.028  22.001  1.00 13.21           O  
ATOM   1480  CB  TYR A  98      44.980  38.570  23.110  1.00 12.64           C  
ATOM   1481  CG  TYR A  98      46.323  38.466  23.800  1.00 12.99           C  
ATOM   1482  CD1 TYR A  98      47.444  38.047  23.096  1.00 13.61           C  
ATOM   1483  CD2 TYR A  98      46.492  38.892  25.137  1.00 14.05           C  
ATOM   1484  CE1 TYR A  98      48.719  38.057  23.684  1.00 15.98           C  
ATOM   1485  CE2 TYR A  98      47.763  38.907  25.735  1.00 13.35           C  
ATOM   1486  CZ  TYR A  98      48.867  38.495  25.007  1.00 12.67           C  
ATOM   1487  OH  TYR A  98      50.124  38.535  25.558  1.00 14.92           O  
ATOM   1488  H   TYR A  98      44.328  41.030  23.927  1.00  0.00           H  
ATOM   1489  HA  TYR A  98      45.711  39.873  21.539  1.00  0.00           H  
ATOM   1490  HB3 TYR A  98      44.820  37.685  22.495  1.00  0.00           H  
ATOM   1491  HB2 TYR A  98      44.189  38.578  23.858  1.00  0.00           H  
ATOM   1492  HD1 TYR A  98      47.345  37.703  22.077  1.00  0.00           H  
ATOM   1493  HD2 TYR A  98      45.638  39.211  25.715  1.00  0.00           H  
ATOM   1494  HE1 TYR A  98      49.577  37.730  23.116  1.00  0.00           H  
ATOM   1495  HE2 TYR A  98      47.875  39.239  26.756  1.00  0.00           H  
ATOM   1496  HH  TYR A  98      50.067  38.853  26.462  1.00  0.00           H  
ATOM   1497  N   TYR A  99      43.676  39.404  20.169  1.00 11.38           N  
ATOM   1498  CA  TYR A  99      42.529  39.302  19.284  1.00 10.83           C  
ATOM   1499  C   TYR A  99      42.542  37.956  18.586  1.00 11.80           C  
ATOM   1500  O   TYR A  99      43.520  37.629  17.907  1.00 13.03           O  
ATOM   1501  CB  TYR A  99      42.584  40.371  18.189  1.00 11.49           C  
ATOM   1502  CG  TYR A  99      42.574  41.800  18.662  1.00 11.26           C  
ATOM   1503  CD1 TYR A  99      41.410  42.559  18.584  1.00 14.73           C  
ATOM   1504  CD2 TYR A  99      43.741  42.410  19.100  1.00 11.36           C  
ATOM   1505  CE1 TYR A  99      41.402  43.897  18.921  1.00 17.44           C  
ATOM   1506  CE2 TYR A  99      43.755  43.761  19.453  1.00 13.37           C  
ATOM   1507  CZ  TYR A  99      42.575  44.499  19.354  1.00 16.68           C  
ATOM   1508  OH  TYR A  99      42.556  45.854  19.628  1.00 17.66           O  
ATOM   1509  H   TYR A  99      44.579  39.177  19.778  1.00  0.00           H  
ATOM   1510  HA  TYR A  99      41.609  39.411  19.859  1.00  0.00           H  
ATOM   1511  HB3 TYR A  99      41.759  40.217  17.493  1.00  0.00           H  
ATOM   1512  HB2 TYR A  99      43.464  40.204  17.567  1.00  0.00           H  
ATOM   1513  HD1 TYR A  99      40.488  42.102  18.255  1.00  0.00           H  
ATOM   1514  HD2 TYR A  99      44.655  41.838  19.172  1.00  0.00           H  
ATOM   1515  HE1 TYR A  99      40.487  44.467  18.847  1.00  0.00           H  
ATOM   1516  HE2 TYR A  99      44.670  44.221  19.798  1.00  0.00           H  
ATOM   1517  HH  TYR A  99      43.427  46.136  19.916  1.00  0.00           H  
ATOM   1518  N   ASP A 100      41.460  37.201  18.753  1.00 13.73           N  
ATOM   1519  CA  ASP A 100      41.317  35.900  18.098  1.00 14.78           C  
ATOM   1520  C   ASP A 100      40.532  36.246  16.848  1.00 14.30           C  
ATOM   1521  O   ASP A 100      39.330  36.459  16.910  1.00 14.82           O  
ATOM   1522  CB  ASP A 100      40.496  34.951  18.984  1.00 15.56           C  
ATOM   1523  CG  ASP A 100      40.424  33.552  18.434  1.00 19.72           C  
ATOM   1524  OD1 ASP A 100      40.860  33.323  17.287  1.00 17.08           O  
ATOM   1525  OD2 ASP A 100      39.922  32.667  19.174  1.00 20.93           O1-
ATOM   1526  H   ASP A 100      40.707  37.521  19.347  1.00  0.00           H  
ATOM   1527  HA  ASP A 100      42.288  35.471  17.851  1.00  0.00           H  
ATOM   1528  HB3 ASP A 100      39.487  35.347  19.101  1.00  0.00           H  
ATOM   1529  HB2 ASP A 100      40.928  34.925  19.984  1.00  0.00           H  
ATOM   1530  N   MET A 101      41.219  36.334  15.719  1.00 13.92           N  
ATOM   1531  CA  MET A 101      40.566  36.689  14.470  1.00 14.82           C  
ATOM   1532  C   MET A 101      39.887  35.535  13.748  1.00 14.00           C  
ATOM   1533  O   MET A 101      40.388  34.410  13.746  1.00 13.60           O  
ATOM   1534  CB  MET A 101      41.586  37.325  13.516  1.00 14.85           C  
ATOM   1535  CG  MET A 101      42.366  38.514  14.084  1.00 15.02           C  
ATOM   1536  SD  MET A 101      41.322  39.921  14.421  1.00 17.97           S  
ATOM   1537  CE  MET A 101      40.775  40.353  12.797  1.00 14.31           C  
ATOM   1538  H   MET A 101      42.213  36.153  15.717  1.00  0.00           H  
ATOM   1539  HA  MET A 101      39.804  37.437  14.692  1.00  0.00           H  
ATOM   1540  HB3 MET A 101      41.080  37.631  12.600  1.00  0.00           H  
ATOM   1541  HB2 MET A 101      42.288  36.562  13.178  1.00  0.00           H  
ATOM   1542  HG3 MET A 101      43.149  38.803  13.383  1.00  0.00           H  
ATOM   1543  HG2 MET A 101      42.872  38.210  15.001  1.00  0.00           H  
ATOM   1544  HE1 MET A 101      40.113  41.218  12.855  1.00  0.00           H  
ATOM   1545  HE2 MET A 101      41.636  40.596  12.175  1.00  0.00           H  
ATOM   1546  HE3 MET A 101      40.236  39.512  12.359  1.00  0.00           H  
ATOM   1547  N   ASN A 102      38.735  35.814  13.149  1.00 14.94           N  
ATOM   1548  CA  ASN A 102      38.067  34.791  12.329  1.00 14.88           C  
ATOM   1549  C   ASN A 102      38.797  34.830  10.983  1.00 13.96           C  
ATOM   1550  O   ASN A 102      39.158  35.908  10.487  1.00 12.80           O  
ATOM   1551  CB  ASN A 102      36.611  35.151  12.071  1.00 18.85           C  
ATOM   1552  CG  ASN A 102      35.725  34.949  13.273  1.00 28.18           C  
ATOM   1553  OD1 ASN A 102      36.164  34.470  14.323  1.00 34.00           O  
ATOM   1554  ND2 ASN A 102      34.452  35.312  13.125  1.00 33.80           N  
ATOM   1555  H   ASN A 102      38.319  36.727  13.255  1.00  0.00           H  
ATOM   1556  HA  ASN A 102      38.151  33.807  12.789  1.00  0.00           H  
ATOM   1557  HB3 ASN A 102      36.233  34.557  11.239  1.00  0.00           H  
ATOM   1558  HB2 ASN A 102      36.547  36.189  11.745  1.00  0.00           H  
ATOM   1559 HD22 ASN A 102      33.804  35.203  13.892  1.00  0.00           H  
ATOM   1560 HD21 ASN A 102      34.136  35.696  12.247  1.00  0.00           H  
ATOM   1561  N   ALA A 103      39.004  33.666  10.377  1.00 11.43           N  
ATOM   1562  CA  ALA A 103      39.678  33.610   9.088  1.00  9.84           C  
ATOM   1563  C   ALA A 103      39.043  34.519   8.023  1.00 12.01           C  
ATOM   1564  O   ALA A 103      39.751  35.114   7.216  1.00 12.85           O  
ATOM   1565  CB  ALA A 103      39.706  32.148   8.590  1.00 12.78           C  
ATOM   1566  H   ALA A 103      38.694  32.809  10.812  1.00  0.00           H  
ATOM   1567  HA  ALA A 103      40.708  33.934   9.234  1.00  0.00           H  
ATOM   1568  HB1 ALA A 103      40.209  32.102   7.625  1.00  0.00           H  
ATOM   1569  HB2 ALA A 103      40.244  31.529   9.309  1.00  0.00           H  
ATOM   1570  HB3 ALA A 103      38.686  31.779   8.485  1.00  0.00           H  
ATOM   1571  N   ALA A 104      37.714  34.627   8.027  1.00 11.35           N  
ATOM   1572  CA  ALA A 104      37.013  35.471   7.046  1.00 11.70           C  
ATOM   1573  C   ALA A 104      37.271  36.958   7.256  1.00 11.78           C  
ATOM   1574  O   ALA A 104      36.984  37.758   6.364  1.00 12.60           O  
ATOM   1575  CB  ALA A 104      35.482  35.208   7.097  1.00 13.35           C  
ATOM   1576  H   ALA A 104      37.168  34.125   8.712  1.00  0.00           H  
ATOM   1577  HA  ALA A 104      37.370  35.203   6.052  1.00  0.00           H  
ATOM   1578  HB1 ALA A 104      34.980  35.840   6.365  1.00  0.00           H  
ATOM   1579  HB2 ALA A 104      35.285  34.160   6.868  1.00  0.00           H  
ATOM   1580  HB3 ALA A 104      35.106  35.438   8.095  1.00  0.00           H  
ATOM   1581  N   ASN A 105      37.801  37.300   8.434  1.00 12.34           N  
ATOM   1582  CA  ASN A 105      38.076  38.706   8.772  1.00  9.97           C  
ATOM   1583  C   ASN A 105      39.540  39.103   8.666  1.00 12.13           C  
ATOM   1584  O   ASN A 105      39.945  40.120   9.246  1.00 12.35           O  
ATOM   1585  CB  ASN A 105      37.573  39.042  10.192  1.00 10.86           C  
ATOM   1586  CG  ASN A 105      36.029  39.002  10.308  1.00 12.81           C  
ATOM   1587  OD1 ASN A 105      35.474  38.772  11.396  1.00 15.73           O  
ATOM   1588  ND2 ASN A 105      35.346  39.225   9.192  1.00 11.03           N  
ATOM   1589  H   ASN A 105      38.022  36.588   9.115  1.00  0.00           H  
ATOM   1590  HA  ASN A 105      37.517  39.326   8.071  1.00  0.00           H  
ATOM   1591  HB3 ASN A 105      37.933  40.030  10.480  1.00  0.00           H  
ATOM   1592  HB2 ASN A 105      38.008  38.341  10.906  1.00  0.00           H  
ATOM   1593 HD22 ASN A 105      34.336  39.212   9.205  1.00  0.00           H  
ATOM   1594 HD21 ASN A 105      35.836  39.408   8.327  1.00  0.00           H  
ATOM   1595  N   VAL A 106      40.351  38.315   7.960  1.00 10.19           N  
ATOM   1596  CA  VAL A 106      41.734  38.699   7.767  1.00  8.64           C  
ATOM   1597  C   VAL A 106      42.024  38.662   6.281  1.00 10.56           C  
ATOM   1598  O   VAL A 106      41.982  37.592   5.678  1.00 11.97           O  
ATOM   1599  CB  VAL A 106      42.717  37.769   8.490  1.00 10.74           C  
ATOM   1600  CG1 VAL A 106      44.144  38.190   8.167  1.00 11.19           C  
ATOM   1601  CG2 VAL A 106      42.466  37.821   9.977  1.00 11.68           C  
ATOM   1602  H   VAL A 106      40.000  37.456   7.562  1.00  0.00           H  
ATOM   1603  HA  VAL A 106      41.875  39.717   8.131  1.00  0.00           H  
ATOM   1604  HB  VAL A 106      42.561  36.748   8.141  1.00  0.00           H  
ATOM   1605 HG11 VAL A 106      44.843  37.530   8.680  1.00  0.00           H  
ATOM   1606 HG12 VAL A 106      44.307  38.126   7.092  1.00  0.00           H  
ATOM   1607 HG13 VAL A 106      44.304  39.216   8.498  1.00  0.00           H  
ATOM   1608 HG21 VAL A 106      43.166  37.160  10.488  1.00  0.00           H  
ATOM   1609 HG22 VAL A 106      42.605  38.842  10.334  1.00  0.00           H  
ATOM   1610 HG23 VAL A 106      41.445  37.501  10.185  1.00  0.00           H  
ATOM   1611  N   GLY A 107      42.296  39.831   5.702  1.00 10.97           N  
ATOM   1612  CA  GLY A 107      42.617  39.894   4.279  1.00 11.42           C  
ATOM   1613  C   GLY A 107      44.107  39.677   4.023  1.00 11.58           C  
ATOM   1614  O   GLY A 107      44.954  40.055   4.824  1.00 11.71           O  
ATOM   1615  H   GLY A 107      42.281  40.681   6.249  1.00  0.00           H  
ATOM   1616  HA3 GLY A 107      42.319  40.865   3.883  1.00  0.00           H  
ATOM   1617  HA2 GLY A 107      42.042  39.138   3.744  1.00  0.00           H  
ATOM   1618  N   TRP A 108      44.436  39.073   2.883  1.00 11.32           N  
ATOM   1619  CA  TRP A 108      45.829  38.815   2.529  1.00 12.32           C  
ATOM   1620  C   TRP A 108      45.831  38.395   1.057  1.00 12.06           C  
ATOM   1621  O   TRP A 108      44.928  37.677   0.620  1.00 13.05           O  
ATOM   1622  CB  TRP A 108      46.378  37.630   3.350  1.00 12.80           C  
ATOM   1623  CG  TRP A 108      47.753  37.162   2.931  1.00 11.74           C  
ATOM   1624  CD1 TRP A 108      48.928  37.830   3.086  1.00 13.82           C  
ATOM   1625  CD2 TRP A 108      48.082  35.919   2.264  1.00 13.97           C  
ATOM   1626  NE1 TRP A 108      49.977  37.088   2.557  1.00 13.88           N  
ATOM   1627  CE2 TRP A 108      49.482  35.919   2.048  1.00 15.28           C  
ATOM   1628  CE3 TRP A 108      47.330  34.820   1.833  1.00 13.78           C  
ATOM   1629  CZ2 TRP A 108      50.150  34.852   1.414  1.00 17.73           C  
ATOM   1630  CZ3 TRP A 108      47.989  33.758   1.203  1.00 16.67           C  
ATOM   1631  CH2 TRP A 108      49.386  33.791   1.001  1.00 15.33           C  
ATOM   1632  H   TRP A 108      43.714  38.783   2.239  1.00  0.00           H  
ATOM   1633  HA  TRP A 108      46.439  39.706   2.680  1.00  0.00           H  
ATOM   1634  HB3 TRP A 108      45.679  36.796   3.291  1.00  0.00           H  
ATOM   1635  HB2 TRP A 108      46.394  37.899   4.406  1.00  0.00           H  
ATOM   1636  HD1 TRP A 108      48.940  38.797   3.566  1.00  0.00           H  
ATOM   1637  HE1 TRP A 108      50.920  37.448   2.595  1.00  0.00           H  
ATOM   1638  HE3 TRP A 108      46.262  34.803   1.990  1.00  0.00           H  
ATOM   1639  HZ2 TRP A 108      51.219  34.892   1.270  1.00  0.00           H  
ATOM   1640  HZ3 TRP A 108      47.429  32.899   0.864  1.00  0.00           H  
ATOM   1641  HH2 TRP A 108      49.851  32.951   0.507  1.00  0.00           H  
ATOM   1642  N   ASN A 109      46.818  38.871   0.304  1.00 12.05           N  
ATOM   1643  CA  ASN A 109      46.985  38.404  -1.078  1.00 12.26           C  
ATOM   1644  C   ASN A 109      45.706  38.444  -1.935  1.00 11.68           C  
ATOM   1645  O   ASN A 109      45.320  37.441  -2.550  1.00 14.01           O  
ATOM   1646  CB  ASN A 109      47.529  36.963  -0.981  1.00 13.51           C  
ATOM   1647  CG  ASN A 109      48.097  36.440  -2.284  1.00 16.86           C  
ATOM   1648  OD1 ASN A 109      48.167  35.220  -2.480  1.00 25.15           O  
ATOM   1649  ND2 ASN A 109      48.520  37.315  -3.152  1.00 14.59           N  
ATOM   1650  H   ASN A 109      47.456  39.557   0.681  1.00  0.00           H  
ATOM   1651  HA  ASN A 109      47.741  39.024  -1.560  1.00  0.00           H  
ATOM   1652  HB3 ASN A 109      46.735  36.299  -0.640  1.00  0.00           H  
ATOM   1653  HB2 ASN A 109      48.297  36.918  -0.208  1.00  0.00           H  
ATOM   1654 HD22 ASN A 109      48.906  37.007  -4.033  1.00  0.00           H  
ATOM   1655 HD21 ASN A 109      48.463  38.302  -2.943  1.00  0.00           H  
ATOM   1656  N   ASN A 110      45.048  39.603  -1.951  1.00 13.89           N  
ATOM   1657  CA  ASN A 110      43.848  39.849  -2.738  1.00 12.46           C  
ATOM   1658  C   ASN A 110      42.562  39.141  -2.314  1.00 13.34           C  
ATOM   1659  O   ASN A 110      41.531  39.275  -2.993  1.00 15.48           O  
ATOM   1660  CB  ASN A 110      44.118  39.556  -4.235  1.00 14.39           C  
ATOM   1661  CG  ASN A 110      45.278  40.374  -4.796  1.00 20.18           C  
ATOM   1662  OD1 ASN A 110      45.353  41.578  -4.592  1.00 19.10           O  
ATOM   1663  ND2 ASN A 110      46.182  39.716  -5.515  1.00 22.71           N  
ATOM   1664  H   ASN A 110      45.376  40.378  -1.393  1.00  0.00           H  
ATOM   1665  HA  ASN A 110      43.648  40.918  -2.666  1.00  0.00           H  
ATOM   1666  HB3 ASN A 110      43.217  39.762  -4.813  1.00  0.00           H  
ATOM   1667  HB2 ASN A 110      44.328  38.494  -4.364  1.00  0.00           H  
ATOM   1668 HD22 ASN A 110      46.970  40.209  -5.910  1.00  0.00           H  
ATOM   1669 HD21 ASN A 110      46.081  38.723  -5.667  1.00  0.00           H  
ATOM   1670  N   SER A 111      42.597  38.430  -1.187  1.00 12.23           N  
ATOM   1671  CA  SER A 111      41.430  37.709  -0.707  1.00 11.26           C  
ATOM   1672  C   SER A 111      41.532  37.643   0.814  1.00 11.79           C  
ATOM   1673  O   SER A 111      42.121  38.544   1.422  1.00 12.26           O  
ATOM   1674  CB  SER A 111      41.417  36.294  -1.329  1.00 13.07           C  
ATOM   1675  OG  SER A 111      40.197  35.611  -1.059  1.00 14.54           O  
ATOM   1676  H   SER A 111      43.448  38.385  -0.645  1.00  0.00           H  
ATOM   1677  HA  SER A 111      40.524  38.245  -0.991  1.00  0.00           H  
ATOM   1678  HB3 SER A 111      42.252  35.716  -0.933  1.00  0.00           H  
ATOM   1679  HB2 SER A 111      41.559  36.370  -2.407  1.00  0.00           H  
ATOM   1680  HG  SER A 111      40.222  34.738  -1.459  1.00  0.00           H  
ATOM   1681  N   THR A 112      40.966  36.612   1.424  1.00 10.92           N  
ATOM   1682  CA  THR A 112      41.054  36.448   2.888  1.00  9.60           C  
ATOM   1683  C   THR A 112      41.471  34.998   3.170  1.00 11.41           C  
ATOM   1684  O   THR A 112      41.775  34.268   2.241  1.00 12.99           O  
ATOM   1685  CB  THR A 112      39.704  36.678   3.612  1.00 11.98           C  
ATOM   1686  OG1 THR A 112      38.753  35.707   3.168  1.00 11.94           O  
ATOM   1687  CG2 THR A 112      39.163  38.094   3.352  1.00 11.56           C  
ATOM   1688  H   THR A 112      40.463  35.921   0.886  1.00  0.00           H  
ATOM   1689  HA  THR A 112      41.804  37.130   3.288  1.00  0.00           H  
ATOM   1690  HB  THR A 112      39.857  36.554   4.684  1.00  0.00           H  
ATOM   1691  HG1 THR A 112      37.916  35.849   3.617  1.00  0.00           H  
ATOM   1692 HG21 THR A 112      38.215  38.223   3.874  1.00  0.00           H  
ATOM   1693 HG22 THR A 112      39.880  38.830   3.715  1.00  0.00           H  
ATOM   1694 HG23 THR A 112      39.010  38.234   2.281  1.00  0.00           H  
ATOM   1695  N   PHE A 113      41.491  34.593   4.433  1.00 11.61           N  
ATOM   1696  CA  PHE A 113      41.832  33.208   4.765  1.00 11.26           C  
ATOM   1697  C   PHE A 113      40.587  32.315   4.773  1.00 13.23           C  
ATOM   1698  O   PHE A 113      40.639  31.143   5.196  1.00 14.29           O  
ATOM   1699  CB  PHE A 113      42.608  33.172   6.091  1.00 10.93           C  
ATOM   1700  CG  PHE A 113      44.008  33.684   5.939  1.00 14.49           C  
ATOM   1701  CD1 PHE A 113      44.956  32.947   5.237  1.00 15.48           C  
ATOM   1702  CD2 PHE A 113      44.373  34.931   6.443  1.00 12.77           C  
ATOM   1703  CE1 PHE A 113      46.263  33.440   5.030  1.00 15.40           C  
ATOM   1704  CE2 PHE A 113      45.676  35.445   6.250  1.00 14.90           C  
ATOM   1705  CZ  PHE A 113      46.623  34.693   5.537  1.00 16.42           C  
ATOM   1706  H   PHE A 113      41.270  35.242   5.176  1.00  0.00           H  
ATOM   1707  HA  PHE A 113      42.497  32.837   3.985  1.00  0.00           H  
ATOM   1708  HB3 PHE A 113      42.635  32.150   6.468  1.00  0.00           H  
ATOM   1709  HB2 PHE A 113      42.082  33.769   6.836  1.00  0.00           H  
ATOM   1710  HD1 PHE A 113      44.698  31.977   4.837  1.00  0.00           H  
ATOM   1711  HD2 PHE A 113      43.655  35.523   6.992  1.00  0.00           H  
ATOM   1712  HE1 PHE A 113      46.982  32.851   4.480  1.00  0.00           H  
ATOM   1713  HE2 PHE A 113      45.940  36.413   6.651  1.00  0.00           H  
ATOM   1714  HZ  PHE A 113      47.621  35.073   5.379  1.00  0.00           H  
ATOM   1715  N   ALA A 114      39.474  32.864   4.291  1.00 12.90           N  
ATOM   1716  CA  ALA A 114      38.231  32.101   4.179  1.00 12.46           C  
ATOM   1717  C   ALA A 114      38.157  31.744   2.692  1.00 11.22           C  
ATOM   1718  O   ALA A 114      37.652  32.496   1.882  1.00 14.53           O  
ATOM   1719  CB  ALA A 114      37.020  32.955   4.604  1.00 15.20           C  
ATOM   1720  H   ALA A 114      39.475  33.829   3.993  1.00  0.00           H  
ATOM   1721  HA  ALA A 114      38.287  31.196   4.783  1.00  0.00           H  
ATOM   1722  HB1 ALA A 114      36.108  32.365   4.511  1.00  0.00           H  
ATOM   1723  HB2 ALA A 114      37.143  33.271   5.640  1.00  0.00           H  
ATOM   1724  HB3 ALA A 114      36.950  33.834   3.963  1.00  0.00           H  
ATOM   1725  N   LEU A 115      38.695  30.581   2.341  1.00 12.25           N  
ATOM   1726  CA  LEU A 115      38.762  30.134   0.950  1.00 14.11           C  
ATOM   1727  C   LEU A 115      37.866  28.944   0.661  1.00 14.36           C  
ATOM   1728  O   LEU A 115      37.868  28.415  -0.455  1.00 16.66           O  
ATOM   1729  CB  LEU A 115      40.213  29.712   0.655  1.00 15.96           C  
ATOM   1730  CG  LEU A 115      41.249  30.810   0.929  1.00 16.46           C  
ATOM   1731  CD1 LEU A 115      42.659  30.291   0.725  1.00 20.77           C  
ATOM   1732  CD2 LEU A 115      40.972  31.967  -0.005  1.00 17.84           C  
ATOM   1733  H   LEU A 115      39.078  29.968   3.046  1.00  0.00           H  
ATOM   1734  HA  LEU A 115      38.487  30.959   0.294  1.00  0.00           H  
ATOM   1735  HB3 LEU A 115      40.291  29.392  -0.385  1.00  0.00           H  
ATOM   1736  HB2 LEU A 115      40.458  28.828   1.243  1.00  0.00           H  
ATOM   1737  HG  LEU A 115      41.142  31.151   1.959  1.00  0.00           H  
ATOM   1738 HD11 LEU A 115      43.373  31.090   0.926  1.00  0.00           H  
ATOM   1739 HD12 LEU A 115      42.843  29.460   1.406  1.00  0.00           H  
ATOM   1740 HD13 LEU A 115      42.776  29.950  -0.303  1.00  0.00           H  
ATOM   1741 HD21 LEU A 115      41.698  32.760   0.173  1.00  0.00           H  
ATOM   1742 HD22 LEU A 115      41.051  31.628  -1.037  1.00  0.00           H  
ATOM   1743 HD23 LEU A 115      39.967  32.348   0.177  1.00  0.00           H  
ATOM   1744  N   GLU A 116      37.086  28.543   1.653  1.00 13.38           N  
ATOM   1745  CA  GLU A 116      36.281  27.336   1.554  1.00 15.31           C  
ATOM   1746  C   GLU A 116      34.844  27.462   1.052  1.00 16.56           C  
ATOM   1747  O   GLU A 116      34.281  26.489   0.515  1.00 16.99           O  
ATOM   1748  CB  GLU A 116      36.228  26.659   2.931  1.00 16.49           C  
ATOM   1749  CG  GLU A 116      37.563  26.159   3.537  1.00 16.21           C  
ATOM   1750  CD  GLU A 116      38.593  27.252   3.775  1.00 15.03           C  
ATOM   1751  OE1 GLU A 116      38.222  28.370   4.187  1.00 12.96           O  
ATOM   1752  OE2 GLU A 116      39.794  27.003   3.555  1.00 13.29           O1-
ATOM   1753  H   GLU A 116      37.039  29.079   2.507  1.00  0.00           H  
ATOM   1754  HA  GLU A 116      36.801  26.655   0.879  1.00  0.00           H  
ATOM   1755  HB3 GLU A 116      35.518  25.832   2.896  1.00  0.00           H  
ATOM   1756  HB2 GLU A 116      35.742  27.329   3.640  1.00  0.00           H  
ATOM   1757  HG3 GLU A 116      37.990  25.396   2.887  1.00  0.00           H  
ATOM   1758  HG2 GLU A 116      37.362  25.641   4.475  1.00  0.00           H  
ATOM   1759  N   HIS A 117      34.257  28.644   1.229  1.00 15.70           N  
ATOM   1760  CA  HIS A 117      32.864  28.856   0.880  1.00 17.33           C  
ATOM   1761  C   HIS A 117      32.611  30.140   0.111  1.00 18.51           C  
ATOM   1762  O   HIS A 117      33.369  31.098   0.220  1.00 18.89           O  
ATOM   1763  CB  HIS A 117      32.028  28.858   2.157  1.00 16.80           C  
ATOM   1764  CG  HIS A 117      32.212  27.629   2.998  1.00 16.11           C  
ATOM   1765  ND1 HIS A 117      31.722  26.391   2.629  1.00 18.73           N  
ATOM   1766  CD2 HIS A 117      32.859  27.443   4.173  1.00 16.57           C  
ATOM   1767  CE1 HIS A 117      32.060  25.500   3.544  1.00 17.20           C  
ATOM   1768  NE2 HIS A 117      32.752  26.111   4.492  1.00 16.61           N  
ATOM   1769  H   HIS A 117      34.782  29.416   1.613  1.00  0.00           H  
ATOM   1770  HA  HIS A 117      32.538  28.020   0.261  1.00  0.00           H  
ATOM   1771  HB3 HIS A 117      30.974  28.965   1.900  1.00  0.00           H  
ATOM   1772  HB2 HIS A 117      32.272  29.740   2.748  1.00  0.00           H  
ATOM   1773  HD1 HIS A 117      31.197  26.291   1.772  1.00  0.00           H  
ATOM   1774  HD2 HIS A 117      33.333  28.279   4.667  1.00  0.00           H  
ATOM   1775  HE1 HIS A 117      31.763  24.469   3.428  1.00  0.00           H  
ATOM   1776  N   HIS A 118      31.527  30.152  -0.656  1.00 23.45           N  
ATOM   1777  CA  HIS A 118      31.173  31.314  -1.451  1.00 27.13           C  
ATOM   1778  C   HIS A 118      29.767  31.836  -1.183  1.00 32.39           C  
ATOM   1779  O   HIS A 118      29.515  33.011  -1.545  1.00 35.86           O  
ATOM   1780  CB  HIS A 118      31.339  30.971  -2.921  1.00 29.39           C  
ATOM   1781  CG  HIS A 118      32.697  30.443  -3.243  1.00 32.35           C  
ATOM   1782  ND1 HIS A 118      33.786  31.267  -3.432  1.00 29.93           N  
ATOM   1783  CD2 HIS A 118      33.162  29.174  -3.340  1.00 32.55           C  
ATOM   1784  CE1 HIS A 118      34.863  30.528  -3.630  1.00 33.83           C  
ATOM   1785  NE2 HIS A 118      34.513  29.256  -3.578  1.00 35.75           N  
ATOM   1786  H   HIS A 118      30.928  29.340  -0.695  1.00  0.00           H  
ATOM   1787  HA  HIS A 118      31.878  32.110  -1.212  1.00  0.00           H  
ATOM   1788  HXT HIS A 118      29.002  31.243  -0.705  1.00  0.00           H  
ATOM   1789  HB3 HIS A 118      31.143  31.857  -3.525  1.00  0.00           H  
ATOM   1790  HB2 HIS A 118      30.587  30.235  -3.208  1.00  0.00           H  
ATOM   1791  HD1 HIS A 118      33.671  32.270  -3.404  1.00  0.00           H  
ATOM   1792  HD2 HIS A 118      32.484  28.341  -3.229  1.00  0.00           H  
ATOM   1793  HE1 HIS A 118      35.820  31.002  -3.796  1.00  0.00           H  
ATOM   1794  N   LYS A 127       2.752  66.502   2.739  1.00 36.43           N  
ATOM   1795  CA  LYS A 127       4.107  66.211   3.293  1.00 34.14           C  
ATOM   1796  C   LYS A 127       4.477  64.735   3.109  1.00 31.97           C  
ATOM   1797  O   LYS A 127       5.628  64.411   2.807  1.00 32.16           O  
ATOM   1798  CB  LYS A 127       4.184  66.611   4.773  1.00 35.44           C  
ATOM   1799  CG  LYS A 127       5.585  67.016   5.220  1.00 36.80           C  
ATOM   1800  CD  LYS A 127       5.639  67.631   6.618  1.00 37.05           C  
ATOM   1801  CE  LYS A 127       4.833  68.922   6.752  1.00 36.38           C  
ATOM   1802  NZ  LYS A 127       4.960  69.858   5.598  1.00 36.30           N1+
ATOM   1803  H1  LYS A 127       2.535  67.479   2.874  1.00  0.00           H  
ATOM   1804  H2  LYS A 127       2.738  66.288   1.752  1.00  0.00           H  
ATOM   1805  HA  LYS A 127       4.832  66.811   2.743  1.00  0.00           H  
ATOM   1806  HB3 LYS A 127       3.832  65.784   5.390  1.00  0.00           H  
ATOM   1807  HB2 LYS A 127       3.492  67.432   4.962  1.00  0.00           H  
ATOM   1808  HG3 LYS A 127       6.005  67.718   4.500  1.00  0.00           H  
ATOM   1809  HG2 LYS A 127       6.242  66.147   5.182  1.00  0.00           H  
ATOM   1810  HD3 LYS A 127       6.677  67.823   6.889  1.00  0.00           H  
ATOM   1811  HD2 LYS A 127       5.281  66.904   7.347  1.00  0.00           H  
ATOM   1812  HE3 LYS A 127       5.125  69.436   7.668  1.00  0.00           H  
ATOM   1813  HE2 LYS A 127       3.782  68.677   6.904  1.00  0.00           H  
ATOM   1814  HZ1 LYS A 127       4.399  70.680   5.768  1.00  0.00           H  
ATOM   1815  HZ2 LYS A 127       5.927  70.128   5.488  1.00  0.00           H  
ATOM   1816  HZ3 LYS A 127       4.640  69.401   4.756  1.00  0.00           H  
ATOM   1817  N   ALA A 128       3.491  63.858   3.290  1.00 29.19           N  
ATOM   1818  CA  ALA A 128       3.661  62.411   3.141  1.00 25.77           C  
ATOM   1819  C   ALA A 128       4.104  62.029   1.723  1.00 23.95           C  
ATOM   1820  O   ALA A 128       3.467  62.442   0.751  1.00 23.45           O  
ATOM   1821  CB  ALA A 128       2.363  61.693   3.487  1.00 25.99           C  
ATOM   1822  H   ALA A 128       2.568  64.181   3.544  1.00  0.00           H  
ATOM   1823  HA  ALA A 128       4.430  62.083   3.840  1.00  0.00           H  
ATOM   1824  HB1 ALA A 128       2.500  60.618   3.373  1.00  0.00           H  
ATOM   1825  HB2 ALA A 128       2.087  61.916   4.518  1.00  0.00           H  
ATOM   1826  HB3 ALA A 128       1.571  62.031   2.818  1.00  0.00           H  
ATOM   1827  N   PRO A 129       5.190  61.232   1.604  1.00 21.54           N  
ATOM   1828  CA  PRO A 129       5.584  60.714   0.292  1.00 20.04           C  
ATOM   1829  C   PRO A 129       4.567  59.687  -0.191  1.00 18.18           C  
ATOM   1830  O   PRO A 129       3.839  59.112   0.619  1.00 18.03           O  
ATOM   1831  CB  PRO A 129       6.933  60.045   0.568  1.00 20.20           C  
ATOM   1832  CG  PRO A 129       6.879  59.670   2.003  1.00 20.55           C  
ATOM   1833  CD  PRO A 129       6.080  60.747   2.675  1.00 21.61           C  
ATOM   1834  HA  PRO A 129       5.692  61.524  -0.430  1.00  0.00           H  
ATOM   1835  HB3 PRO A 129       7.733  60.769   0.414  1.00  0.00           H  
ATOM   1836  HB2 PRO A 129       7.019  59.143  -0.038  1.00  0.00           H  
ATOM   1837  HG3 PRO A 129       7.889  59.660   2.413  1.00  0.00           H  
ATOM   1838  HG2 PRO A 129       6.362  58.716   2.109  1.00  0.00           H  
ATOM   1839  HD2 PRO A 129       5.479  60.306   3.470  1.00  0.00           H  
ATOM   1840  HD3 PRO A 129       6.747  61.553   2.981  1.00  0.00           H  
ATOM   1841  N   SER A 130       4.496  59.469  -1.501  1.00 16.74           N  
ATOM   1842  CA  SER A 130       3.544  58.513  -2.047  1.00 14.99           C  
ATOM   1843  C   SER A 130       3.923  57.065  -1.723  1.00 13.95           C  
ATOM   1844  O   SER A 130       3.046  56.203  -1.643  1.00 13.82           O  
ATOM   1845  CB  SER A 130       3.427  58.687  -3.566  1.00 14.61           C  
ATOM   1846  OG  SER A 130       4.708  58.708  -4.171  1.00 14.55           O  
ATOM   1847  H   SER A 130       5.107  59.970  -2.130  1.00  0.00           H  
ATOM   1848  HA  SER A 130       2.568  58.716  -1.606  1.00  0.00           H  
ATOM   1849  HB3 SER A 130       2.907  59.619  -3.785  1.00  0.00           H  
ATOM   1850  HB2 SER A 130       2.843  57.866  -3.981  1.00  0.00           H  
ATOM   1851  HG  SER A 130       4.612  58.818  -5.120  1.00  0.00           H  
ATOM   1852  N   HIS A 131       5.226  56.818  -1.552  1.00 13.06           N  
ATOM   1853  CA  HIS A 131       5.781  55.466  -1.366  1.00 12.43           C  
ATOM   1854  C   HIS A 131       6.956  55.486  -0.432  1.00 12.00           C  
ATOM   1855  O   HIS A 131       7.730  56.425  -0.429  1.00 12.60           O  
ATOM   1856  CB  HIS A 131       6.238  54.925  -2.717  1.00 12.08           C  
ATOM   1857  CG  HIS A 131       6.730  53.493  -2.682  1.00 11.90           C  
ATOM   1858  ND1 HIS A 131       8.043  53.173  -2.703  1.00 12.31           N  
ATOM   1859  CD2 HIS A 131       6.036  52.296  -2.649  1.00 11.52           C  
ATOM   1860  CE1 HIS A 131       8.173  51.834  -2.694  1.00 11.39           C  
ATOM   1861  NE2 HIS A 131       6.951  51.300  -2.648  1.00 11.98           N  
ATOM   1862  H   HIS A 131       5.888  57.581  -1.546  1.00  0.00           H  
ATOM   1863  HA  HIS A 131       5.009  54.813  -0.959  1.00  0.00           H  
ATOM   1864  HB3 HIS A 131       7.023  55.567  -3.116  1.00  0.00           H  
ATOM   1865  HB2 HIS A 131       5.422  55.009  -3.434  1.00  0.00           H  
ATOM   1866  HD1 HIS A 131       8.741  53.903  -2.722  1.00  0.00           H  
ATOM   1867  HD2 HIS A 131       4.956  52.298  -2.630  1.00  0.00           H  
ATOM   1868  HE1 HIS A 131       9.156  51.387  -2.722  1.00  0.00           H  
ATOM   1869  N   VAL A 132       7.110  54.431   0.360  1.00 12.04           N  
ATOM   1870  CA  VAL A 132       8.321  54.231   1.154  1.00 11.92           C  
ATOM   1871  C   VAL A 132       8.682  52.733   1.176  1.00 11.64           C  
ATOM   1872  O   VAL A 132       7.792  51.896   1.282  1.00 11.75           O  
ATOM   1873  CB  VAL A 132       8.148  54.796   2.587  1.00 12.04           C  
ATOM   1874  CG1 VAL A 132       7.097  54.008   3.364  1.00 12.26           C  
ATOM   1875  CG2 VAL A 132       9.477  54.800   3.328  1.00 12.42           C  
ATOM   1876  H   VAL A 132       6.378  53.738   0.426  1.00  0.00           H  
ATOM   1877  HA  VAL A 132       9.137  54.770   0.672  1.00  0.00           H  
ATOM   1878  HB  VAL A 132       7.804  55.827   2.504  1.00  0.00           H  
ATOM   1879 HG11 VAL A 132       6.996  54.426   4.366  1.00  0.00           H  
ATOM   1880 HG12 VAL A 132       6.140  54.070   2.847  1.00  0.00           H  
ATOM   1881 HG13 VAL A 132       7.404  52.964   3.435  1.00  0.00           H  
ATOM   1882 HG21 VAL A 132       9.333  55.200   4.332  1.00  0.00           H  
ATOM   1883 HG22 VAL A 132       9.859  53.781   3.395  1.00  0.00           H  
ATOM   1884 HG23 VAL A 132      10.192  55.421   2.789  1.00  0.00           H  
ATOM   1885  N   PRO A 133       9.981  52.388   1.091  1.00 11.40           N  
ATOM   1886  CA  PRO A 133      10.337  50.960   1.155  1.00 11.29           C  
ATOM   1887  C   PRO A 133       9.999  50.303   2.494  1.00 11.12           C  
ATOM   1888  O   PRO A 133       9.433  49.212   2.506  1.00 10.79           O  
ATOM   1889  CB  PRO A 133      11.851  50.968   0.919  1.00 11.13           C  
ATOM   1890  CG  PRO A 133      12.063  52.185   0.068  1.00 11.26           C  
ATOM   1891  CD  PRO A 133      11.128  53.207   0.642  1.00 11.65           C  
ATOM   1892  HA  PRO A 133       9.842  50.422   0.347  1.00  0.00           H  
ATOM   1893  HB3 PRO A 133      12.132  50.080   0.353  1.00  0.00           H  
ATOM   1894  HB2 PRO A 133      12.363  51.101   1.872  1.00  0.00           H  
ATOM   1895  HG3 PRO A 133      11.770  51.963  -0.958  1.00  0.00           H  
ATOM   1896  HG2 PRO A 133      13.090  52.531   0.183  1.00  0.00           H  
ATOM   1897  HD2 PRO A 133      11.596  53.676   1.508  1.00  0.00           H  
ATOM   1898  HD3 PRO A 133      10.801  53.880  -0.151  1.00  0.00           H  
ATOM   1899  N   PHE A 134      10.316  50.979   3.605  1.00 10.86           N  
ATOM   1900  CA  PHE A 134       9.998  50.449   4.924  1.00 10.90           C  
ATOM   1901  C   PHE A 134       9.025  51.398   5.608  1.00 10.76           C  
ATOM   1902  O   PHE A 134       9.362  52.567   5.845  1.00 10.92           O  
ATOM   1903  CB  PHE A 134      11.257  50.312   5.795  1.00 10.83           C  
ATOM   1904  CG  PHE A 134      12.312  49.409   5.205  1.00 10.95           C  
ATOM   1905  CD1 PHE A 134      12.264  48.026   5.402  1.00 11.13           C  
ATOM   1906  CD2 PHE A 134      13.360  49.943   4.442  1.00 11.18           C  
ATOM   1907  CE1 PHE A 134      13.244  47.192   4.848  1.00 11.07           C  
ATOM   1908  CE2 PHE A 134      14.336  49.112   3.885  1.00 11.18           C  
ATOM   1909  CZ  PHE A 134      14.275  47.733   4.092  1.00 11.52           C  
ATOM   1910  H   PHE A 134      10.783  51.872   3.537  1.00  0.00           H  
ATOM   1911  HA  PHE A 134       9.529  49.471   4.815  1.00  0.00           H  
ATOM   1912  HB3 PHE A 134      10.976  49.943   6.781  1.00  0.00           H  
ATOM   1913  HB2 PHE A 134      11.684  51.299   5.971  1.00  0.00           H  
ATOM   1914  HD1 PHE A 134      11.466  47.591   5.986  1.00  0.00           H  
ATOM   1915  HD2 PHE A 134      13.420  51.009   4.278  1.00  0.00           H  
ATOM   1916  HE1 PHE A 134      13.199  46.125   5.009  1.00  0.00           H  
ATOM   1917  HE2 PHE A 134      15.135  49.537   3.296  1.00  0.00           H  
ATOM   1918  HZ  PHE A 134      15.028  47.087   3.665  1.00  0.00           H  
ATOM   1919  N   LEU A 135       7.833  50.892   5.927  1.00 10.52           N  
ATOM   1920  CA  LEU A 135       6.824  51.682   6.637  1.00 10.28           C  
ATOM   1921  C   LEU A 135       6.592  51.124   8.036  1.00 10.22           C  
ATOM   1922  O   LEU A 135       6.266  49.940   8.198  1.00 10.03           O  
ATOM   1923  CB  LEU A 135       5.495  51.698   5.871  1.00 10.84           C  
ATOM   1924  CG  LEU A 135       4.317  52.425   6.539  1.00 11.08           C  
ATOM   1925  CD1 LEU A 135       4.554  53.934   6.600  1.00 11.69           C  
ATOM   1926  CD2 LEU A 135       2.963  52.105   5.892  1.00 11.22           C  
ATOM   1927  H   LEU A 135       7.606  49.940   5.679  1.00  0.00           H  
ATOM   1928  HA  LEU A 135       7.185  52.706   6.727  1.00  0.00           H  
ATOM   1929  HB3 LEU A 135       5.201  50.674   5.642  1.00  0.00           H  
ATOM   1930  HB2 LEU A 135       5.658  52.117   4.878  1.00  0.00           H  
ATOM   1931  HG  LEU A 135       4.268  52.070   7.568  1.00  0.00           H  
ATOM   1932 HD11 LEU A 135       3.702  54.417   7.078  1.00  0.00           H  
ATOM   1933 HD12 LEU A 135       5.457  54.138   7.176  1.00  0.00           H  
ATOM   1934 HD13 LEU A 135       4.673  54.325   5.589  1.00  0.00           H  
ATOM   1935 HD21 LEU A 135       2.174  52.650   6.410  1.00  0.00           H  
ATOM   1936 HD22 LEU A 135       2.981  52.403   4.844  1.00  0.00           H  
ATOM   1937 HD23 LEU A 135       2.770  51.034   5.962  1.00  0.00           H  
ATOM   1938  N   LEU A 136       6.776  51.979   9.039  1.00 10.09           N  
ATOM   1939  CA  LEU A 136       6.583  51.619  10.438  1.00 10.04           C  
ATOM   1940  C   LEU A 136       5.365  52.385  10.968  1.00 10.08           C  
ATOM   1941  O   LEU A 136       5.351  53.623  10.991  1.00 10.17           O  
ATOM   1942  CB  LEU A 136       7.847  51.945  11.253  1.00 10.43           C  
ATOM   1943  CG  LEU A 136       9.073  51.010  11.259  1.00 11.05           C  
ATOM   1944  CD1 LEU A 136       9.281  50.196   9.988  1.00 10.47           C  
ATOM   1945  CD2 LEU A 136      10.364  51.693  11.693  1.00 10.40           C  
ATOM   1946  H   LEU A 136       7.063  52.928   8.847  1.00  0.00           H  
ATOM   1947  HA  LEU A 136       6.385  50.549  10.504  1.00  0.00           H  
ATOM   1948  HB3 LEU A 136       7.557  52.149  12.284  1.00  0.00           H  
ATOM   1949  HB2 LEU A 136       8.176  52.953  11.001  1.00  0.00           H  
ATOM   1950  HG  LEU A 136       8.866  50.275  12.036  1.00  0.00           H  
ATOM   1951 HD11 LEU A 136      10.169  49.573  10.096  1.00  0.00           H  
ATOM   1952 HD12 LEU A 136       8.411  49.562   9.816  1.00  0.00           H  
ATOM   1953 HD13 LEU A 136       9.412  50.870   9.142  1.00  0.00           H  
ATOM   1954 HD21 LEU A 136      11.182  50.972  11.672  1.00  0.00           H  
ATOM   1955 HD22 LEU A 136      10.587  52.515  11.013  1.00  0.00           H  
ATOM   1956 HD23 LEU A 136      10.248  52.081  12.705  1.00  0.00           H  
ATOM   1957  N   ILE A 137       4.326  51.639  11.337  1.00  9.76           N  
ATOM   1958  CA  ILE A 137       3.066  52.220  11.833  1.00  9.59           C  
ATOM   1959  C   ILE A 137       3.105  52.288  13.362  1.00  9.53           C  
ATOM   1960  O   ILE A 137       3.074  51.265  14.049  1.00  9.33           O  
ATOM   1961  CB  ILE A 137       1.824  51.414  11.363  1.00  9.46           C  
ATOM   1962  CG1 ILE A 137       1.891  51.162   9.849  1.00  9.60           C  
ATOM   1963  CG2 ILE A 137       0.535  52.135  11.768  1.00  9.77           C  
ATOM   1964  CD1 ILE A 137       0.739  50.350   9.274  1.00  9.53           C  
ATOM   1965  H   ILE A 137       4.383  50.632  11.283  1.00  0.00           H  
ATOM   1966  HA  ILE A 137       2.982  53.236  11.447  1.00  0.00           H  
ATOM   1967  HB  ILE A 137       1.841  50.447  11.866  1.00  0.00           H  
ATOM   1968 HG13 ILE A 137       2.834  50.671   9.607  1.00  0.00           H  
ATOM   1969 HG12 ILE A 137       1.954  52.117   9.327  1.00  0.00           H  
ATOM   1970 HG21 ILE A 137      -0.326  51.558  11.431  1.00  0.00           H  
ATOM   1971 HG22 ILE A 137       0.501  52.238  12.853  1.00  0.00           H  
ATOM   1972 HG23 ILE A 137       0.511  53.123  11.309  1.00  0.00           H  
ATOM   1973 HD11 ILE A 137       0.880  50.228   8.200  1.00  0.00           H  
ATOM   1974 HD12 ILE A 137       0.712  49.370   9.750  1.00  0.00           H  
ATOM   1975 HD13 ILE A 137      -0.201  50.870   9.460  1.00  0.00           H  
ATOM   1976  N   GLY A 138       3.176  53.511  13.872  1.00  9.40           N  
ATOM   1977  CA  GLY A 138       3.325  53.780  15.293  1.00  9.54           C  
ATOM   1978  C   GLY A 138       4.748  54.234  15.504  1.00  9.78           C  
ATOM   1979  O   GLY A 138       5.658  53.749  14.826  1.00  9.91           O  
ATOM   1980  H   GLY A 138       3.127  54.316  13.263  1.00  0.00           H  
ATOM   1981  HA3 GLY A 138       3.150  52.863  15.856  1.00  0.00           H  
ATOM   1982  HA2 GLY A 138       2.643  54.579  15.584  1.00  0.00           H  
ATOM   1983  N   GLY A 139       4.943  55.175  16.418  1.00  9.67           N  
ATOM   1984  CA  GLY A 139       6.285  55.754  16.628  1.00  9.71           C  
ATOM   1985  C   GLY A 139       6.786  55.628  18.052  1.00  9.72           C  
ATOM   1986  O   GLY A 139       7.199  56.632  18.662  1.00 10.65           O  
ATOM   1987  H   GLY A 139       4.169  55.502  16.979  1.00  0.00           H  
ATOM   1988  HA3 GLY A 139       6.274  56.805  16.340  1.00  0.00           H  
ATOM   1989  HA2 GLY A 139       6.994  55.277  15.952  1.00  0.00           H  
ATOM   1990  N   GLY A 140       6.752  54.401  18.572  1.00  8.99           N  
ATOM   1991  CA  GLY A 140       7.142  54.120  19.955  1.00  8.42           C  
ATOM   1992  C   GLY A 140       8.464  53.382  20.030  1.00  8.20           C  
ATOM   1993  O   GLY A 140       9.293  53.503  19.143  1.00  7.88           O  
ATOM   1994  H   GLY A 140       6.448  53.621  18.007  1.00  0.00           H  
ATOM   1995  HA3 GLY A 140       6.366  53.524  20.437  1.00  0.00           H  
ATOM   1996  HA2 GLY A 140       7.218  55.056  20.508  1.00  0.00           H  
ATOM   1997  N   THR A 141       8.651  52.625  21.113  1.00  7.88           N  
ATOM   1998  CA  THR A 141       9.886  51.872  21.387  1.00  7.84           C  
ATOM   1999  C   THR A 141      10.188  50.794  20.335  1.00  7.85           C  
ATOM   2000  O   THR A 141      11.325  50.674  19.865  1.00  7.76           O  
ATOM   2001  CB  THR A 141       9.834  51.172  22.781  1.00  7.87           C  
ATOM   2002  OG1 THR A 141       9.360  52.074  23.770  1.00  8.23           O  
ATOM   2003  CG2 THR A 141      11.162  50.554  23.256  1.00  7.68           C  
ATOM   2004  H   THR A 141       8.009  52.643  21.889  1.00  0.00           H  
ATOM   2005  HA  THR A 141      10.730  52.555  21.361  1.00  0.00           H  
ATOM   2006  HB  THR A 141       9.100  50.366  22.743  1.00  0.00           H  
ATOM   2007  HG1 THR A 141       9.906  51.973  24.566  1.00  0.00           H  
ATOM   2008 HG21 THR A 141      11.062  50.097  24.241  1.00  0.00           H  
ATOM   2009 HG22 THR A 141      11.505  49.764  22.586  1.00  0.00           H  
ATOM   2010 HG23 THR A 141      11.957  51.298  23.313  1.00  0.00           H  
ATOM   2011  N   ALA A 142       9.167  50.034  19.952  1.00  7.73           N  
ATOM   2012  CA  ALA A 142       9.350  48.951  18.990  1.00  7.58           C  
ATOM   2013  C   ALA A 142       9.699  49.498  17.599  1.00  7.69           C  
ATOM   2014  O   ALA A 142      10.572  48.956  16.919  1.00  7.83           O  
ATOM   2015  CB  ALA A 142       8.116  48.039  18.950  1.00  7.59           C  
ATOM   2016  H   ALA A 142       8.248  50.179  20.332  1.00  0.00           H  
ATOM   2017  HA  ALA A 142      10.208  48.355  19.299  1.00  0.00           H  
ATOM   2018  HB1 ALA A 142       8.234  47.270  18.184  1.00  0.00           H  
ATOM   2019  HB2 ALA A 142       7.984  47.519  19.898  1.00  0.00           H  
ATOM   2020  HB3 ALA A 142       7.202  48.589  18.730  1.00  0.00           H  
ATOM   2021  N   ALA A 143       9.029  50.572  17.191  1.00  7.54           N  
ATOM   2022  CA  ALA A 143       9.290  51.186  15.881  1.00  7.69           C  
ATOM   2023  C   ALA A 143      10.711  51.760  15.849  1.00  7.94           C  
ATOM   2024  O   ALA A 143      11.448  51.579  14.869  1.00  8.08           O  
ATOM   2025  CB  ALA A 143       8.259  52.265  15.584  1.00  7.44           C  
ATOM   2026  H   ALA A 143       8.324  50.983  17.785  1.00  0.00           H  
ATOM   2027  HA  ALA A 143       9.212  50.414  15.116  1.00  0.00           H  
ATOM   2028  HB1 ALA A 143       8.467  52.709  14.611  1.00  0.00           H  
ATOM   2029  HB2 ALA A 143       7.262  51.824  15.576  1.00  0.00           H  
ATOM   2030  HB3 ALA A 143       8.308  53.036  16.353  1.00  0.00           H  
ATOM   2031  N   PHE A 144      11.106  52.448  16.918  1.00  7.80           N  
ATOM   2032  CA  PHE A 144      12.463  52.995  16.935  1.00  8.12           C  
ATOM   2033  C   PHE A 144      13.523  51.885  16.852  1.00  8.16           C  
ATOM   2034  O   PHE A 144      14.502  52.024  16.114  1.00  8.39           O  
ATOM   2035  CB  PHE A 144      12.680  54.334  17.650  1.00  8.31           C  
ATOM   2036  CG  PHE A 144      13.794  55.090  16.937  1.00  8.51           C  
ATOM   2037  CD1 PHE A 144      13.593  55.796  15.729  1.00  8.58           C  
ATOM   2038  CD2 PHE A 144      15.099  54.741  17.270  1.00  8.72           C  
ATOM   2039  CE1 PHE A 144      14.691  56.161  14.953  1.00  9.00           C  
ATOM   2040  CE2 PHE A 144      16.192  55.181  16.535  1.00  9.07           C  
ATOM   2041  CZ  PHE A 144      15.984  55.900  15.374  1.00  8.93           C  
ATOM   2042  H   PHE A 144      10.507  52.611  17.720  1.00  0.00           H  
ATOM   2043  HA  PHE A 144      12.538  53.375  15.914  1.00  0.00           H  
ATOM   2044  HB3 PHE A 144      12.895  54.182  18.709  1.00  0.00           H  
ATOM   2045  HB2 PHE A 144      11.779  54.944  17.583  1.00  0.00           H  
ATOM   2046  HD1 PHE A 144      12.594  55.999  15.374  1.00  0.00           H  
ATOM   2047  HD2 PHE A 144      15.180  54.042  18.081  1.00  0.00           H  
ATOM   2048  HE1 PHE A 144      14.570  56.636  13.998  1.00  0.00           H  
ATOM   2049  HE2 PHE A 144      17.201  54.931  16.829  1.00  0.00           H  
ATOM   2050  HZ  PHE A 144      16.829  56.224  14.782  1.00  0.00           H  
ATOM   2051  N   ALA A 145      13.320  50.778  17.573  1.00  8.00           N  
ATOM   2052  CA  ALA A 145      14.290  49.677  17.543  1.00  8.40           C  
ATOM   2053  C   ALA A 145      14.399  49.061  16.137  1.00  8.53           C  
ATOM   2054  O   ALA A 145      15.508  48.729  15.685  1.00  9.01           O  
ATOM   2055  CB  ALA A 145      13.785  48.544  18.466  1.00  8.15           C  
ATOM   2056  H   ALA A 145      12.517  50.693  18.185  1.00  0.00           H  
ATOM   2057  HA  ALA A 145      15.264  50.039  17.877  1.00  0.00           H  
ATOM   2058  HB1 ALA A 145      14.603  47.893  18.774  1.00  0.00           H  
ATOM   2059  HB2 ALA A 145      13.282  48.894  19.362  1.00  0.00           H  
ATOM   2060  HB3 ALA A 145      13.051  47.912  17.973  1.00  0.00           H  
ATOM   2061  N   ALA A 146      13.251  48.930  15.458  1.00  8.75           N  
ATOM   2062  CA  ALA A 146      13.186  48.417  14.085  1.00  9.23           C  
ATOM   2063  C   ALA A 146      13.901  49.360  13.110  1.00  9.74           C  
ATOM   2064  O   ALA A 146      14.658  48.906  12.248  1.00 10.32           O  
ATOM   2065  CB  ALA A 146      11.737  48.210  13.663  1.00  8.85           C  
ATOM   2066  H   ALA A 146      12.376  49.190  15.890  1.00  0.00           H  
ATOM   2067  HA  ALA A 146      13.691  47.451  14.057  1.00  0.00           H  
ATOM   2068  HB1 ALA A 146      11.706  47.829  12.642  1.00  0.00           H  
ATOM   2069  HB2 ALA A 146      11.262  47.493  14.332  1.00  0.00           H  
ATOM   2070  HB3 ALA A 146      11.204  49.160  13.712  1.00  0.00           H  
ATOM   2071  N   ALA A 147      13.655  50.668  13.245  1.00 10.22           N  
ATOM   2072  CA  ALA A 147      14.326  51.664  12.404  1.00 11.00           C  
ATOM   2073  C   ALA A 147      15.851  51.574  12.522  1.00 11.70           C  
ATOM   2074  O   ALA A 147      16.556  51.595  11.512  1.00 11.43           O  
ATOM   2075  CB  ALA A 147      13.816  53.069  12.758  1.00 10.67           C  
ATOM   2076  H   ALA A 147      12.985  50.999  13.936  1.00  0.00           H  
ATOM   2077  HA  ALA A 147      14.061  51.454  11.365  1.00  0.00           H  
ATOM   2078  HB1 ALA A 147      14.255  53.819  12.100  1.00  0.00           H  
ATOM   2079  HB2 ALA A 147      12.734  53.132  12.650  1.00  0.00           H  
ATOM   2080  HB3 ALA A 147      14.064  53.344  13.783  1.00  0.00           H  
ATOM   2081  N   ARG A 148      16.349  51.478  13.754  1.00 12.60           N  
ATOM   2082  CA  ARG A 148      17.778  51.339  13.993  1.00 13.78           C  
ATOM   2083  C   ARG A 148      18.342  50.036  13.391  1.00 13.41           C  
ATOM   2084  O   ARG A 148      19.421  50.047  12.791  1.00 13.26           O  
ATOM   2085  CB  ARG A 148      18.253  51.386  15.468  1.00 15.34           C  
ATOM   2086  CG  ARG A 148      19.795  51.095  15.643  1.00 18.45           C  
ATOM   2087  CD  ARG A 148      20.270  49.651  16.004  1.00 21.69           C  
ATOM   2088  NE  ARG A 148      19.865  49.216  17.353  1.00 23.48           N  
ATOM   2089  CZ  ARG A 148      18.768  48.540  17.717  1.00 23.24           C  
ATOM   2090  NH1 ARG A 148      18.005  47.921  16.818  1.00 20.49           N  
ATOM   2091  NH2 ARG A 148      18.439  48.531  19.004  1.00 21.71           N1+
ATOM   2092  H   ARG A 148      15.721  51.541  14.552  1.00  0.00           H  
ATOM   2093  HA  ARG A 148      18.263  52.170  13.475  1.00  0.00           H  
ATOM   2094  HB3 ARG A 148      17.658  50.715  16.088  1.00  0.00           H  
ATOM   2095  HB2 ARG A 148      18.046  52.396  15.821  1.00  0.00           H  
ATOM   2096  HG3 ARG A 148      20.204  51.732  16.416  1.00  0.00           H  
ATOM   2097  HG2 ARG A 148      20.348  51.462  14.777  1.00  0.00           H  
ATOM   2098  HD3 ARG A 148      21.359  49.633  15.951  1.00  0.00           H  
ATOM   2099  HD2 ARG A 148      19.950  48.907  15.278  1.00  0.00           H  
ATOM   2100  HE  ARG A 148      20.341  49.683  18.135  1.00  0.00           H  
ATOM   2101 HH12 ARG A 148      17.073  47.589  17.032  1.00  0.00           H  
ATOM   2102 HH11 ARG A 148      18.306  47.820  15.861  1.00  0.00           H  
ATOM   2103 HH22 ARG A 148      17.529  48.318  19.401  1.00  0.00           H  
ATOM   2104 HH21 ARG A 148      19.026  49.167  19.606  1.00  0.00           H  
ATOM   2105  N   SER A 149      17.608  48.932  13.553  1.00 13.37           N  
ATOM   2106  CA  SER A 149      17.990  47.618  13.031  1.00 14.26           C  
ATOM   2107  C   SER A 149      18.086  47.579  11.493  1.00 13.99           C  
ATOM   2108  O   SER A 149      19.070  47.067  10.914  1.00 14.23           O  
ATOM   2109  CB  SER A 149      16.980  46.548  13.492  1.00 14.58           C  
ATOM   2110  OG  SER A 149      17.664  45.523  14.154  1.00 17.95           O  
ATOM   2111  H   SER A 149      16.708  49.006  14.020  1.00  0.00           H  
ATOM   2112  HA  SER A 149      18.986  47.386  13.416  1.00  0.00           H  
ATOM   2113  HB3 SER A 149      16.473  46.080  12.650  1.00  0.00           H  
ATOM   2114  HB2 SER A 149      16.197  46.945  14.131  1.00  0.00           H  
ATOM   2115  HG  SER A 149      17.107  44.727  14.151  1.00  0.00           H  
ATOM   2116  N   ILE A 150      17.050  48.111  10.843  1.00 13.18           N  
ATOM   2117  CA  ILE A 150      16.982  48.224   9.383  1.00 12.94           C  
ATOM   2118  C   ILE A 150      18.197  48.998   8.826  1.00 13.90           C  
ATOM   2119  O   ILE A 150      18.858  48.542   7.876  1.00 14.27           O  
ATOM   2120  CB  ILE A 150      15.647  48.880   8.939  1.00 12.26           C  
ATOM   2121  CG1 ILE A 150      14.465  47.951   9.212  1.00 11.87           C  
ATOM   2122  CG2 ILE A 150      15.667  49.269   7.453  1.00 12.30           C  
ATOM   2123  CD1 ILE A 150      13.112  48.638   9.147  1.00 11.03           C  
ATOM   2124  H   ILE A 150      16.256  48.463  11.359  1.00  0.00           H  
ATOM   2125  HA  ILE A 150      17.011  47.216   8.969  1.00  0.00           H  
ATOM   2126  HB  ILE A 150      15.505  49.788   9.525  1.00  0.00           H  
ATOM   2127 HG13 ILE A 150      14.588  47.487  10.191  1.00  0.00           H  
ATOM   2128 HG12 ILE A 150      14.485  47.123   8.503  1.00  0.00           H  
ATOM   2129 HG21 ILE A 150      14.714  49.725   7.183  1.00  0.00           H  
ATOM   2130 HG22 ILE A 150      16.473  49.981   7.274  1.00  0.00           H  
ATOM   2131 HG23 ILE A 150      15.828  48.378   6.846  1.00  0.00           H  
ATOM   2132 HD11 ILE A 150      12.325  47.912   9.352  1.00  0.00           H  
ATOM   2133 HD12 ILE A 150      13.073  49.435   9.889  1.00  0.00           H  
ATOM   2134 HD13 ILE A 150      12.966  49.061   8.153  1.00  0.00           H  
ATOM   2135  N   ARG A 151      18.485  50.149   9.436  1.00 14.24           N  
ATOM   2136  CA  ARG A 151      19.582  51.032   9.022  1.00 14.96           C  
ATOM   2137  C   ARG A 151      20.970  50.453   9.284  1.00 15.98           C  
ATOM   2138  O   ARG A 151      21.918  50.771   8.558  1.00 16.04           O  
ATOM   2139  CB  ARG A 151      19.450  52.421   9.684  1.00 14.97           C  
ATOM   2140  CG  ARG A 151      18.329  53.312   9.109  1.00 14.74           C  
ATOM   2141  CD  ARG A 151      18.633  53.918   7.721  1.00 15.90           C  
ATOM   2142  NE  ARG A 151      19.742  54.895   7.745  1.00 16.33           N  
ATOM   2143  CZ  ARG A 151      20.262  55.498   6.660  1.00 16.54           C  
ATOM   2144  NH1 ARG A 151      19.758  55.284   5.450  1.00 16.99           N  
ATOM   2145  NH2 ARG A 151      21.285  56.347   6.774  1.00 17.60           N1+
ATOM   2146  H   ARG A 151      17.900  50.461  10.202  1.00  0.00           H  
ATOM   2147  HA  ARG A 151      19.507  51.146   7.940  1.00  0.00           H  
ATOM   2148  HB3 ARG A 151      20.395  52.959   9.598  1.00  0.00           H  
ATOM   2149  HB2 ARG A 151      19.296  52.284  10.756  1.00  0.00           H  
ATOM   2150  HG3 ARG A 151      18.233  54.147   9.804  1.00  0.00           H  
ATOM   2151  HG2 ARG A 151      17.354  52.822   9.125  1.00  0.00           H  
ATOM   2152  HD3 ARG A 151      17.728  54.311   7.256  1.00  0.00           H  
ATOM   2153  HD2 ARG A 151      18.996  53.130   7.061  1.00  0.00           H  
ATOM   2154  HE  ARG A 151      20.172  55.027   8.650  1.00  0.00           H  
ATOM   2155 HH12 ARG A 151      20.204  55.714   4.627  1.00  0.00           H  
ATOM   2156 HH11 ARG A 151      18.887  54.776   5.267  1.00  0.00           H  
ATOM   2157 HH22 ARG A 151      21.611  56.831   5.941  1.00  0.00           H  
ATOM   2158 HH21 ARG A 151      21.731  56.583   7.647  1.00  0.00           H  
ATOM   2159  N   ALA A 152      21.090  49.633  10.328  1.00 16.57           N  
ATOM   2160  CA  ALA A 152      22.348  48.970  10.661  1.00 18.19           C  
ATOM   2161  C   ALA A 152      22.657  47.898   9.622  1.00 19.04           C  
ATOM   2162  O   ALA A 152      23.802  47.740   9.208  1.00 20.53           O  
ATOM   2163  CB  ALA A 152      22.252  48.360  12.069  1.00 17.92           C  
ATOM   2164  H   ALA A 152      20.292  49.468  10.930  1.00  0.00           H  
ATOM   2165  HA  ALA A 152      23.156  49.704  10.652  1.00  0.00           H  
ATOM   2166  HB1 ALA A 152      23.186  47.868  12.345  1.00  0.00           H  
ATOM   2167  HB2 ALA A 152      22.050  49.125  12.818  1.00  0.00           H  
ATOM   2168  HB3 ALA A 152      21.458  47.614  12.135  1.00  0.00           H  
ATOM   2169  N   ARG A 153      21.626  47.188   9.183  1.00 19.43           N  
ATOM   2170  CA  ARG A 153      21.796  46.112   8.207  1.00 21.15           C  
ATOM   2171  C   ARG A 153      21.792  46.592   6.750  1.00 21.94           C  
ATOM   2172  O   ARG A 153      22.415  45.978   5.895  1.00 21.96           O  
ATOM   2173  CB  ARG A 153      20.721  45.021   8.424  1.00 22.25           C  
ATOM   2174  CG  ARG A 153      21.208  43.929   9.392  1.00 23.74           C  
ATOM   2175  CD  ARG A 153      20.168  42.842   9.699  1.00 24.93           C  
ATOM   2176  NE  ARG A 153      19.786  42.028   8.529  1.00 27.18           N  
ATOM   2177  CZ  ARG A 153      20.463  40.998   7.999  1.00 27.87           C  
ATOM   2178  NH1 ARG A 153      21.614  40.589   8.541  1.00 28.94           N  
ATOM   2179  NH2 ARG A 153      19.971  40.368   6.934  1.00 28.65           N1+
ATOM   2180  H   ARG A 153      20.696  47.370   9.541  1.00  0.00           H  
ATOM   2181  HA  ARG A 153      22.774  45.649   8.360  1.00  0.00           H  
ATOM   2182  HB3 ARG A 153      20.482  44.536   7.475  1.00  0.00           H  
ATOM   2183  HB2 ARG A 153      19.792  45.476   8.769  1.00  0.00           H  
ATOM   2184  HG3 ARG A 153      21.558  44.365  10.330  1.00  0.00           H  
ATOM   2185  HG2 ARG A 153      22.081  43.461   8.936  1.00  0.00           H  
ATOM   2186  HD3 ARG A 153      19.261  43.358  10.009  1.00  0.00           H  
ATOM   2187  HD2 ARG A 153      20.476  42.223  10.540  1.00  0.00           H  
ATOM   2188  HE  ARG A 153      18.867  42.285   8.137  1.00  0.00           H  
ATOM   2189 HH12 ARG A 153      22.133  39.800   8.186  1.00  0.00           H  
ATOM   2190 HH11 ARG A 153      21.994  41.070   9.342  1.00  0.00           H  
ATOM   2191 HH22 ARG A 153      20.395  39.568   6.488  1.00  0.00           H  
ATOM   2192 HH21 ARG A 153      19.106  40.713   6.472  1.00  0.00           H  
ATOM   2193  N   ASP A 154      21.101  47.695   6.486  1.00 22.73           N  
ATOM   2194  CA  ASP A 154      21.035  48.283   5.144  1.00 23.86           C  
ATOM   2195  C   ASP A 154      21.343  49.775   5.270  1.00 23.47           C  
ATOM   2196  O   ASP A 154      20.445  50.576   5.512  1.00 22.12           O  
ATOM   2197  CB  ASP A 154      19.643  48.034   4.498  1.00 26.62           C  
ATOM   2198  CG  ASP A 154      19.376  48.772   3.178  1.00 29.22           C  
ATOM   2199  OD1 ASP A 154      20.326  49.371   2.621  1.00 31.55           O  
ATOM   2200  OD2 ASP A 154      18.195  48.734   2.770  1.00 30.92           O1-
ATOM   2201  H   ASP A 154      20.530  48.150   7.194  1.00  0.00           H  
ATOM   2202  HA  ASP A 154      21.727  47.818   4.443  1.00  0.00           H  
ATOM   2203  HB3 ASP A 154      18.869  48.333   5.204  1.00  0.00           H  
ATOM   2204  HB2 ASP A 154      19.526  46.969   4.307  1.00  0.00           H  
ATOM   2205  N   PRO A 155      22.628  50.152   5.116  1.00 23.97           N  
ATOM   2206  CA  PRO A 155      23.103  51.514   5.413  1.00 23.54           C  
ATOM   2207  C   PRO A 155      22.472  52.652   4.580  1.00 23.25           C  
ATOM   2208  O   PRO A 155      22.549  53.816   4.969  1.00 24.97           O  
ATOM   2209  CB  PRO A 155      24.618  51.443   5.209  1.00 25.46           C  
ATOM   2210  CG  PRO A 155      24.960  49.970   5.368  1.00 25.22           C  
ATOM   2211  CD  PRO A 155      23.754  49.279   4.770  1.00 25.06           C  
ATOM   2212  HA  PRO A 155      22.889  51.716   6.461  1.00  0.00           H  
ATOM   2213  HB3 PRO A 155      25.128  52.096   5.914  1.00  0.00           H  
ATOM   2214  HB2 PRO A 155      24.879  51.772   4.199  1.00  0.00           H  
ATOM   2215  HG3 PRO A 155      24.982  49.694   6.422  1.00  0.00           H  
ATOM   2216  HG2 PRO A 155      25.896  49.678   4.893  1.00  0.00           H  
ATOM   2217  HD2 PRO A 155      23.823  49.217   3.683  1.00  0.00           H  
ATOM   2218  HD3 PRO A 155      23.687  48.268   5.171  1.00  0.00           H  
ATOM   2219  N   GLY A 156      21.846  52.323   3.460  1.00 20.83           N  
ATOM   2220  CA  GLY A 156      21.142  53.331   2.682  1.00 18.75           C  
ATOM   2221  C   GLY A 156      19.625  53.279   2.797  1.00 16.93           C  
ATOM   2222  O   GLY A 156      18.940  53.973   2.053  1.00 16.38           O  
ATOM   2223  H   GLY A 156      21.692  51.355   3.184  1.00  0.00           H  
ATOM   2224  HA3 GLY A 156      21.381  53.134   1.637  1.00  0.00           H  
ATOM   2225  HA2 GLY A 156      21.490  54.346   2.864  1.00  0.00           H  
ATOM   2226  N   ALA A 157      19.093  52.481   3.731  1.00 15.25           N  
ATOM   2227  CA  ALA A 157      17.625  52.277   3.837  1.00 14.32           C  
ATOM   2228  C   ALA A 157      16.803  53.561   4.023  1.00 13.21           C  
ATOM   2229  O   ALA A 157      17.245  54.505   4.675  1.00 12.93           O  
ATOM   2230  CB  ALA A 157      17.292  51.287   4.960  1.00 14.57           C  
ATOM   2231  H   ALA A 157      19.693  52.000   4.386  1.00  0.00           H  
ATOM   2232  HA  ALA A 157      17.298  51.821   2.902  1.00  0.00           H  
ATOM   2233  HB1 ALA A 157      16.212  51.153   5.019  1.00  0.00           H  
ATOM   2234  HB2 ALA A 157      17.765  50.328   4.752  1.00  0.00           H  
ATOM   2235  HB3 ALA A 157      17.662  51.675   5.909  1.00  0.00           H  
ATOM   2236  N   ARG A 158      15.599  53.562   3.452  1.00 12.54           N  
ATOM   2237  CA  ARG A 158      14.638  54.658   3.590  1.00 12.13           C  
ATOM   2238  C   ARG A 158      13.436  54.177   4.402  1.00 11.49           C  
ATOM   2239  O   ARG A 158      12.647  53.330   3.959  1.00 10.40           O  
ATOM   2240  CB  ARG A 158      14.214  55.193   2.219  1.00 13.21           C  
ATOM   2241  CG  ARG A 158      15.399  55.652   1.380  1.00 14.71           C  
ATOM   2242  CD  ARG A 158      15.051  55.914  -0.085  1.00 15.56           C  
ATOM   2243  NE  ARG A 158      16.286  56.069  -0.863  1.00 16.51           N  
ATOM   2244  CZ  ARG A 158      16.995  57.196  -0.944  1.00 17.08           C  
ATOM   2245  NH1 ARG A 158      16.594  58.299  -0.328  1.00 16.96           N  
ATOM   2246  NH2 ARG A 158      18.121  57.221  -1.655  1.00 17.57           N1+
ATOM   2247  H   ARG A 158      15.307  52.777   2.888  1.00  0.00           H  
ATOM   2248  HA  ARG A 158      15.119  55.467   4.139  1.00  0.00           H  
ATOM   2249  HB3 ARG A 158      13.521  56.024   2.353  1.00  0.00           H  
ATOM   2250  HB2 ARG A 158      13.668  54.418   1.681  1.00  0.00           H  
ATOM   2251  HG3 ARG A 158      16.192  54.906   1.435  1.00  0.00           H  
ATOM   2252  HG2 ARG A 158      15.824  56.555   1.818  1.00  0.00           H  
ATOM   2253  HD3 ARG A 158      14.458  56.825  -0.160  1.00  0.00           H  
ATOM   2254  HD2 ARG A 158      14.477  55.074  -0.478  1.00  0.00           H  
ATOM   2255  HE  ARG A 158      16.591  55.244  -1.359  1.00  0.00           H  
ATOM   2256 HH12 ARG A 158      17.142  59.145  -0.399  1.00  0.00           H  
ATOM   2257 HH11 ARG A 158      15.741  58.294   0.212  1.00  0.00           H  
ATOM   2258 HH22 ARG A 158      18.660  58.073  -1.718  1.00  0.00           H  
ATOM   2259 HH21 ARG A 158      18.436  56.388  -2.131  1.00  0.00           H  
ATOM   2260  N   VAL A 159      13.316  54.741   5.602  1.00 10.93           N  
ATOM   2261  CA  VAL A 159      12.377  54.271   6.620  1.00 10.51           C  
ATOM   2262  C   VAL A 159      11.490  55.454   7.028  1.00 10.17           C  
ATOM   2263  O   VAL A 159      12.009  56.516   7.361  1.00 10.62           O  
ATOM   2264  CB  VAL A 159      13.149  53.775   7.867  1.00 10.45           C  
ATOM   2265  CG1 VAL A 159      12.184  53.283   8.935  1.00 10.40           C  
ATOM   2266  CG2 VAL A 159      14.143  52.671   7.509  1.00 10.31           C  
ATOM   2267  H   VAL A 159      13.891  55.535   5.847  1.00  0.00           H  
ATOM   2268  HA  VAL A 159      11.763  53.466   6.217  1.00  0.00           H  
ATOM   2269  HB  VAL A 159      13.709  54.616   8.277  1.00  0.00           H  
ATOM   2270 HG11 VAL A 159      12.746  52.939   9.803  1.00  0.00           H  
ATOM   2271 HG12 VAL A 159      11.523  54.097   9.231  1.00  0.00           H  
ATOM   2272 HG13 VAL A 159      11.590  52.460   8.538  1.00  0.00           H  
ATOM   2273 HG21 VAL A 159      14.667  52.347   8.408  1.00  0.00           H  
ATOM   2274 HG22 VAL A 159      13.608  51.826   7.077  1.00  0.00           H  
ATOM   2275 HG23 VAL A 159      14.865  53.052   6.786  1.00  0.00           H  
ATOM   2276  N   LEU A 160      10.169  55.263   6.977  1.00  9.84           N  
ATOM   2277  CA  LEU A 160       9.191  56.247   7.435  1.00  9.75           C  
ATOM   2278  C   LEU A 160       8.400  55.681   8.610  1.00  9.64           C  
ATOM   2279  O   LEU A 160       7.791  54.611   8.513  1.00  9.29           O  
ATOM   2280  CB  LEU A 160       8.201  56.644   6.317  1.00 10.01           C  
ATOM   2281  CG  LEU A 160       7.055  57.588   6.719  1.00 10.09           C  
ATOM   2282  CD1 LEU A 160       7.587  58.959   7.119  1.00 10.24           C  
ATOM   2283  CD2 LEU A 160       5.989  57.711   5.633  1.00 10.36           C  
ATOM   2284  H   LEU A 160       9.797  54.400   6.606  1.00  0.00           H  
ATOM   2285  HA  LEU A 160       9.721  57.140   7.767  1.00  0.00           H  
ATOM   2286  HB3 LEU A 160       7.783  55.742   5.870  1.00  0.00           H  
ATOM   2287  HB2 LEU A 160       8.754  57.084   5.487  1.00  0.00           H  
ATOM   2288  HG  LEU A 160       6.574  57.158   7.598  1.00  0.00           H  
ATOM   2289 HD11 LEU A 160       6.755  59.605   7.398  1.00  0.00           H  
ATOM   2290 HD12 LEU A 160       8.264  58.853   7.966  1.00  0.00           H  
ATOM   2291 HD13 LEU A 160       8.123  59.401   6.279  1.00  0.00           H  
ATOM   2292 HD21 LEU A 160       5.204  58.389   5.969  1.00  0.00           H  
ATOM   2293 HD22 LEU A 160       6.441  58.103   4.722  1.00  0.00           H  
ATOM   2294 HD23 LEU A 160       5.559  56.730   5.432  1.00  0.00           H  
ATOM   2295  N   ILE A 161       8.423  56.429   9.704  1.00  9.88           N  
ATOM   2296  CA  ILE A 161       7.577  56.180  10.865  1.00 10.19           C  
ATOM   2297  C   ILE A 161       6.346  57.101  10.806  1.00 10.69           C  
ATOM   2298  O   ILE A 161       6.496  58.312  10.683  1.00 11.29           O  
ATOM   2299  CB  ILE A 161       8.360  56.465  12.161  1.00  9.96           C  
ATOM   2300  CG1 ILE A 161       9.556  55.497  12.289  1.00  9.89           C  
ATOM   2301  CG2 ILE A 161       7.416  56.389  13.363  1.00  9.90           C  
ATOM   2302  CD1 ILE A 161      10.558  55.793  13.403  1.00 10.03           C  
ATOM   2303  H   ILE A 161       9.050  57.219   9.763  1.00  0.00           H  
ATOM   2304  HA  ILE A 161       7.252  55.140  10.860  1.00  0.00           H  
ATOM   2305  HB  ILE A 161       8.752  57.480  12.103  1.00  0.00           H  
ATOM   2306 HG13 ILE A 161      10.083  55.449  11.336  1.00  0.00           H  
ATOM   2307 HG12 ILE A 161       9.183  54.479  12.403  1.00  0.00           H  
ATOM   2308 HG21 ILE A 161       7.974  56.591  14.277  1.00  0.00           H  
ATOM   2309 HG22 ILE A 161       6.623  57.129  13.251  1.00  0.00           H  
ATOM   2310 HG23 ILE A 161       6.977  55.393  13.419  1.00  0.00           H  
ATOM   2311 HD11 ILE A 161      11.350  55.044  13.389  1.00  0.00           H  
ATOM   2312 HD12 ILE A 161      10.991  56.781  13.250  1.00  0.00           H  
ATOM   2313 HD13 ILE A 161      10.049  55.765  14.367  1.00  0.00           H  
ATOM   2314  N   VAL A 162       5.143  56.538  10.901  1.00 11.39           N  
ATOM   2315  CA  VAL A 162       3.919  57.342  11.002  1.00 12.21           C  
ATOM   2316  C   VAL A 162       3.387  57.268  12.427  1.00 12.98           C  
ATOM   2317  O   VAL A 162       3.120  56.184  12.943  1.00 13.50           O  
ATOM   2318  CB  VAL A 162       2.847  56.915   9.987  1.00 11.96           C  
ATOM   2319  CG1 VAL A 162       1.624  57.803  10.105  1.00 12.31           C  
ATOM   2320  CG2 VAL A 162       3.401  56.982   8.576  1.00 12.52           C  
ATOM   2321  H   VAL A 162       5.055  55.532  10.905  1.00  0.00           H  
ATOM   2322  HA  VAL A 162       4.182  58.380  10.796  1.00  0.00           H  
ATOM   2323  HB  VAL A 162       2.554  55.887  10.199  1.00  0.00           H  
ATOM   2324 HG11 VAL A 162       0.874  57.488   9.380  1.00  0.00           H  
ATOM   2325 HG12 VAL A 162       1.212  57.723  11.111  1.00  0.00           H  
ATOM   2326 HG13 VAL A 162       1.905  58.838   9.909  1.00  0.00           H  
ATOM   2327 HG21 VAL A 162       2.631  56.677   7.868  1.00  0.00           H  
ATOM   2328 HG22 VAL A 162       3.713  58.003   8.356  1.00  0.00           H  
ATOM   2329 HG23 VAL A 162       4.258  56.314   8.490  1.00  0.00           H  
ATOM   2330  N   SER A 163       3.270  58.422  13.072  1.00 14.32           N  
ATOM   2331  CA  SER A 163       3.015  58.477  14.500  1.00 15.24           C  
ATOM   2332  C   SER A 163       1.839  59.402  14.788  1.00 16.41           C  
ATOM   2333  O   SER A 163       1.918  60.597  14.500  1.00 15.69           O  
ATOM   2334  CB  SER A 163       4.273  58.991  15.193  1.00 15.58           C  
ATOM   2335  OG  SER A 163       4.084  59.209  16.576  1.00 17.43           O  
ATOM   2336  H   SER A 163       3.358  59.293  12.569  1.00  0.00           H  
ATOM   2337  HA  SER A 163       2.785  57.476  14.865  1.00  0.00           H  
ATOM   2338  HB3 SER A 163       4.593  59.920  14.720  1.00  0.00           H  
ATOM   2339  HB2 SER A 163       5.084  58.278  15.046  1.00  0.00           H  
ATOM   2340  HG  SER A 163       4.901  59.531  16.964  1.00  0.00           H  
ATOM   2341  N   GLU A 164       0.765  58.850  15.362  1.00 17.28           N  
ATOM   2342  CA  GLU A 164      -0.436  59.637  15.668  1.00 19.25           C  
ATOM   2343  C   GLU A 164      -0.150  60.708  16.727  1.00 19.77           C  
ATOM   2344  O   GLU A 164      -0.739  61.783  16.701  1.00 19.70           O  
ATOM   2345  CB  GLU A 164      -1.614  58.745  16.083  1.00 20.25           C  
ATOM   2346  CG  GLU A 164      -1.609  58.297  17.535  1.00 21.66           C  
ATOM   2347  CD  GLU A 164      -2.689  57.272  17.870  1.00 22.53           C  
ATOM   2348  OE1 GLU A 164      -3.748  57.255  17.204  1.00 21.37           O  
ATOM   2349  OE2 GLU A 164      -2.466  56.481  18.832  1.00 23.29           O1-
ATOM   2350  H   GLU A 164       0.767  57.868  15.596  1.00  0.00           H  
ATOM   2351  HA  GLU A 164      -0.727  60.154  14.754  1.00  0.00           H  
ATOM   2352  HB3 GLU A 164      -1.648  57.869  15.436  1.00  0.00           H  
ATOM   2353  HB2 GLU A 164      -2.550  59.261  15.868  1.00  0.00           H  
ATOM   2354  HG3 GLU A 164      -1.723  59.167  18.182  1.00  0.00           H  
ATOM   2355  HG2 GLU A 164      -0.631  57.885  17.783  1.00  0.00           H  
ATOM   2356  N   ASP A 165       0.759  60.406  17.649  1.00 21.36           N  
ATOM   2357  CA  ASP A 165       1.074  61.334  18.728  1.00 23.80           C  
ATOM   2358  C   ASP A 165       1.950  62.478  18.220  1.00 23.33           C  
ATOM   2359  O   ASP A 165       2.705  62.310  17.261  1.00 23.26           O  
ATOM   2360  CB  ASP A 165       1.701  60.593  19.924  1.00 26.44           C  
ATOM   2361  CG  ASP A 165       0.688  59.731  20.684  1.00 29.48           C  
ATOM   2362  OD1 ASP A 165      -0.534  59.826  20.420  1.00 32.07           O  
ATOM   2363  OD2 ASP A 165       1.107  58.944  21.564  1.00 32.66           O1-
ATOM   2364  H   ASP A 165       1.244  59.521  17.609  1.00  0.00           H  
ATOM   2365  HA  ASP A 165       0.135  61.769  19.069  1.00  0.00           H  
ATOM   2366  HB3 ASP A 165       2.145  61.318  20.607  1.00  0.00           H  
ATOM   2367  HB2 ASP A 165       2.519  59.965  19.572  1.00  0.00           H  
ATOM   2368  N   PRO A 166       1.834  63.663  18.839  1.00 23.05           N  
ATOM   2369  CA  PRO A 166       2.634  64.802  18.377  1.00 22.34           C  
ATOM   2370  C   PRO A 166       4.150  64.731  18.660  1.00 21.15           C  
ATOM   2371  O   PRO A 166       4.885  65.562  18.149  1.00 21.81           O  
ATOM   2372  CB  PRO A 166       1.992  65.999  19.101  1.00 22.94           C  
ATOM   2373  CG  PRO A 166       1.367  65.409  20.324  1.00 23.11           C  
ATOM   2374  CD  PRO A 166       0.900  64.039  19.919  1.00 22.97           C  
ATOM   2375  HA  PRO A 166       2.484  64.922  17.304  1.00  0.00           H  
ATOM   2376  HB3 PRO A 166       1.214  66.428  18.469  1.00  0.00           H  
ATOM   2377  HB2 PRO A 166       2.771  66.702  19.397  1.00  0.00           H  
ATOM   2378  HG3 PRO A 166       0.508  66.012  20.618  1.00  0.00           H  
ATOM   2379  HG2 PRO A 166       2.120  65.318  21.107  1.00  0.00           H  
ATOM   2380  HD2 PRO A 166       1.024  63.354  20.757  1.00  0.00           H  
ATOM   2381  HD3 PRO A 166      -0.110  64.108  19.514  1.00  0.00           H  
ATOM   2382  N   GLU A 167       4.614  63.750  19.433  1.00 20.17           N  
ATOM   2383  CA  GLU A 167       6.047  63.637  19.789  1.00 19.19           C  
ATOM   2384  C   GLU A 167       6.845  62.654  18.962  1.00 16.91           C  
ATOM   2385  O   GLU A 167       6.310  61.647  18.498  1.00 16.18           O  
ATOM   2386  CB  GLU A 167       6.217  63.197  21.240  1.00 21.36           C  
ATOM   2387  CG  GLU A 167       6.567  64.333  22.175  1.00 24.31           C  
ATOM   2388  CD  GLU A 167       5.341  65.052  22.631  1.00 26.84           C  
ATOM   2389  OE1 GLU A 167       4.242  64.438  22.590  1.00 29.84           O  
ATOM   2390  OE2 GLU A 167       5.473  66.224  23.028  1.00 27.45           O1-
ATOM   2391  H   GLU A 167       3.981  63.052  19.797  1.00  0.00           H  
ATOM   2392  HA  GLU A 167       6.502  64.621  19.678  1.00  0.00           H  
ATOM   2393  HB3 GLU A 167       6.989  62.430  21.297  1.00  0.00           H  
ATOM   2394  HB2 GLU A 167       5.301  62.716  21.582  1.00  0.00           H  
ATOM   2395  HG3 GLU A 167       7.229  65.032  21.664  1.00  0.00           H  
ATOM   2396  HG2 GLU A 167       7.100  63.939  23.041  1.00  0.00           H  
ATOM   2397  N   LEU A 168       8.137  62.940  18.829  1.00 14.81           N  
ATOM   2398  CA  LEU A 168       9.089  62.004  18.245  1.00 13.79           C  
ATOM   2399  C   LEU A 168       9.301  60.805  19.195  1.00 12.85           C  
ATOM   2400  O   LEU A 168       8.962  60.902  20.384  1.00 12.44           O  
ATOM   2401  CB  LEU A 168      10.401  62.720  17.943  1.00 13.76           C  
ATOM   2402  CG  LEU A 168      10.319  63.786  16.839  1.00 14.08           C  
ATOM   2403  CD1 LEU A 168      11.599  64.615  16.809  1.00 14.44           C  
ATOM   2404  CD2 LEU A 168      10.044  63.173  15.467  1.00 14.34           C  
ATOM   2405  H   LEU A 168       8.491  63.834  19.138  1.00  0.00           H  
ATOM   2406  HA  LEU A 168       8.676  61.632  17.308  1.00  0.00           H  
ATOM   2407  HB3 LEU A 168      11.161  61.984  17.678  1.00  0.00           H  
ATOM   2408  HB2 LEU A 168      10.782  63.176  18.857  1.00  0.00           H  
ATOM   2409  HG  LEU A 168       9.492  64.454  17.079  1.00  0.00           H  
ATOM   2410 HD11 LEU A 168      11.528  65.366  16.023  1.00  0.00           H  
ATOM   2411 HD12 LEU A 168      11.735  65.109  17.771  1.00  0.00           H  
ATOM   2412 HD13 LEU A 168      12.450  63.963  16.612  1.00  0.00           H  
ATOM   2413 HD21 LEU A 168       9.994  63.964  14.718  1.00  0.00           H  
ATOM   2414 HD22 LEU A 168      10.846  62.480  15.211  1.00  0.00           H  
ATOM   2415 HD23 LEU A 168       9.095  62.637  15.492  1.00  0.00           H  
ATOM   2416  N   PRO A 169       9.826  59.672  18.679  1.00 11.88           N  
ATOM   2417  CA  PRO A 169       9.887  58.464  19.529  1.00 11.20           C  
ATOM   2418  C   PRO A 169      10.613  58.631  20.858  1.00 10.74           C  
ATOM   2419  O   PRO A 169      11.721  59.172  20.908  1.00 10.40           O  
ATOM   2420  CB  PRO A 169      10.612  57.450  18.646  1.00 11.33           C  
ATOM   2421  CG  PRO A 169      10.204  57.854  17.268  1.00 11.45           C  
ATOM   2422  CD  PRO A 169      10.211  59.360  17.287  1.00 11.84           C  
ATOM   2423  HA  PRO A 169       8.874  58.111  19.719  1.00  0.00           H  
ATOM   2424  HB3 PRO A 169      10.229  56.451  18.856  1.00  0.00           H  
ATOM   2425  HB2 PRO A 169      11.688  57.582  18.756  1.00  0.00           H  
ATOM   2426  HG3 PRO A 169       9.192  57.500  17.072  1.00  0.00           H  
ATOM   2427  HG2 PRO A 169      10.946  57.498  16.553  1.00  0.00           H  
ATOM   2428  HD2 PRO A 169      11.225  59.717  17.106  1.00  0.00           H  
ATOM   2429  HD3 PRO A 169       9.442  59.732  16.610  1.00  0.00           H  
ATOM   2430  N   TYR A 170       9.990  58.129  21.922  1.00 10.43           N  
ATOM   2431  CA  TYR A 170      10.542  58.260  23.255  1.00 10.24           C  
ATOM   2432  C   TYR A 170      10.227  57.044  24.100  1.00 10.28           C  
ATOM   2433  O   TYR A 170       9.272  56.321  23.811  1.00 10.51           O  
ATOM   2434  CB  TYR A 170       9.978  59.586  23.833  1.00 10.38           C  
ATOM   2435  CG  TYR A 170       8.505  59.560  24.200  1.00 10.66           C  
ATOM   2436  CD1 TYR A 170       7.498  59.977  23.303  1.00 11.14           C  
ATOM   2437  CD2 TYR A 170       8.144  59.069  25.461  1.00 10.75           C  
ATOM   2438  CE1 TYR A 170       6.141  59.901  23.673  1.00 10.92           C  
ATOM   2439  CE2 TYR A 170       6.801  58.941  25.814  1.00 10.96           C  
ATOM   2440  CZ  TYR A 170       5.799  59.385  24.936  1.00 11.06           C  
ATOM   2441  OH  TYR A 170       4.511  59.342  25.363  1.00 11.17           O  
ATOM   2442  H   TYR A 170       9.070  57.721  21.864  1.00  0.00           H  
ATOM   2443  HA  TYR A 170      11.631  58.322  23.210  1.00  0.00           H  
ATOM   2444  HB3 TYR A 170      10.155  60.412  23.144  1.00  0.00           H  
ATOM   2445  HB2 TYR A 170      10.533  59.847  24.730  1.00  0.00           H  
ATOM   2446  HD1 TYR A 170       7.752  60.372  22.335  1.00  0.00           H  
ATOM   2447  HD2 TYR A 170       8.906  58.765  26.151  1.00  0.00           H  
ATOM   2448  HE1 TYR A 170       5.381  60.260  22.991  1.00  0.00           H  
ATOM   2449  HE2 TYR A 170       6.587  58.515  26.773  1.00  0.00           H  
ATOM   2450  HH  TYR A 170       4.551  59.202  26.311  1.00  0.00           H  
ATOM   2451  N   MET A 171      11.021  56.843  25.150  1.00  9.97           N  
ATOM   2452  CA  MET A 171      10.847  55.723  26.069  1.00 10.16           C  
ATOM   2453  C   MET A 171       9.856  56.072  27.189  1.00  9.61           C  
ATOM   2454  O   MET A 171       9.789  57.219  27.648  1.00  9.15           O  
ATOM   2455  CB  MET A 171      12.235  55.467  26.723  1.00 10.82           C  
ATOM   2456  CG  MET A 171      12.797  56.639  27.567  1.00 11.44           C  
ATOM   2457  SD  MET A 171      14.598  56.849  27.626  1.00 13.80           S  
ATOM   2458  CE  MET A 171      15.026  57.092  25.876  1.00 13.07           C  
ATOM   2459  H   MET A 171      11.743  57.526  25.362  1.00  0.00           H  
ATOM   2460  HA  MET A 171      10.521  54.830  25.530  1.00  0.00           H  
ATOM   2461  HB3 MET A 171      12.960  55.193  25.970  1.00  0.00           H  
ATOM   2462  HB2 MET A 171      12.164  54.589  27.366  1.00  0.00           H  
ATOM   2463  HG3 MET A 171      12.463  56.516  28.592  1.00  0.00           H  
ATOM   2464  HG2 MET A 171      12.379  57.591  27.255  1.00  0.00           H  
ATOM   2465  HE1 MET A 171      15.365  58.113  25.703  1.00  0.00           H  
ATOM   2466  HE2 MET A 171      15.829  56.424  25.579  1.00  0.00           H  
ATOM   2467  HE3 MET A 171      14.180  56.912  25.217  1.00  0.00           H  
ATOM   2468  N   ARG A 172       9.072  55.080  27.606  1.00  8.96           N  
ATOM   2469  CA  ARG A 172       8.018  55.307  28.604  1.00  8.74           C  
ATOM   2470  C   ARG A 172       8.415  55.188  30.088  1.00  8.16           C  
ATOM   2471  O   ARG A 172       7.873  55.936  30.901  1.00  8.16           O  
ATOM   2472  CB  ARG A 172       6.779  54.428  28.327  1.00  8.83           C  
ATOM   2473  CG  ARG A 172       6.185  54.684  26.951  1.00  9.77           C  
ATOM   2474  CD  ARG A 172       4.784  54.127  26.716  1.00 10.35           C  
ATOM   2475  NE  ARG A 172       4.470  54.408  25.310  1.00 11.10           N  
ATOM   2476  CZ  ARG A 172       4.108  55.600  24.829  1.00 11.84           C  
ATOM   2477  NH1 ARG A 172       3.915  56.624  25.643  1.00 12.22           N  
ATOM   2478  NH2 ARG A 172       3.918  55.765  23.520  1.00 11.67           N1+
ATOM   2479  H   ARG A 172       9.196  54.149  27.235  1.00  0.00           H  
ATOM   2480  HA  ARG A 172       7.691  56.337  28.464  1.00  0.00           H  
ATOM   2481  HB3 ARG A 172       6.023  54.617  29.089  1.00  0.00           H  
ATOM   2482  HB2 ARG A 172       7.054  53.377  28.413  1.00  0.00           H  
ATOM   2483  HG3 ARG A 172       6.860  54.293  26.190  1.00  0.00           H  
ATOM   2484  HG2 ARG A 172       6.184  55.756  26.754  1.00  0.00           H  
ATOM   2485  HD3 ARG A 172       4.074  54.650  27.357  1.00  0.00           H  
ATOM   2486  HD2 ARG A 172       4.791  53.049  26.877  1.00  0.00           H  
ATOM   2487  HE  ARG A 172       4.545  53.615  24.690  1.00  0.00           H  
ATOM   2488 HH12 ARG A 172       3.641  57.522  25.269  1.00  0.00           H  
ATOM   2489 HH11 ARG A 172       4.041  56.509  26.638  1.00  0.00           H  
ATOM   2490 HH22 ARG A 172       3.644  56.668  23.159  1.00  0.00           H  
ATOM   2491 HH21 ARG A 172       4.048  54.987  22.889  1.00  0.00           H  
ATOM   2492  N   PRO A 173       9.323  54.254  30.460  1.00  8.04           N  
ATOM   2493  CA  PRO A 173       9.557  54.088  31.905  1.00  7.81           C  
ATOM   2494  C   PRO A 173       9.821  55.347  32.763  1.00  7.81           C  
ATOM   2495  O   PRO A 173       9.354  55.388  33.898  1.00  7.14           O  
ATOM   2496  CB  PRO A 173      10.742  53.116  31.963  1.00  7.98           C  
ATOM   2497  CG  PRO A 173      10.571  52.275  30.739  1.00  7.79           C  
ATOM   2498  CD  PRO A 173      10.046  53.223  29.681  1.00  7.77           C  
ATOM   2499  HA  PRO A 173       8.690  53.578  32.324  1.00  0.00           H  
ATOM   2500  HB3 PRO A 173      10.649  52.487  32.848  1.00  0.00           H  
ATOM   2501  HB2 PRO A 173      11.673  53.678  31.887  1.00  0.00           H  
ATOM   2502  HG3 PRO A 173       9.827  51.502  30.933  1.00  0.00           H  
ATOM   2503  HG2 PRO A 173      11.541  51.888  30.428  1.00  0.00           H  
ATOM   2504  HD2 PRO A 173      10.886  53.686  29.163  1.00  0.00           H  
ATOM   2505  HD3 PRO A 173       9.340  52.694  29.041  1.00  0.00           H  
ATOM   2506  N   PRO A 174      10.581  56.347  32.250  1.00  7.84           N  
ATOM   2507  CA  PRO A 174      10.803  57.540  33.094  1.00  8.12           C  
ATOM   2508  C   PRO A 174       9.548  58.337  33.449  1.00  8.12           C  
ATOM   2509  O   PRO A 174       9.561  59.088  34.441  1.00  8.44           O  
ATOM   2510  CB  PRO A 174      11.803  58.390  32.290  1.00  8.16           C  
ATOM   2511  CG  PRO A 174      12.479  57.401  31.354  1.00  8.30           C  
ATOM   2512  CD  PRO A 174      11.360  56.429  31.017  1.00  7.96           C  
ATOM   2513  HA  PRO A 174      11.290  57.217  34.017  1.00  0.00           H  
ATOM   2514  HB3 PRO A 174      12.524  58.895  32.936  1.00  0.00           H  
ATOM   2515  HB2 PRO A 174      11.292  59.159  31.708  1.00  0.00           H  
ATOM   2516  HG3 PRO A 174      13.266  56.879  31.901  1.00  0.00           H  
ATOM   2517  HG2 PRO A 174      12.928  57.872  30.480  1.00  0.00           H  
ATOM   2518  HD2 PRO A 174      10.733  56.854  30.233  1.00  0.00           H  
ATOM   2519  HD3 PRO A 174      11.767  55.483  30.668  1.00  0.00           H  
ATOM   2520  N   LEU A 175       8.460  58.174  32.687  1.00  8.17           N  
ATOM   2521  CA  LEU A 175       7.232  58.948  32.921  1.00  8.23           C  
ATOM   2522  C   LEU A 175       6.576  58.690  34.284  1.00  8.30           C  
ATOM   2523  O   LEU A 175       5.854  59.556  34.809  1.00  8.31           O  
ATOM   2524  CB  LEU A 175       6.190  58.659  31.828  1.00  8.40           C  
ATOM   2525  CG  LEU A 175       6.476  59.040  30.379  1.00  8.34           C  
ATOM   2526  CD1 LEU A 175       5.366  58.470  29.513  1.00  8.51           C  
ATOM   2527  CD2 LEU A 175       6.548  60.560  30.234  1.00  8.68           C  
ATOM   2528  H   LEU A 175       8.470  57.506  31.929  1.00  0.00           H  
ATOM   2529  HA  LEU A 175       7.488  60.006  32.868  1.00  0.00           H  
ATOM   2530  HB3 LEU A 175       5.235  59.092  32.126  1.00  0.00           H  
ATOM   2531  HB2 LEU A 175       5.917  57.605  31.869  1.00  0.00           H  
ATOM   2532  HG  LEU A 175       7.428  58.605  30.075  1.00  0.00           H  
ATOM   2533 HD11 LEU A 175       5.548  58.730  28.470  1.00  0.00           H  
ATOM   2534 HD12 LEU A 175       5.343  57.385  29.618  1.00  0.00           H  
ATOM   2535 HD13 LEU A 175       4.409  58.885  29.828  1.00  0.00           H  
ATOM   2536 HD21 LEU A 175       6.753  60.817  29.195  1.00  0.00           H  
ATOM   2537 HD22 LEU A 175       5.598  61.000  30.536  1.00  0.00           H  
ATOM   2538 HD23 LEU A 175       7.345  60.949  30.868  1.00  0.00           H  
ATOM   2539  N   SER A 176       6.793  57.495  34.827  1.00  8.17           N  
ATOM   2540  CA  SER A 176       6.276  57.152  36.152  1.00  8.31           C  
ATOM   2541  C   SER A 176       7.397  57.044  37.203  1.00  8.74           C  
ATOM   2542  O   SER A 176       7.157  56.590  38.343  1.00  8.87           O  
ATOM   2543  CB  SER A 176       5.486  55.840  36.065  1.00  8.37           C  
ATOM   2544  OG  SER A 176       6.289  54.752  35.609  1.00  8.21           O  
ATOM   2545  H   SER A 176       7.325  56.800  34.323  1.00  0.00           H  
ATOM   2546  HA  SER A 176       5.592  57.941  36.465  1.00  0.00           H  
ATOM   2547  HB3 SER A 176       4.638  55.971  35.393  1.00  0.00           H  
ATOM   2548  HB2 SER A 176       5.073  55.600  37.045  1.00  0.00           H  
ATOM   2549  HG  SER A 176       5.756  53.955  35.570  1.00  0.00           H  
ATOM   2550  N   LYS A 177       8.611  57.443  36.823  1.00  8.73           N  
ATOM   2551  CA  LYS A 177       9.792  57.238  37.675  1.00  9.29           C  
ATOM   2552  C   LYS A 177      10.638  58.514  37.818  1.00  9.52           C  
ATOM   2553  O   LYS A 177      10.197  59.445  38.494  1.00  9.59           O  
ATOM   2554  CB  LYS A 177      10.624  56.029  37.192  1.00  9.80           C  
ATOM   2555  CG  LYS A 177       9.917  54.681  37.362  1.00 10.07           C  
ATOM   2556  CD  LYS A 177      10.749  53.567  36.726  1.00 10.58           C  
ATOM   2557  CE  LYS A 177       9.936  52.413  36.175  1.00 10.54           C  
ATOM   2558  NZ  LYS A 177       8.934  52.831  35.153  1.00 10.49           N1+
ATOM   2559  H   LYS A 177       8.736  57.899  35.930  1.00  0.00           H  
ATOM   2560  HA  LYS A 177       9.424  56.990  38.671  1.00  0.00           H  
ATOM   2561  HB3 LYS A 177      11.575  56.008  37.725  1.00  0.00           H  
ATOM   2562  HB2 LYS A 177      10.889  56.168  36.144  1.00  0.00           H  
ATOM   2563  HG3 LYS A 177       8.938  54.721  36.884  1.00  0.00           H  
ATOM   2564  HG2 LYS A 177       9.783  54.473  38.423  1.00  0.00           H  
ATOM   2565  HD3 LYS A 177      11.464  53.189  37.456  1.00  0.00           H  
ATOM   2566  HD2 LYS A 177      11.366  53.986  35.931  1.00  0.00           H  
ATOM   2567  HE3 LYS A 177       9.427  51.905  36.994  1.00  0.00           H  
ATOM   2568  HE2 LYS A 177      10.607  51.672  35.741  1.00  0.00           H  
ATOM   2569  HZ1 LYS A 177       8.427  52.021  34.827  1.00  0.00           H  
ATOM   2570  HZ2 LYS A 177       8.287  53.489  35.564  1.00  0.00           H  
ATOM   2571  HZ3 LYS A 177       9.408  53.267  34.375  1.00  0.00           H  
ATOM   2572  N   GLU A 178      11.811  58.578  37.177  1.00  9.64           N  
ATOM   2573  CA  GLU A 178      12.764  59.689  37.427  1.00 10.05           C  
ATOM   2574  C   GLU A 178      12.232  61.093  37.147  1.00 10.00           C  
ATOM   2575  O   GLU A 178      12.704  62.073  37.756  1.00 10.40           O  
ATOM   2576  CB  GLU A 178      14.085  59.502  36.671  1.00 10.23           C  
ATOM   2577  CG  GLU A 178      14.846  58.236  37.003  1.00 10.93           C  
ATOM   2578  CD  GLU A 178      14.591  57.131  35.997  1.00 11.66           C  
ATOM   2579  OE1 GLU A 178      13.442  56.975  35.495  1.00 11.16           O  
ATOM   2580  OE2 GLU A 178      15.565  56.394  35.709  1.00 13.22           O1-
ATOM   2581  H   GLU A 178      12.061  57.863  36.510  1.00  0.00           H  
ATOM   2582  HA  GLU A 178      13.007  59.656  38.489  1.00  0.00           H  
ATOM   2583  HB3 GLU A 178      14.727  60.365  36.848  1.00  0.00           H  
ATOM   2584  HB2 GLU A 178      13.894  59.537  35.598  1.00  0.00           H  
ATOM   2585  HG3 GLU A 178      14.562  57.893  37.998  1.00  0.00           H  
ATOM   2586  HG2 GLU A 178      15.913  58.454  37.039  1.00  0.00           H  
ATOM   2587  N   LEU A 179      11.285  61.218  36.218  1.00  9.81           N  
ATOM   2588  CA  LEU A 179      10.730  62.531  35.885  1.00 10.00           C  
ATOM   2589  C   LEU A 179      10.003  63.226  37.040  1.00 10.49           C  
ATOM   2590  O   LEU A 179       9.846  64.456  37.026  1.00 10.65           O  
ATOM   2591  CB  LEU A 179       9.818  62.446  34.650  1.00  9.77           C  
ATOM   2592  CG  LEU A 179      10.583  62.493  33.325  1.00  9.97           C  
ATOM   2593  CD1 LEU A 179       9.685  62.049  32.174  1.00  9.61           C  
ATOM   2594  CD2 LEU A 179      11.121  63.906  33.083  1.00 10.15           C  
ATOM   2595  H   LEU A 179      10.941  60.401  35.734  1.00  0.00           H  
ATOM   2596  HA  LEU A 179      11.571  63.169  35.613  1.00  0.00           H  
ATOM   2597  HB3 LEU A 179       9.093  63.260  34.679  1.00  0.00           H  
ATOM   2598  HB2 LEU A 179       9.231  61.529  34.696  1.00  0.00           H  
ATOM   2599  HG  LEU A 179      11.428  61.807  33.389  1.00  0.00           H  
ATOM   2600 HD11 LEU A 179      10.245  62.088  31.240  1.00  0.00           H  
ATOM   2601 HD12 LEU A 179       9.345  61.028  32.350  1.00  0.00           H  
ATOM   2602 HD13 LEU A 179       8.823  62.712  32.109  1.00  0.00           H  
ATOM   2603 HD21 LEU A 179      11.664  63.932  32.138  1.00  0.00           H  
ATOM   2604 HD22 LEU A 179      10.290  64.610  33.043  1.00  0.00           H  
ATOM   2605 HD23 LEU A 179      11.793  64.184  33.895  1.00  0.00           H  
ATOM   2606  N   TRP A 180       9.561  62.430  38.020  1.00 10.70           N  
ATOM   2607  CA  TRP A 180       8.911  62.901  39.245  1.00 11.71           C  
ATOM   2608  C   TRP A 180       9.881  63.197  40.368  1.00 13.43           C  
ATOM   2609  O   TRP A 180       9.521  63.878  41.347  1.00 13.82           O  
ATOM   2610  CB  TRP A 180       7.917  61.843  39.746  1.00 10.67           C  
ATOM   2611  CG  TRP A 180       6.733  61.645  38.825  1.00  9.96           C  
ATOM   2612  CD1 TRP A 180       6.621  60.746  37.758  1.00  9.95           C  
ATOM   2613  CD2 TRP A 180       5.462  62.367  38.852  1.00  9.75           C  
ATOM   2614  NE1 TRP A 180       5.399  60.871  37.141  1.00  9.54           N  
ATOM   2615  CE2 TRP A 180       4.657  61.827  37.748  1.00  9.67           C  
ATOM   2616  CE3 TRP A 180       4.927  63.381  39.648  1.00  9.78           C  
ATOM   2617  CZ2 TRP A 180       3.381  62.287  37.480  1.00  9.68           C  
ATOM   2618  CZ3 TRP A 180       3.638  63.849  39.355  1.00  9.93           C  
ATOM   2619  CH2 TRP A 180       2.884  63.313  38.301  1.00 10.05           C  
ATOM   2620  H   TRP A 180       9.666  61.428  37.943  1.00  0.00           H  
ATOM   2621  HA  TRP A 180       8.359  63.813  39.015  1.00  0.00           H  
ATOM   2622  HB3 TRP A 180       7.561  62.122  40.738  1.00  0.00           H  
ATOM   2623  HB2 TRP A 180       8.435  60.893  39.878  1.00  0.00           H  
ATOM   2624  HD1 TRP A 180       7.439  60.080  37.525  1.00  0.00           H  
ATOM   2625  HE1 TRP A 180       5.171  60.287  36.349  1.00  0.00           H  
ATOM   2626  HE3 TRP A 180       5.504  63.786  40.467  1.00  0.00           H  
ATOM   2627  HZ2 TRP A 180       2.812  61.859  36.668  1.00  0.00           H  
ATOM   2628  HZ3 TRP A 180       3.203  64.641  39.947  1.00  0.00           H  
ATOM   2629  HH2 TRP A 180       1.895  63.711  38.129  1.00  0.00           H  
ATOM   2630  N   PHE A 181      11.089  62.652  40.271  1.00 15.13           N  
ATOM   2631  CA  PHE A 181      12.091  62.752  41.332  1.00 18.44           C  
ATOM   2632  C   PHE A 181      13.035  63.904  40.986  1.00 20.15           C  
ATOM   2633  O   PHE A 181      14.173  63.694  40.577  1.00 20.83           O  
ATOM   2634  CB  PHE A 181      12.840  61.416  41.481  1.00 19.39           C  
ATOM   2635  CG  PHE A 181      13.504  61.216  42.823  1.00 21.37           C  
ATOM   2636  CD1 PHE A 181      12.790  60.684  43.902  1.00 22.15           C  
ATOM   2637  CD2 PHE A 181      14.862  61.517  43.004  1.00 21.93           C  
ATOM   2638  CE1 PHE A 181      13.411  60.491  45.142  1.00 22.86           C  
ATOM   2639  CE2 PHE A 181      15.484  61.329  44.239  1.00 22.14           C  
ATOM   2640  CZ  PHE A 181      14.761  60.815  45.309  1.00 22.40           C  
ATOM   2641  H   PHE A 181      11.348  62.143  39.438  1.00  0.00           H  
ATOM   2642  HA  PHE A 181      11.587  62.980  42.271  1.00  0.00           H  
ATOM   2643  HB3 PHE A 181      13.587  61.331  40.692  1.00  0.00           H  
ATOM   2644  HB2 PHE A 181      12.151  60.593  41.293  1.00  0.00           H  
ATOM   2645  HD1 PHE A 181      11.750  60.418  43.783  1.00  0.00           H  
ATOM   2646  HD2 PHE A 181      15.444  61.901  42.180  1.00  0.00           H  
ATOM   2647  HE1 PHE A 181      12.847  60.091  45.972  1.00  0.00           H  
ATOM   2648  HE2 PHE A 181      16.526  61.583  44.363  1.00  0.00           H  
ATOM   2649  HZ  PHE A 181      15.238  60.666  46.266  1.00  0.00           H  
ATOM   2650  N   SER A 182      12.534  65.126  41.130  1.00 21.75           N  
ATOM   2651  CA  SER A 182      13.232  66.318  40.652  1.00 24.05           C  
ATOM   2652  C   SER A 182      12.767  67.559  41.397  1.00 27.12           C  
ATOM   2653  O   SER A 182      11.611  67.648  41.801  1.00 28.17           O  
ATOM   2654  CB  SER A 182      12.986  66.493  39.149  1.00 24.07           C  
ATOM   2655  OG  SER A 182      13.476  67.736  38.670  1.00 24.86           O  
ATOM   2656  H   SER A 182      11.641  65.255  41.583  1.00  0.00           H  
ATOM   2657  HA  SER A 182      14.301  66.189  40.819  1.00  0.00           H  
ATOM   2658  HB3 SER A 182      11.917  66.422  38.946  1.00  0.00           H  
ATOM   2659  HB2 SER A 182      13.467  65.680  38.606  1.00  0.00           H  
ATOM   2660  HG  SER A 182      13.303  67.807  37.728  1.00  0.00           H  
ATOM   2661  N   ASP A 183      13.669  68.520  41.563  1.00 31.43           N  
ATOM   2662  CA  ASP A 183      13.315  69.815  42.146  1.00 34.95           C  
ATOM   2663  C   ASP A 183      13.399  70.938  41.114  1.00 36.04           C  
ATOM   2664  O   ASP A 183      13.191  72.111  41.435  1.00 38.15           O  
ATOM   2665  CB  ASP A 183      14.210  70.118  43.347  1.00 37.88           C  
ATOM   2666  CG  ASP A 183      14.013  69.132  44.475  1.00 41.20           C  
ATOM   2667  OD1 ASP A 183      12.877  69.045  44.998  1.00 41.98           O  
ATOM   2668  OD2 ASP A 183      14.990  68.428  44.821  1.00 43.44           O1-
ATOM   2669  H   ASP A 183      14.628  68.367  41.284  1.00  0.00           H  
ATOM   2670  HA  ASP A 183      12.285  69.757  42.498  1.00  0.00           H  
ATOM   2671  HB3 ASP A 183      14.005  71.126  43.707  1.00  0.00           H  
ATOM   2672  HB2 ASP A 183      15.254  70.106  43.033  1.00  0.00           H  
ATOM   2673  N   ASP A 184      13.691  70.562  39.872  1.00 35.01           N  
ATOM   2674  CA  ASP A 184      13.841  71.508  38.776  1.00 33.59           C  
ATOM   2675  C   ASP A 184      12.550  71.636  37.957  1.00 32.59           C  
ATOM   2676  O   ASP A 184      12.167  70.696  37.265  1.00 31.24           O  
ATOM   2677  CB  ASP A 184      15.002  71.059  37.884  1.00 34.68           C  
ATOM   2678  CG  ASP A 184      15.154  71.906  36.629  1.00 36.14           C  
ATOM   2679  OD1 ASP A 184      14.492  72.963  36.494  1.00 35.59           O  
ATOM   2680  OD2 ASP A 184      15.954  71.501  35.765  1.00 37.60           O1-
ATOM   2681  H   ASP A 184      13.818  69.583  39.657  1.00  0.00           H  
ATOM   2682  HA  ASP A 184      14.084  72.485  39.194  1.00  0.00           H  
ATOM   2683  HB3 ASP A 184      14.859  70.016  37.602  1.00  0.00           H  
ATOM   2684  HB2 ASP A 184      15.930  71.089  38.455  1.00  0.00           H  
ATOM   2685  N   PRO A 185      11.886  72.811  38.017  1.00 31.95           N  
ATOM   2686  CA  PRO A 185      10.664  73.045  37.232  1.00 32.04           C  
ATOM   2687  C   PRO A 185      10.847  72.953  35.711  1.00 32.85           C  
ATOM   2688  O   PRO A 185       9.878  72.661  35.005  1.00 35.62           O  
ATOM   2689  CB  PRO A 185      10.247  74.468  37.633  1.00 32.06           C  
ATOM   2690  CG  PRO A 185      11.479  75.086  38.204  1.00 32.72           C  
ATOM   2691  CD  PRO A 185      12.197  73.959  38.887  1.00 32.02           C  
ATOM   2692  HA  PRO A 185       9.893  72.341  37.546  1.00  0.00           H  
ATOM   2693  HB3 PRO A 185       9.478  74.416  38.404  1.00  0.00           H  
ATOM   2694  HB2 PRO A 185       9.945  75.020  36.743  1.00  0.00           H  
ATOM   2695  HG3 PRO A 185      11.198  75.836  38.943  1.00  0.00           H  
ATOM   2696  HG2 PRO A 185      12.099  75.471  37.394  1.00  0.00           H  
ATOM   2697  HD2 PRO A 185      13.270  74.149  38.861  1.00  0.00           H  
ATOM   2698  HD3 PRO A 185      11.755  73.795  39.870  1.00  0.00           H  
ATOM   2699  N   ASN A 186      12.064  73.180  35.213  1.00 31.29           N  
ATOM   2700  CA  ASN A 186      12.329  73.107  33.768  1.00 31.58           C  
ATOM   2701  C   ASN A 186      12.241  71.701  33.164  1.00 29.95           C  
ATOM   2702  O   ASN A 186      12.097  71.560  31.952  1.00 29.97           O  
ATOM   2703  CB  ASN A 186      13.681  73.739  33.413  1.00 34.58           C  
ATOM   2704  CG  ASN A 186      13.635  75.258  33.401  1.00 37.12           C  
ATOM   2705  OD1 ASN A 186      12.600  75.864  33.107  1.00 38.78           O  
ATOM   2706  ND2 ASN A 186      14.768  75.885  33.718  1.00 39.03           N  
ATOM   2707  H   ASN A 186      12.829  73.408  35.832  1.00  0.00           H  
ATOM   2708  HA  ASN A 186      11.563  73.708  33.278  1.00  0.00           H  
ATOM   2709  HB3 ASN A 186      14.004  73.379  32.436  1.00  0.00           H  
ATOM   2710  HB2 ASN A 186      14.435  73.405  34.126  1.00  0.00           H  
ATOM   2711 HD22 ASN A 186      14.801  76.894  33.728  1.00  0.00           H  
ATOM   2712 HD21 ASN A 186      15.593  75.351  33.948  1.00  0.00           H  
ATOM   2713  N   VAL A 187      12.317  70.675  34.014  1.00 27.70           N  
ATOM   2714  CA  VAL A 187      12.309  69.276  33.574  1.00 25.69           C  
ATOM   2715  C   VAL A 187      11.009  68.885  32.855  1.00 24.34           C  
ATOM   2716  O   VAL A 187      11.033  68.038  31.960  1.00 22.52           O  
ATOM   2717  CB  VAL A 187      12.617  68.310  34.747  1.00 26.32           C  
ATOM   2718  CG1 VAL A 187      11.380  68.086  35.612  1.00 25.71           C  
ATOM   2719  CG2 VAL A 187      13.168  66.983  34.237  1.00 25.61           C  
ATOM   2720  H   VAL A 187      12.384  70.846  35.007  1.00  0.00           H  
ATOM   2721  HA  VAL A 187      13.117  69.166  32.851  1.00  0.00           H  
ATOM   2722  HB  VAL A 187      13.382  68.773  35.370  1.00  0.00           H  
ATOM   2723 HG11 VAL A 187      11.624  67.405  36.427  1.00  0.00           H  
ATOM   2724 HG12 VAL A 187      11.046  69.039  36.023  1.00  0.00           H  
ATOM   2725 HG13 VAL A 187      10.585  67.654  35.005  1.00  0.00           H  
ATOM   2726 HG21 VAL A 187      13.375  66.326  35.082  1.00  0.00           H  
ATOM   2727 HG22 VAL A 187      12.435  66.512  33.582  1.00  0.00           H  
ATOM   2728 HG23 VAL A 187      14.089  67.161  33.682  1.00  0.00           H  
ATOM   2729  N   THR A 188       9.886  69.509  33.217  1.00 23.26           N  
ATOM   2730  CA  THR A 188       8.625  69.221  32.520  1.00 23.07           C  
ATOM   2731  C   THR A 188       8.638  69.732  31.076  1.00 23.70           C  
ATOM   2732  O   THR A 188       7.948  69.186  30.210  1.00 23.21           O  
ATOM   2733  CB  THR A 188       7.384  69.757  33.269  1.00 23.41           C  
ATOM   2734  OG1 THR A 188       7.426  71.188  33.329  1.00 22.52           O  
ATOM   2735  CG2 THR A 188       7.330  69.196  34.681  1.00 22.90           C  
ATOM   2736  H   THR A 188       9.902  70.181  33.971  1.00  0.00           H  
ATOM   2737  HA  THR A 188       8.526  68.136  32.474  1.00  0.00           H  
ATOM   2738  HB  THR A 188       6.486  69.451  32.732  1.00  0.00           H  
ATOM   2739  HG1 THR A 188       6.652  71.512  33.796  1.00  0.00           H  
ATOM   2740 HG21 THR A 188       6.450  69.584  35.193  1.00  0.00           H  
ATOM   2741 HG22 THR A 188       7.275  68.108  34.638  1.00  0.00           H  
ATOM   2742 HG23 THR A 188       8.227  69.493  35.225  1.00  0.00           H  
ATOM   2743  N   LYS A 189       9.426  70.775  30.821  1.00 24.30           N  
ATOM   2744  CA  LYS A 189       9.553  71.331  29.466  1.00 24.97           C  
ATOM   2745  C   LYS A 189      10.589  70.594  28.622  1.00 22.77           C  
ATOM   2746  O   LYS A 189      10.337  70.298  27.456  1.00 23.22           O  
ATOM   2747  CB  LYS A 189       9.867  72.830  29.514  1.00 28.02           C  
ATOM   2748  CG  LYS A 189       8.698  73.694  29.970  1.00 31.08           C  
ATOM   2749  CD  LYS A 189       9.117  75.150  30.097  1.00 33.84           C  
ATOM   2750  CE  LYS A 189       8.355  75.832  31.221  1.00 34.98           C  
ATOM   2751  NZ  LYS A 189       9.229  76.796  31.941  1.00 37.55           N1+
ATOM   2752  H   LYS A 189       9.954  71.203  31.568  1.00  0.00           H  
ATOM   2753  HA  LYS A 189       8.588  71.215  28.973  1.00  0.00           H  
ATOM   2754  HB3 LYS A 189      10.199  73.161  28.530  1.00  0.00           H  
ATOM   2755  HB2 LYS A 189      10.720  73.000  30.171  1.00  0.00           H  
ATOM   2756  HG3 LYS A 189       8.336  73.335  30.933  1.00  0.00           H  
ATOM   2757  HG2 LYS A 189       7.884  73.612  29.250  1.00  0.00           H  
ATOM   2758  HD3 LYS A 189       8.920  75.668  29.158  1.00  0.00           H  
ATOM   2759  HD2 LYS A 189      10.187  75.204  30.299  1.00  0.00           H  
ATOM   2760  HE3 LYS A 189       7.990  75.080  31.921  1.00  0.00           H  
ATOM   2761  HE2 LYS A 189       7.495  76.360  30.809  1.00  0.00           H  
ATOM   2762  HZ1 LYS A 189       8.705  77.238  32.683  1.00  0.00           H  
ATOM   2763  HZ2 LYS A 189      10.020  76.306  32.334  1.00  0.00           H  
ATOM   2764  HZ3 LYS A 189       9.557  77.500  31.296  1.00  0.00           H  
ATOM   2765  N   THR A 190      11.747  70.296  29.210  1.00 21.11           N  
ATOM   2766  CA  THR A 190      12.838  69.645  28.469  1.00 20.19           C  
ATOM   2767  C   THR A 190      12.684  68.128  28.389  1.00 19.20           C  
ATOM   2768  O   THR A 190      13.107  67.497  27.405  1.00 18.55           O  
ATOM   2769  CB  THR A 190      14.215  69.955  29.087  1.00 20.81           C  
ATOM   2770  OG1 THR A 190      14.320  69.359  30.390  1.00 21.46           O  
ATOM   2771  CG2 THR A 190      14.433  71.466  29.194  1.00 21.93           C  
ATOM   2772  H   THR A 190      11.890  70.517  30.185  1.00  0.00           H  
ATOM   2773  HA  THR A 190      12.832  70.036  27.452  1.00  0.00           H  
ATOM   2774  HB  THR A 190      14.989  69.534  28.446  1.00  0.00           H  
ATOM   2775  HG1 THR A 190      15.181  69.558  30.765  1.00  0.00           H  
ATOM   2776 HG21 THR A 190      15.411  71.662  29.633  1.00  0.00           H  
ATOM   2777 HG22 THR A 190      14.385  71.912  28.200  1.00  0.00           H  
ATOM   2778 HG23 THR A 190      13.658  71.902  29.825  1.00  0.00           H  
ATOM   2779  N   LEU A 191      12.093  67.546  29.437  1.00 17.30           N  
ATOM   2780  CA  LEU A 191      12.022  66.086  29.601  1.00 16.66           C  
ATOM   2781  C   LEU A 191      13.406  65.421  29.581  1.00 16.56           C  
ATOM   2782  O   LEU A 191      13.558  64.264  29.180  1.00 15.97           O  
ATOM   2783  CB  LEU A 191      11.051  65.454  28.582  1.00 16.46           C  
ATOM   2784  CG  LEU A 191       9.639  66.051  28.595  1.00 16.61           C  
ATOM   2785  CD1 LEU A 191       8.816  65.506  27.442  1.00 16.43           C  
ATOM   2786  CD2 LEU A 191       8.909  65.816  29.913  1.00 16.38           C  
ATOM   2787  H   LEU A 191      11.671  68.113  30.158  1.00  0.00           H  
ATOM   2788  HA  LEU A 191      11.601  65.902  30.590  1.00  0.00           H  
ATOM   2789  HB3 LEU A 191      10.991  64.380  28.759  1.00  0.00           H  
ATOM   2790  HB2 LEU A 191      11.471  65.542  27.580  1.00  0.00           H  
ATOM   2791  HG  LEU A 191       9.733  67.128  28.455  1.00  0.00           H  
ATOM   2792 HD11 LEU A 191       7.817  65.942  27.470  1.00  0.00           H  
ATOM   2793 HD12 LEU A 191       9.298  65.762  26.498  1.00  0.00           H  
ATOM   2794 HD13 LEU A 191       8.741  64.422  27.529  1.00  0.00           H  
ATOM   2795 HD21 LEU A 191       7.915  66.261  29.863  1.00  0.00           H  
ATOM   2796 HD22 LEU A 191       8.818  64.745  30.093  1.00  0.00           H  
ATOM   2797 HD23 LEU A 191       9.471  66.274  30.727  1.00  0.00           H  
ATOM   2798  N   ARG A 192      14.413  66.162  30.026  1.00 16.30           N  
ATOM   2799  CA  ARG A 192      15.744  65.608  30.229  1.00 16.93           C  
ATOM   2800  C   ARG A 192      15.890  65.334  31.733  1.00 16.44           C  
ATOM   2801  O   ARG A 192      16.156  66.249  32.526  1.00 17.15           O  
ATOM   2802  CB  ARG A 192      16.697  66.704  29.667  1.00 18.79           C  
ATOM   2803  CG  ARG A 192      18.087  66.926  30.301  1.00 21.31           C  
ATOM   2804  CD  ARG A 192      18.843  68.073  29.610  1.00 23.88           C  
ATOM   2805  NE  ARG A 192      19.324  67.660  28.281  1.00 26.06           N  
ATOM   2806  CZ  ARG A 192      20.453  66.974  28.070  1.00 27.09           C  
ATOM   2807  NH1 ARG A 192      21.285  66.678  29.071  1.00 28.69           N  
ATOM   2808  NH2 ARG A 192      20.741  66.568  26.829  1.00 28.88           N1+
ATOM   2809  H   ARG A 192      14.227  67.091  30.386  1.00  0.00           H  
ATOM   2810  HA  ARG A 192      15.906  64.688  29.673  1.00  0.00           H  
ATOM   2811  HB3 ARG A 192      16.202  67.669  29.764  1.00  0.00           H  
ATOM   2812  HB2 ARG A 192      16.796  66.539  28.594  1.00  0.00           H  
ATOM   2813  HG3 ARG A 192      18.644  65.998  30.183  1.00  0.00           H  
ATOM   2814  HG2 ARG A 192      18.068  67.133  31.371  1.00  0.00           H  
ATOM   2815  HD3 ARG A 192      19.568  68.590  30.239  1.00  0.00           H  
ATOM   2816  HD2 ARG A 192      18.112  68.848  29.380  1.00  0.00           H  
ATOM   2817  HE  ARG A 192      18.660  67.847  27.544  1.00  0.00           H  
ATOM   2818 HH12 ARG A 192      22.070  66.061  29.021  1.00  0.00           H  
ATOM   2819 HH11 ARG A 192      21.148  67.073  30.054  1.00  0.00           H  
ATOM   2820 HH22 ARG A 192      21.592  66.071  26.619  1.00  0.00           H  
ATOM   2821 HH21 ARG A 192      20.132  66.789  26.053  1.00  0.00           H  
ATOM   2822  N   PHE A 193      15.672  64.079  32.124  1.00 14.91           N  
ATOM   2823  CA  PHE A 193      15.605  63.703  33.539  1.00 14.34           C  
ATOM   2824  C   PHE A 193      16.973  63.328  34.105  1.00 14.31           C  
ATOM   2825  O   PHE A 193      17.921  63.033  33.362  1.00 13.89           O  
ATOM   2826  CB  PHE A 193      14.591  62.548  33.683  1.00 13.60           C  
ATOM   2827  CG  PHE A 193      14.903  61.245  32.963  1.00 13.26           C  
ATOM   2828  CD1 PHE A 193      14.590  61.086  31.596  1.00 12.97           C  
ATOM   2829  CD2 PHE A 193      15.596  60.214  33.631  1.00 13.39           C  
ATOM   2830  CE1 PHE A 193      14.882  59.890  30.956  1.00 12.75           C  
ATOM   2831  CE2 PHE A 193      15.843  59.012  32.986  1.00 13.08           C  
ATOM   2832  CZ  PHE A 193      15.477  58.848  31.657  1.00 12.56           C  
ATOM   2833  H   PHE A 193      15.643  63.325  31.449  1.00  0.00           H  
ATOM   2834  HA  PHE A 193      15.222  64.545  34.120  1.00  0.00           H  
ATOM   2835  HB3 PHE A 193      13.622  62.892  33.333  1.00  0.00           H  
ATOM   2836  HB2 PHE A 193      14.447  62.322  34.742  1.00  0.00           H  
ATOM   2837  HD1 PHE A 193      14.098  61.878  31.048  1.00  0.00           H  
ATOM   2838  HD2 PHE A 193      15.885  60.327  34.666  1.00  0.00           H  
ATOM   2839  HE1 PHE A 193      14.616  59.758  29.919  1.00  0.00           H  
ATOM   2840  HE2 PHE A 193      16.283  58.194  33.539  1.00  0.00           H  
ATOM   2841  HZ  PHE A 193      15.632  57.896  31.177  1.00  0.00           H  
ATOM   2842  N   LYS A 194      17.069  63.363  35.429  1.00 15.02           N  
ATOM   2843  CA  LYS A 194      18.228  62.822  36.127  1.00 15.59           C  
ATOM   2844  C   LYS A 194      17.955  61.388  36.553  1.00 15.02           C  
ATOM   2845  O   LYS A 194      16.947  61.098  37.211  1.00 14.93           O  
ATOM   2846  CB  LYS A 194      18.592  63.685  37.346  1.00 17.13           C  
ATOM   2847  CG  LYS A 194      19.070  65.082  36.964  1.00 18.47           C  
ATOM   2848  CD  LYS A 194      19.814  65.758  38.100  1.00 20.26           C  
ATOM   2849  CE  LYS A 194      20.678  66.894  37.567  1.00 20.79           C  
ATOM   2850  NZ  LYS A 194      21.010  67.847  38.668  1.00 22.87           N1+
ATOM   2851  H   LYS A 194      16.327  63.772  35.978  1.00  0.00           H  
ATOM   2852  HA  LYS A 194      19.074  62.822  35.440  1.00  0.00           H  
ATOM   2853  HB3 LYS A 194      19.366  63.183  37.926  1.00  0.00           H  
ATOM   2854  HB2 LYS A 194      17.727  63.766  38.004  1.00  0.00           H  
ATOM   2855  HG3 LYS A 194      18.214  65.692  36.677  1.00  0.00           H  
ATOM   2856  HG2 LYS A 194      19.721  65.017  36.092  1.00  0.00           H  
ATOM   2857  HD3 LYS A 194      20.446  65.028  38.605  1.00  0.00           H  
ATOM   2858  HD2 LYS A 194      19.097  66.154  38.819  1.00  0.00           H  
ATOM   2859  HE3 LYS A 194      20.139  67.422  36.780  1.00  0.00           H  
ATOM   2860  HE2 LYS A 194      21.599  66.485  37.151  1.00  0.00           H  
ATOM   2861  HZ1 LYS A 194      21.582  68.596  38.305  1.00  0.00           H  
ATOM   2862  HZ2 LYS A 194      20.158  68.231  39.050  1.00  0.00           H  
ATOM   2863  HZ3 LYS A 194      21.515  67.360  39.395  1.00  0.00           H  
ATOM   2864  N   GLN A 195      18.844  60.491  36.133  1.00 14.24           N  
ATOM   2865  CA  GLN A 195      18.860  59.113  36.595  1.00 14.55           C  
ATOM   2866  C   GLN A 195      19.137  59.063  38.094  1.00 14.34           C  
ATOM   2867  O   GLN A 195      19.498  60.082  38.699  1.00 14.25           O  
ATOM   2868  CB  GLN A 195      19.899  58.345  35.778  1.00 15.10           C  
ATOM   2869  CG  GLN A 195      19.449  58.088  34.333  1.00 16.51           C  
ATOM   2870  CD  GLN A 195      20.430  57.211  33.569  1.00 17.48           C  
ATOM   2871  OE1 GLN A 195      20.014  56.456  32.702  1.00 19.98           O  
ATOM   2872  NE2 GLN A 195      21.721  57.260  33.879  1.00 16.19           N  
ATOM   2873  H   GLN A 195      19.629  60.791  35.565  1.00  0.00           H  
ATOM   2874  HA  GLN A 195      17.885  58.670  36.408  1.00  0.00           H  
ATOM   2875  HB3 GLN A 195      20.135  57.395  36.258  1.00  0.00           H  
ATOM   2876  HB2 GLN A 195      20.806  58.937  35.757  1.00  0.00           H  
ATOM   2877  HG3 GLN A 195      19.314  59.027  33.795  1.00  0.00           H  
ATOM   2878  HG2 GLN A 195      18.478  57.588  34.341  1.00  0.00           H  
ATOM   2879 HE22 GLN A 195      22.383  56.644  33.415  1.00  0.00           H  
ATOM   2880 HE21 GLN A 195      22.033  57.878  34.616  1.00  0.00           H  
ATOM   2881  N   TRP A 196      18.934  57.896  38.707  1.00 13.96           N  
ATOM   2882  CA  TRP A 196      19.196  57.757  40.135  1.00 13.92           C  
ATOM   2883  C   TRP A 196      20.622  58.122  40.490  1.00 14.78           C  
ATOM   2884  O   TRP A 196      20.878  58.523  41.618  1.00 15.58           O  
ATOM   2885  CB  TRP A 196      18.883  56.343  40.645  1.00 13.24           C  
ATOM   2886  CG  TRP A 196      17.478  55.804  40.400  1.00 12.69           C  
ATOM   2887  CD1 TRP A 196      17.144  54.526  39.952  1.00 12.75           C  
ATOM   2888  CD2 TRP A 196      16.164  56.488  40.595  1.00 12.81           C  
ATOM   2889  NE1 TRP A 196      15.780  54.378  39.860  1.00 12.45           N  
ATOM   2890  CE2 TRP A 196      15.136  55.510  40.218  1.00 12.77           C  
ATOM   2891  CE3 TRP A 196      15.764  57.753  41.017  1.00 12.78           C  
ATOM   2892  CZ2 TRP A 196      13.768  55.808  40.273  1.00 12.40           C  
ATOM   2893  CZ3 TRP A 196      14.388  58.048  41.069  1.00 12.74           C  
ATOM   2894  CH2 TRP A 196      13.412  57.095  40.704  1.00 12.42           C  
ATOM   2895  H   TRP A 196      18.597  57.102  38.182  1.00  0.00           H  
ATOM   2896  HA  TRP A 196      18.538  58.450  40.660  1.00  0.00           H  
ATOM   2897  HB3 TRP A 196      19.106  56.289  41.711  1.00  0.00           H  
ATOM   2898  HB2 TRP A 196      19.611  55.644  40.233  1.00  0.00           H  
ATOM   2899  HD1 TRP A 196      17.922  53.811  39.731  1.00  0.00           H  
ATOM   2900  HE1 TRP A 196      15.387  53.499  39.554  1.00  0.00           H  
ATOM   2901  HE3 TRP A 196      16.504  58.488  41.297  1.00  0.00           H  
ATOM   2902  HZ2 TRP A 196      13.041  55.061  39.990  1.00  0.00           H  
ATOM   2903  HZ3 TRP A 196      14.057  59.023  41.394  1.00  0.00           H  
ATOM   2904  HH2 TRP A 196      12.371  57.376  40.763  1.00  0.00           H  
ATOM   2905  N   ASN A 197      21.547  57.971  39.538  1.00 15.54           N  
ATOM   2906  CA  ASN A 197      22.967  58.361  39.703  1.00 17.19           C  
ATOM   2907  C   ASN A 197      23.274  59.857  39.479  1.00 17.43           C  
ATOM   2908  O   ASN A 197      24.446  60.266  39.500  1.00 18.10           O  
ATOM   2909  CB  ASN A 197      23.874  57.483  38.802  1.00 17.85           C  
ATOM   2910  CG  ASN A 197      23.746  57.816  37.309  1.00 18.43           C  
ATOM   2911  OD1 ASN A 197      22.818  58.508  36.877  1.00 18.37           O  
ATOM   2912  ND2 ASN A 197      24.697  57.325  36.512  1.00 19.43           N  
ATOM   2913  H   ASN A 197      21.293  57.571  38.646  1.00  0.00           H  
ATOM   2914  HA  ASN A 197      23.237  58.136  40.735  1.00  0.00           H  
ATOM   2915  HB3 ASN A 197      23.633  56.432  38.960  1.00  0.00           H  
ATOM   2916  HB2 ASN A 197      24.913  57.600  39.111  1.00  0.00           H  
ATOM   2917 HD22 ASN A 197      24.669  57.509  35.519  1.00  0.00           H  
ATOM   2918 HD21 ASN A 197      25.445  56.769  36.901  1.00  0.00           H  
ATOM   2919  N   GLY A 198      22.241  60.666  39.242  1.00 17.31           N  
ATOM   2920  CA  GLY A 198      22.404  62.114  39.073  1.00 17.55           C  
ATOM   2921  C   GLY A 198      22.748  62.573  37.656  1.00 17.72           C  
ATOM   2922  O   GLY A 198      22.709  63.763  37.356  1.00 18.50           O  
ATOM   2923  H   GLY A 198      21.308  60.286  39.173  1.00  0.00           H  
ATOM   2924  HA3 GLY A 198      23.167  62.474  39.763  1.00  0.00           H  
ATOM   2925  HA2 GLY A 198      21.497  62.620  39.405  1.00  0.00           H  
ATOM   2926  N   LYS A 199      23.070  61.610  36.800  1.00 17.40           N  
ATOM   2927  CA  LYS A 199      23.430  61.897  35.416  0.50 17.64           C  
ATOM   2928  C   LYS A 199      22.187  62.018  34.529  1.00 17.64           C  
ATOM   2929  O   LYS A 199      21.240  61.224  34.626  1.00 16.49           O  
ATOM   2930  CB  LYS A 199      24.419  60.842  34.870  0.50 17.68           C  
ATOM   2931  CG  LYS A 199      25.603  60.477  35.798  0.50 17.64           C  
ATOM   2932  CD  LYS A 199      26.531  61.612  36.282  0.50 18.22           C  
ATOM   2933  CE  LYS A 199      26.692  61.572  37.816  0.50 17.84           C  
ATOM   2934  NZ  LYS A 199      27.818  62.381  38.310  0.50 17.76           N1+
ATOM   2935  H   LYS A 199      22.915  60.638  37.050  1.00  0.00           H  
ATOM   2936  HA  LYS A 199      23.946  62.858  35.381  0.50  0.00           H  
ATOM   2937  HB3 LYS A 199      24.795  61.171  33.900  0.50  0.00           H  
ATOM   2938  HB2 LYS A 199      23.869  59.921  34.667  0.50  0.00           H  
ATOM   2939  HG3 LYS A 199      26.209  59.719  35.299  0.50  0.00           H  
ATOM   2940  HG2 LYS A 199      25.192  59.977  36.671  0.50  0.00           H  
ATOM   2941  HD3 LYS A 199      26.150  62.585  35.969  0.50  0.00           H  
ATOM   2942  HD2 LYS A 199      27.503  61.496  35.799  0.50  0.00           H  
ATOM   2943  HE3 LYS A 199      26.851  60.547  38.159  0.50  0.00           H  
ATOM   2944  HE2 LYS A 199      25.776  61.932  38.283  0.50  0.00           H  
ATOM   2945  HZ1 LYS A 199      27.859  62.268  39.315  0.50  0.00           H  
ATOM   2946  HZ2 LYS A 199      28.692  62.054  37.920  0.50  0.00           H  
ATOM   2947  HZ3 LYS A 199      27.674  63.355  38.088  0.50  0.00           H  
ATOM   2948  N   GLU A 200      22.180  63.060  33.691  1.00 17.49           N  
ATOM   2949  CA  GLU A 200      21.010  63.385  32.847  1.00 18.05           C  
ATOM   2950  C   GLU A 200      20.898  62.471  31.640  1.00 16.65           C  
ATOM   2951  O   GLU A 200      21.907  62.020  31.111  1.00 15.83           O  
ATOM   2952  CB  GLU A 200      21.093  64.813  32.316  1.00 20.56           C  
ATOM   2953  CG  GLU A 200      20.689  65.907  33.287  1.00 23.63           C  
ATOM   2954  CD  GLU A 200      20.680  67.273  32.624  1.00 26.56           C  
ATOM   2955  OE1 GLU A 200      21.244  67.400  31.515  1.00 29.45           O  
ATOM   2956  OE2 GLU A 200      20.104  68.218  33.200  1.00 28.07           O1-
ATOM   2957  H   GLU A 200      22.992  63.656  33.619  1.00  0.00           H  
ATOM   2958  HA  GLU A 200      20.106  63.286  33.447  1.00  0.00           H  
ATOM   2959  HB3 GLU A 200      20.492  64.896  31.411  1.00  0.00           H  
ATOM   2960  HB2 GLU A 200      22.104  65.005  31.958  1.00  0.00           H  
ATOM   2961  HG3 GLU A 200      21.380  65.917  34.130  1.00  0.00           H  
ATOM   2962  HG2 GLU A 200      19.698  65.691  33.685  1.00  0.00           H  
ATOM   2963  N   ARG A 201      19.660  62.228  31.204  1.00 15.52           N  
ATOM   2964  CA  ARG A 201      19.359  61.499  29.970  1.00 14.69           C  
ATOM   2965  C   ARG A 201      18.079  62.085  29.367  1.00 14.26           C  
ATOM   2966  O   ARG A 201      17.172  62.509  30.100  1.00 14.52           O  
ATOM   2967  CB  ARG A 201      19.244  59.994  30.386  1.00 15.20           C  
ATOM   2968  CG  ARG A 201      18.370  59.045  29.536  1.00 15.18           C  
ATOM   2969  CD  ARG A 201      18.285  57.609  30.108  1.00 15.77           C  
ATOM   2970  NE  ARG A 201      19.440  56.763  29.742  1.00 16.62           N  
ATOM   2971  CZ  ARG A 201      19.556  55.438  29.963  1.00 16.69           C  
ATOM   2972  NH1 ARG A 201      18.741  54.796  30.797  1.00 16.17           N  
ATOM   2973  NH2 ARG A 201      20.463  54.735  29.278  1.00 18.13           N1+
ATOM   2974  H   ARG A 201      18.852  62.572  31.727  1.00  0.00           H  
ATOM   2975  HA  ARG A 201      20.174  61.623  29.254  1.00  0.00           H  
ATOM   2976  HB3 ARG A 201      18.799  59.964  31.383  1.00  0.00           H  
ATOM   2977  HB2 ARG A 201      20.246  59.579  30.507  1.00  0.00           H  
ATOM   2978  HG3 ARG A 201      18.803  59.007  28.537  1.00  0.00           H  
ATOM   2979  HG2 ARG A 201      17.357  59.429  29.410  1.00  0.00           H  
ATOM   2980  HD3 ARG A 201      17.334  57.149  29.835  1.00  0.00           H  
ATOM   2981  HD2 ARG A 201      18.296  57.661  31.197  1.00  0.00           H  
ATOM   2982  HE  ARG A 201      20.228  57.286  29.390  1.00  0.00           H  
ATOM   2983 HH12 ARG A 201      18.968  53.822  31.028  1.00  0.00           H  
ATOM   2984 HH11 ARG A 201      18.169  55.323  31.446  1.00  0.00           H  
ATOM   2985 HH22 ARG A 201      20.436  53.682  29.211  1.00  0.00           H  
ATOM   2986 HH21 ARG A 201      21.159  55.162  28.696  1.00  0.00           H  
ATOM   2987  N   SER A 202      18.004  62.129  28.038  1.00 13.10           N  
ATOM   2988  CA  SER A 202      16.784  62.579  27.376  1.00 12.39           C  
ATOM   2989  C   SER A 202      15.784  61.415  27.297  1.00 11.79           C  
ATOM   2990  O   SER A 202      16.180  60.270  27.124  1.00 11.48           O  
ATOM   2991  CB  SER A 202      17.160  63.151  25.988  1.00 12.66           C  
ATOM   2992  OG  SER A 202      16.074  63.765  25.321  1.00 12.69           O  
ATOM   2993  H   SER A 202      18.690  61.662  27.467  1.00  0.00           H  
ATOM   2994  HA  SER A 202      16.323  63.389  27.942  1.00  0.00           H  
ATOM   2995  HB3 SER A 202      17.575  62.384  25.337  1.00  0.00           H  
ATOM   2996  HB2 SER A 202      17.937  63.907  26.107  1.00  0.00           H  
ATOM   2997  HG  SER A 202      16.248  63.739  24.375  1.00  0.00           H  
ATOM   2998  N   ILE A 203      14.495  61.719  27.423  1.00 11.59           N  
ATOM   2999  CA  ILE A 203      13.438  60.712  27.209  1.00 11.33           C  
ATOM   3000  C   ILE A 203      13.384  60.251  25.737  1.00 11.55           C  
ATOM   3001  O   ILE A 203      12.950  59.121  25.437  1.00 11.37           O  
ATOM   3002  CB  ILE A 203      12.052  61.280  27.649  1.00 11.28           C  
ATOM   3003  CG1 ILE A 203      11.037  60.150  27.925  1.00 11.30           C  
ATOM   3004  CG2 ILE A 203      11.464  62.351  26.696  1.00 11.47           C  
ATOM   3005  CD1 ILE A 203       9.709  60.622  28.532  1.00 11.37           C  
ATOM   3006  H   ILE A 203      14.200  62.663  27.647  1.00  0.00           H  
ATOM   3007  HA  ILE A 203      13.672  59.835  27.814  1.00  0.00           H  
ATOM   3008  HB  ILE A 203      12.216  61.780  28.606  1.00  0.00           H  
ATOM   3009 HG13 ILE A 203      11.483  59.419  28.601  1.00  0.00           H  
ATOM   3010 HG12 ILE A 203      10.830  59.612  27.003  1.00  0.00           H  
ATOM   3011 HG21 ILE A 203      10.559  62.797  27.106  1.00  0.00           H  
ATOM   3012 HG22 ILE A 203      12.170  63.165  26.536  1.00  0.00           H  
ATOM   3013 HG23 ILE A 203      11.194  61.948  25.720  1.00  0.00           H  
ATOM   3014 HD11 ILE A 203       9.338  59.893  29.253  1.00  0.00           H  
ATOM   3015 HD12 ILE A 203       9.813  61.575  29.050  1.00  0.00           H  
ATOM   3016 HD13 ILE A 203       8.948  60.751  27.762  1.00  0.00           H  
ATOM   3017  N   TYR A 204      13.811  61.122  24.820  1.00 11.56           N  
ATOM   3018  CA  TYR A 204      13.797  60.795  23.384  1.00 11.77           C  
ATOM   3019  C   TYR A 204      14.911  59.828  23.007  1.00 11.53           C  
ATOM   3020  O   TYR A 204      16.027  59.942  23.512  1.00 11.43           O  
ATOM   3021  CB  TYR A 204      13.874  62.092  22.558  1.00 12.62           C  
ATOM   3022  CG  TYR A 204      12.714  63.033  22.831  1.00 13.52           C  
ATOM   3023  CD1 TYR A 204      11.446  62.760  22.276  1.00 13.76           C  
ATOM   3024  CD2 TYR A 204      12.878  64.151  23.677  1.00 13.81           C  
ATOM   3025  CE1 TYR A 204      10.345  63.580  22.587  1.00 14.55           C  
ATOM   3026  CE2 TYR A 204      11.779  64.976  23.982  1.00 14.51           C  
ATOM   3027  CZ  TYR A 204      10.512  64.687  23.441  1.00 14.80           C  
ATOM   3028  OH  TYR A 204       9.446  65.477  23.740  1.00 15.35           O  
ATOM   3029  H   TYR A 204      14.159  62.024  25.104  1.00  0.00           H  
ATOM   3030  HA  TYR A 204      12.842  60.322  23.150  1.00  0.00           H  
ATOM   3031  HB3 TYR A 204      13.871  61.853  21.493  1.00  0.00           H  
ATOM   3032  HB2 TYR A 204      14.818  62.606  22.742  1.00  0.00           H  
ATOM   3033  HD1 TYR A 204      11.300  61.910  21.623  1.00  0.00           H  
ATOM   3034  HD2 TYR A 204      13.836  64.378  24.117  1.00  0.00           H  
ATOM   3035  HE1 TYR A 204       9.374  63.359  22.167  1.00  0.00           H  
ATOM   3036  HE2 TYR A 204      11.919  65.820  24.643  1.00  0.00           H  
ATOM   3037  HH  TYR A 204       9.685  66.341  24.074  1.00  0.00           H  
ATOM   3038  N   PHE A 205      14.612  58.877  22.122  1.00 11.14           N  
ATOM   3039  CA  PHE A 205      15.611  57.897  21.697  1.00 12.09           C  
ATOM   3040  C   PHE A 205      16.825  58.511  20.986  1.00 13.24           C  
ATOM   3041  O   PHE A 205      17.940  58.023  21.133  1.00 13.56           O  
ATOM   3042  CB  PHE A 205      14.880  56.849  20.860  1.00 11.61           C  
ATOM   3043  CG  PHE A 205      13.854  56.040  21.646  1.00 11.25           C  
ATOM   3044  CD1 PHE A 205      14.190  55.410  22.865  1.00 11.29           C  
ATOM   3045  CD2 PHE A 205      12.602  55.764  21.074  1.00 11.22           C  
ATOM   3046  CE1 PHE A 205      13.301  54.532  23.465  1.00 10.86           C  
ATOM   3047  CE2 PHE A 205      11.688  54.963  21.734  1.00 10.76           C  
ATOM   3048  CZ  PHE A 205      12.039  54.340  22.923  1.00 10.74           C  
ATOM   3049  H   PHE A 205      13.682  58.801  21.723  1.00  0.00           H  
ATOM   3050  HA  PHE A 205      16.025  57.423  22.588  1.00  0.00           H  
ATOM   3051  HB3 PHE A 205      15.595  56.183  20.393  1.00  0.00           H  
ATOM   3052  HB2 PHE A 205      14.378  57.348  20.030  1.00  0.00           H  
ATOM   3053  HD1 PHE A 205      15.175  55.535  23.285  1.00  0.00           H  
ATOM   3054  HD2 PHE A 205      12.355  56.175  20.115  1.00  0.00           H  
ATOM   3055  HE1 PHE A 205      13.598  53.990  24.348  1.00  0.00           H  
ATOM   3056  HE2 PHE A 205      10.711  54.812  21.301  1.00  0.00           H  
ATOM   3057  HZ  PHE A 205      11.331  53.697  23.419  1.00  0.00           H  
ATOM   3058  N   GLN A 206      16.606  59.574  20.219  1.00 14.45           N  
ATOM   3059  CA  GLN A 206      17.721  60.302  19.611  1.00 15.66           C  
ATOM   3060  C   GLN A 206      17.364  61.780  19.425  1.00 16.48           C  
ATOM   3061  O   GLN A 206      16.179  62.132  19.467  1.00 15.34           O  
ATOM   3062  CB  GLN A 206      18.023  59.701  18.210  1.00 16.40           C  
ATOM   3063  CG  GLN A 206      17.040  59.894  17.039  1.00 17.87           C  
ATOM   3064  CD  GLN A 206      17.586  59.278  15.741  1.00 18.79           C  
ATOM   3065  OE1 GLN A 206      18.624  58.628  15.711  1.00 20.99           O  
ATOM   3066  NE2 GLN A 206      16.923  59.498  14.618  1.00 18.43           N  
ATOM   3067  H   GLN A 206      15.697  60.004  20.155  1.00  0.00           H  
ATOM   3068  HA  GLN A 206      18.594  60.219  20.258  1.00  0.00           H  
ATOM   3069  HB3 GLN A 206      18.087  58.630  18.308  1.00  0.00           H  
ATOM   3070  HB2 GLN A 206      18.998  60.062  17.887  1.00  0.00           H  
ATOM   3071  HG3 GLN A 206      16.841  60.948  16.857  1.00  0.00           H  
ATOM   3072  HG2 GLN A 206      16.097  59.414  17.287  1.00  0.00           H  
ATOM   3073 HE22 GLN A 206      17.320  59.155  13.759  1.00  0.00           H  
ATOM   3074 HE21 GLN A 206      16.053  60.013  14.604  1.00  0.00           H  
ATOM   3075  N   PRO A 207      18.388  62.655  19.239  1.00 17.12           N  
ATOM   3076  CA  PRO A 207      18.119  64.073  18.978  1.00 18.27           C  
ATOM   3077  C   PRO A 207      17.277  64.272  17.711  1.00 19.06           C  
ATOM   3078  O   PRO A 207      17.436  63.520  16.742  1.00 19.11           O  
ATOM   3079  CB  PRO A 207      19.513  64.725  18.899  1.00 17.96           C  
ATOM   3080  CG  PRO A 207      20.472  63.719  19.518  1.00 17.82           C  
ATOM   3081  CD  PRO A 207      19.826  62.378  19.203  1.00 17.51           C  
ATOM   3082  HA  PRO A 207      17.604  64.420  19.873  1.00  0.00           H  
ATOM   3083  HB3 PRO A 207      19.549  65.687  19.411  1.00  0.00           H  
ATOM   3084  HB2 PRO A 207      19.793  64.921  17.867  1.00  0.00           H  
ATOM   3085  HG3 PRO A 207      20.500  63.859  20.600  1.00  0.00           H  
ATOM   3086  HG2 PRO A 207      21.492  63.803  19.141  1.00  0.00           H  
ATOM   3087  HD2 PRO A 207      20.094  62.056  18.195  1.00  0.00           H  
ATOM   3088  HD3 PRO A 207      20.166  61.616  19.904  1.00  0.00           H  
ATOM   3089  N   PRO A 208      16.388  65.277  17.717  1.00 19.49           N  
ATOM   3090  CA  PRO A 208      15.476  65.511  16.600  1.00 20.36           C  
ATOM   3091  C   PRO A 208      16.196  65.767  15.266  1.00 21.11           C  
ATOM   3092  O   PRO A 208      15.648  65.477  14.196  1.00 21.59           O  
ATOM   3093  CB  PRO A 208      14.662  66.736  17.043  1.00 20.39           C  
ATOM   3094  CG  PRO A 208      15.335  67.273  18.262  1.00 20.27           C  
ATOM   3095  CD  PRO A 208      16.116  66.164  18.862  1.00 19.97           C  
ATOM   3096  HA  PRO A 208      14.810  64.655  16.492  1.00  0.00           H  
ATOM   3097  HB3 PRO A 208      13.648  66.425  17.296  1.00  0.00           H  
ATOM   3098  HB2 PRO A 208      14.684  67.489  16.256  1.00  0.00           H  
ATOM   3099  HG3 PRO A 208      14.581  67.612  18.973  1.00  0.00           H  
ATOM   3100  HG2 PRO A 208      16.010  68.080  17.978  1.00  0.00           H  
ATOM   3101  HD2 PRO A 208      17.058  66.554  19.247  1.00  0.00           H  
ATOM   3102  HD3 PRO A 208      15.495  65.637  19.586  1.00  0.00           H  
ATOM   3103  N   SER A 209      17.427  66.272  15.333  1.00 20.25           N  
ATOM   3104  CA  SER A 209      18.213  66.540  14.125  1.00 20.96           C  
ATOM   3105  C   SER A 209      18.757  65.266  13.467  1.00 20.92           C  
ATOM   3106  O   SER A 209      19.310  65.312  12.368  1.00 22.19           O  
ATOM   3107  CB  SER A 209      19.360  67.516  14.437  1.00 21.00           C  
ATOM   3108  OG  SER A 209      20.268  66.941  15.358  1.00 20.31           O  
ATOM   3109  H   SER A 209      17.840  66.479  16.231  1.00  0.00           H  
ATOM   3110  HA  SER A 209      17.554  67.026  13.405  1.00  0.00           H  
ATOM   3111  HB3 SER A 209      18.951  68.435  14.857  1.00  0.00           H  
ATOM   3112  HB2 SER A 209      19.886  67.764  13.515  1.00  0.00           H  
ATOM   3113  HG  SER A 209      20.976  67.563  15.541  1.00  0.00           H  
ATOM   3114  N   PHE A 210      18.604  64.121  14.122  1.00 20.30           N  
ATOM   3115  CA  PHE A 210      19.090  62.876  13.526  1.00 19.50           C  
ATOM   3116  C   PHE A 210      18.114  62.308  12.496  1.00 17.68           C  
ATOM   3117  O   PHE A 210      18.501  61.468  11.699  1.00 17.52           O  
ATOM   3118  CB  PHE A 210      19.581  61.891  14.602  1.00 20.75           C  
ATOM   3119  CG  PHE A 210      20.965  62.233  15.143  1.00 21.93           C  
ATOM   3120  CD1 PHE A 210      21.187  63.431  15.853  1.00 22.51           C  
ATOM   3121  CD2 PHE A 210      22.072  61.412  14.847  1.00 23.00           C  
ATOM   3122  CE1 PHE A 210      22.461  63.765  16.292  1.00 23.40           C  
ATOM   3123  CE2 PHE A 210      23.337  61.753  15.311  1.00 22.90           C  
ATOM   3124  CZ  PHE A 210      23.532  62.923  16.032  1.00 23.19           C  
ATOM   3125  H   PHE A 210      18.160  64.076  15.031  1.00  0.00           H  
ATOM   3126  HA  PHE A 210      19.985  63.081  12.933  1.00  0.00           H  
ATOM   3127  HB3 PHE A 210      19.604  60.877  14.200  1.00  0.00           H  
ATOM   3128  HB2 PHE A 210      18.880  61.866  15.433  1.00  0.00           H  
ATOM   3129  HD1 PHE A 210      20.372  64.112  16.022  1.00  0.00           H  
ATOM   3130  HD2 PHE A 210      21.941  60.508  14.270  1.00  0.00           H  
ATOM   3131  HE1 PHE A 210      22.626  64.694  16.817  1.00  0.00           H  
ATOM   3132  HE2 PHE A 210      24.174  61.103  15.112  1.00  0.00           H  
ATOM   3133  HZ  PHE A 210      24.524  63.193  16.371  1.00  0.00           H  
ATOM   3134  N   TYR A 211      16.868  62.783  12.511  1.00 15.77           N  
ATOM   3135  CA  TYR A 211      15.863  62.394  11.528  1.00 15.18           C  
ATOM   3136  C   TYR A 211      15.920  63.269  10.273  1.00 16.11           C  
ATOM   3137  O   TYR A 211      16.298  64.451  10.340  1.00 16.38           O  
ATOM   3138  CB  TYR A 211      14.458  62.490  12.134  1.00 14.28           C  
ATOM   3139  CG  TYR A 211      14.240  61.577  13.326  1.00 13.70           C  
ATOM   3140  CD1 TYR A 211      13.947  60.217  13.146  1.00 13.32           C  
ATOM   3141  CD2 TYR A 211      14.345  62.062  14.626  1.00 13.38           C  
ATOM   3142  CE1 TYR A 211      13.761  59.371  14.233  1.00 13.09           C  
ATOM   3143  CE2 TYR A 211      14.152  61.229  15.725  1.00 13.22           C  
ATOM   3144  CZ  TYR A 211      13.856  59.877  15.516  1.00 13.14           C  
ATOM   3145  OH  TYR A 211      13.663  59.027  16.584  1.00 12.56           O  
ATOM   3146  H   TYR A 211      16.587  63.441  13.224  1.00  0.00           H  
ATOM   3147  HA  TYR A 211      16.045  61.359  11.237  1.00  0.00           H  
ATOM   3148  HB3 TYR A 211      13.717  62.266  11.367  1.00  0.00           H  
ATOM   3149  HB2 TYR A 211      14.261  63.521  12.427  1.00  0.00           H  
ATOM   3150  HD1 TYR A 211      13.862  59.810  12.149  1.00  0.00           H  
ATOM   3151  HD2 TYR A 211      14.580  63.102  14.797  1.00  0.00           H  
ATOM   3152  HE1 TYR A 211      13.544  58.325  14.072  1.00  0.00           H  
ATOM   3153  HE2 TYR A 211      14.231  61.628  16.725  1.00  0.00           H  
ATOM   3154  HH  TYR A 211      13.759  59.516  17.404  1.00  0.00           H  
ATOM   3155  N   VAL A 212      15.534  62.691   9.137  1.00 15.69           N  
ATOM   3156  CA  VAL A 212      15.338  63.463   7.892  1.00 15.87           C  
ATOM   3157  C   VAL A 212      13.870  63.823   7.681  1.00 16.32           C  
ATOM   3158  O   VAL A 212      12.985  63.205   8.257  1.00 15.90           O  
ATOM   3159  CB  VAL A 212      15.878  62.718   6.647  1.00 15.16           C  
ATOM   3160  CG1 VAL A 212      17.337  62.347   6.854  1.00 15.61           C  
ATOM   3161  CG2 VAL A 212      15.056  61.466   6.341  1.00 15.04           C  
ATOM   3162  H   VAL A 212      15.366  61.695   9.109  1.00  0.00           H  
ATOM   3163  HA  VAL A 212      15.896  64.394   7.989  1.00  0.00           H  
ATOM   3164  HB  VAL A 212      15.813  63.389   5.791  1.00  0.00           H  
ATOM   3165 HG11 VAL A 212      17.708  61.823   5.973  1.00  0.00           H  
ATOM   3166 HG12 VAL A 212      17.924  63.252   7.012  1.00  0.00           H  
ATOM   3167 HG13 VAL A 212      17.428  61.699   7.726  1.00  0.00           H  
ATOM   3168 HG21 VAL A 212      15.464  60.969   5.461  1.00  0.00           H  
ATOM   3169 HG22 VAL A 212      15.097  60.787   7.193  1.00  0.00           H  
ATOM   3170 HG23 VAL A 212      14.020  61.748   6.151  1.00  0.00           H  
ATOM   3171  N   SER A 213      13.595  64.822   6.847  1.00 16.69           N  
ATOM   3172  CA  SER A 213      12.195  65.170   6.574  1.00 17.86           C  
ATOM   3173  C   SER A 213      11.531  64.111   5.699  1.00 18.06           C  
ATOM   3174  O   SER A 213      12.196  63.463   4.867  1.00 18.21           O  
ATOM   3175  CB  SER A 213      12.082  66.550   5.923  1.00 19.10           C  
ATOM   3176  OG  SER A 213      12.585  66.518   4.606  1.00 19.87           O  
ATOM   3177  H   SER A 213      14.346  65.334   6.407  1.00  0.00           H  
ATOM   3178  HA  SER A 213      11.664  65.202   7.525  1.00  0.00           H  
ATOM   3179  HB3 SER A 213      12.646  67.275   6.509  1.00  0.00           H  
ATOM   3180  HB2 SER A 213      11.037  66.858   5.905  1.00  0.00           H  
ATOM   3181  HG  SER A 213      12.507  67.390   4.212  1.00  0.00           H  
ATOM   3182  N   ALA A 214      10.232  63.920   5.909  1.00 18.68           N  
ATOM   3183  CA  ALA A 214       9.444  62.966   5.133  1.00 19.78           C  
ATOM   3184  C   ALA A 214       9.465  63.307   3.636  1.00 20.51           C  
ATOM   3185  O   ALA A 214       9.514  62.405   2.790  1.00 19.91           O  
ATOM   3186  CB  ALA A 214       8.020  62.906   5.658  1.00 19.93           C  
ATOM   3187  H   ALA A 214       9.754  64.445   6.628  1.00  0.00           H  
ATOM   3188  HA  ALA A 214       9.891  61.980   5.259  1.00  0.00           H  
ATOM   3189  HB1 ALA A 214       7.445  62.191   5.070  1.00  0.00           H  
ATOM   3190  HB2 ALA A 214       8.030  62.592   6.702  1.00  0.00           H  
ATOM   3191  HB3 ALA A 214       7.562  63.892   5.580  1.00  0.00           H  
ATOM   3192  N   GLN A 215       9.459  64.607   3.327  1.00 21.43           N  
ATOM   3193  CA  GLN A 215       9.589  65.094   1.939  1.00 22.32           C  
ATOM   3194  C   GLN A 215      10.930  64.735   1.290  1.00 22.24           C  
ATOM   3195  O   GLN A 215      10.955  64.394   0.108  1.00 23.52           O  
ATOM   3196  CB  GLN A 215       9.340  66.597   1.858  1.00  0.00           C  
ATOM   3197  CG  GLN A 215       9.297  67.246   0.464  1.00  0.00           C  
ATOM   3198  CD  GLN A 215       8.203  66.718  -0.452  1.00  0.00           C  
ATOM   3199  OE1 GLN A 215       8.467  66.256  -1.557  1.00  0.00           O  
ATOM   3200  NE2 GLN A 215       6.953  66.788  -0.005  1.00  0.00           N  
ATOM   3201  H   GLN A 215       9.363  65.299   4.056  1.00  0.00           H  
ATOM   3202  HA  GLN A 215       8.809  64.608   1.354  1.00  0.00           H  
ATOM   3203  HB2 GLN A 215       8.377  66.832   2.310  1.00  0.00           H  
ATOM   3204  HB3 GLN A 215      10.130  67.126   2.393  1.00  0.00           H  
ATOM   3205  HG2 GLN A 215       9.131  68.318   0.567  1.00  0.00           H  
ATOM   3206  HG3 GLN A 215      10.245  67.073  -0.047  1.00  0.00           H  
ATOM   3207 HE22 GLN A 215       6.192  66.451  -0.577  1.00  0.00           H  
ATOM   3208 HE21 GLN A 215       6.764  67.179   0.907  1.00  0.00           H  
ATOM   3209  N   ASP A 216      12.026  64.809   2.052  1.00 22.39           N  
ATOM   3210  CA  ASP A 216      13.374  64.478   1.555  1.00 22.69           C  
ATOM   3211  C   ASP A 216      13.624  62.974   1.418  1.00 21.61           C  
ATOM   3212  O   ASP A 216      14.478  62.547   0.635  1.00 19.68           O  
ATOM   3213  CB  ASP A 216      14.467  65.056   2.468  1.00 25.48           C  
ATOM   3214  CG  ASP A 216      14.663  66.557   2.292  1.00 28.59           C  
ATOM   3215  OD1 ASP A 216      14.112  67.138   1.330  1.00 31.13           O  
ATOM   3216  OD2 ASP A 216      15.373  67.160   3.128  1.00 29.82           O1-
ATOM   3217  H   ASP A 216      11.952  65.103   3.016  1.00  0.00           H  
ATOM   3218  HA  ASP A 216      13.488  64.928   0.569  1.00  0.00           H  
ATOM   3219  HB3 ASP A 216      15.409  64.543   2.275  1.00  0.00           H  
ATOM   3220  HB2 ASP A 216      14.220  64.843   3.508  1.00  0.00           H  
ATOM   3221  N   LEU A 217      12.878  62.186   2.193  1.00 20.50           N  
ATOM   3222  CA  LEU A 217      13.099  60.740   2.319  1.00 19.48           C  
ATOM   3223  C   LEU A 217      13.258  59.949   1.003  1.00 19.09           C  
ATOM   3224  O   LEU A 217      14.197  59.142   0.894  1.00 18.72           O  
ATOM   3225  CB  LEU A 217      12.020  60.100   3.219  1.00 19.26           C  
ATOM   3226  CG  LEU A 217      12.241  58.631   3.590  1.00 19.01           C  
ATOM   3227  CD1 LEU A 217      13.501  58.457   4.427  1.00 18.61           C  
ATOM   3228  CD2 LEU A 217      11.021  58.085   4.321  1.00 17.77           C  
ATOM   3229  H   LEU A 217      12.118  62.579   2.730  1.00  0.00           H  
ATOM   3230  HA  LEU A 217      14.042  60.626   2.854  1.00  0.00           H  
ATOM   3231  HB3 LEU A 217      11.045  60.208   2.744  1.00  0.00           H  
ATOM   3232  HB2 LEU A 217      11.916  60.689   4.130  1.00  0.00           H  
ATOM   3233  HG  LEU A 217      12.366  58.064   2.668  1.00  0.00           H  
ATOM   3234 HD11 LEU A 217      13.631  57.403   4.675  1.00  0.00           H  
ATOM   3235 HD12 LEU A 217      14.365  58.806   3.861  1.00  0.00           H  
ATOM   3236 HD13 LEU A 217      13.411  59.037   5.345  1.00  0.00           H  
ATOM   3237 HD21 LEU A 217      11.190  57.040   4.580  1.00  0.00           H  
ATOM   3238 HD22 LEU A 217      10.854  58.662   5.231  1.00  0.00           H  
ATOM   3239 HD23 LEU A 217      10.146  58.162   3.676  1.00  0.00           H  
ATOM   3240  N   PRO A 218      12.364  60.169   0.011  1.00 18.80           N  
ATOM   3241  CA  PRO A 218      12.440  59.358  -1.210  1.00 19.36           C  
ATOM   3242  C   PRO A 218      13.773  59.409  -1.967  1.00 19.28           C  
ATOM   3243  O   PRO A 218      14.145  58.423  -2.600  1.00 19.63           O  
ATOM   3244  CB  PRO A 218      11.314  59.930  -2.074  1.00 19.57           C  
ATOM   3245  CG  PRO A 218      10.319  60.421  -1.096  1.00 19.43           C  
ATOM   3246  CD  PRO A 218      11.145  61.006   0.015  1.00 19.59           C  
ATOM   3247  HA  PRO A 218      12.209  58.321  -0.964  1.00  0.00           H  
ATOM   3248  HB3 PRO A 218      10.872  59.129  -2.667  1.00  0.00           H  
ATOM   3249  HB2 PRO A 218      11.695  60.771  -2.654  1.00  0.00           H  
ATOM   3250  HG3 PRO A 218       9.744  59.578  -0.713  1.00  0.00           H  
ATOM   3251  HG2 PRO A 218       9.721  61.209  -1.554  1.00  0.00           H  
ATOM   3252  HD2 PRO A 218      11.412  62.032  -0.237  1.00  0.00           H  
ATOM   3253  HD3 PRO A 218      10.621  60.874   0.961  1.00  0.00           H  
ATOM   3254  N   HIS A 219      14.490  60.533  -1.898  1.00 19.93           N  
ATOM   3255  CA  HIS A 219      15.681  60.705  -2.747  1.00 20.67           C  
ATOM   3256  C   HIS A 219      16.913  61.319  -2.122  1.00 20.99           C  
ATOM   3257  O   HIS A 219      17.937  61.496  -2.801  1.00 20.93           O  
ATOM   3258  CB  HIS A 219      15.293  61.403  -4.050  1.00 20.61           C  
ATOM   3259  CG  HIS A 219      14.339  60.589  -4.893  1.00 21.13           C  
ATOM   3260  ND1 HIS A 219      14.736  59.498  -5.587  1.00 21.59           N  
ATOM   3261  CD2 HIS A 219      12.965  60.706  -5.095  1.00 20.98           C  
ATOM   3262  CE1 HIS A 219      13.670  58.956  -6.212  1.00 21.25           C  
ATOM   3263  NE2 HIS A 219      12.588  59.695  -5.909  1.00 20.84           N  
ATOM   3264  H   HIS A 219      14.216  61.268  -1.262  1.00  0.00           H  
ATOM   3265  HA  HIS A 219      15.977  59.697  -3.037  1.00  0.00           H  
ATOM   3266  HB3 HIS A 219      16.192  61.619  -4.627  1.00  0.00           H  
ATOM   3267  HB2 HIS A 219      14.842  62.369  -3.823  1.00  0.00           H  
ATOM   3268  HD1 HIS A 219      15.706  59.216  -5.574  1.00  0.00           H  
ATOM   3269  HD2 HIS A 219      12.417  61.509  -4.625  1.00  0.00           H  
ATOM   3270  HE1 HIS A 219      13.794  58.076  -6.825  1.00  0.00           H  
ATOM   3271  N   ILE A 220      16.852  61.631  -0.830  1.00 21.50           N  
ATOM   3272  CA  ILE A 220      18.034  62.139  -0.112  1.00 21.99           C  
ATOM   3273  C   ILE A 220      19.181  61.128  -0.191  1.00 22.53           C  
ATOM   3274  O   ILE A 220      18.958  59.919  -0.076  1.00 20.73           O  
ATOM   3275  CB  ILE A 220      17.708  62.525   1.359  1.00 22.67           C  
ATOM   3276  CG1 ILE A 220      18.862  63.331   1.985  1.00 23.30           C  
ATOM   3277  CG2 ILE A 220      17.358  61.283   2.191  1.00 22.38           C  
ATOM   3278  CD1 ILE A 220      18.434  64.274   3.099  1.00 23.38           C  
ATOM   3279  H   ILE A 220      15.985  61.521  -0.324  1.00  0.00           H  
ATOM   3280  HA  ILE A 220      18.362  63.045  -0.622  1.00  0.00           H  
ATOM   3281  HB  ILE A 220      16.828  63.169   1.343  1.00  0.00           H  
ATOM   3282 HG13 ILE A 220      19.370  63.899   1.206  1.00  0.00           H  
ATOM   3283 HG12 ILE A 220      19.618  62.644   2.364  1.00  0.00           H  
ATOM   3284 HG21 ILE A 220      17.135  61.582   3.215  1.00  0.00           H  
ATOM   3285 HG22 ILE A 220      16.488  60.789   1.759  1.00  0.00           H  
ATOM   3286 HG23 ILE A 220      18.203  60.595   2.190  1.00  0.00           H  
ATOM   3287 HD11 ILE A 220      19.306  64.802   3.484  1.00  0.00           H  
ATOM   3288 HD12 ILE A 220      17.716  64.996   2.709  1.00  0.00           H  
ATOM   3289 HD13 ILE A 220      17.972  63.701   3.903  1.00  0.00           H  
ATOM   3290  N   GLU A 221      20.400  61.618  -0.420  1.00 23.53           N  
ATOM   3291  CA  GLU A 221      21.559  60.739  -0.549  1.00 25.28           C  
ATOM   3292  C   GLU A 221      21.746  59.941   0.738  1.00 25.13           C  
ATOM   3293  O   GLU A 221      21.709  60.511   1.831  1.00 25.17           O  
ATOM   3294  CB  GLU A 221      22.785  61.640  -0.808  1.00 28.14           C  
ATOM   3295  CG  GLU A 221      24.020  60.919  -1.386  1.00 30.50           C  
ATOM   3296  CD  GLU A 221      25.306  61.652  -1.014  1.00 33.31           C  
ATOM   3297  OE1 GLU A 221      26.186  60.998  -0.413  1.00 35.37           O  
ATOM   3298  OE2 GLU A 221      25.359  62.883  -1.192  1.00 35.48           O1-
ATOM   3299  H   GLU A 221      20.570  62.612  -0.454  1.00  0.00           H  
ATOM   3300  HA  GLU A 221      21.401  60.081  -1.405  1.00  0.00           H  
ATOM   3301  HB3 GLU A 221      23.062  62.146   0.121  1.00  0.00           H  
ATOM   3302  HB2 GLU A 221      22.528  62.448  -1.495  1.00  0.00           H  
ATOM   3303  HG3 GLU A 221      23.957  60.871  -2.472  1.00  0.00           H  
ATOM   3304  HG2 GLU A 221      24.087  59.889  -1.042  1.00  0.00           H  
ATOM   3305  N   ASN A 222      21.917  58.629   0.580  1.00 24.88           N  
ATOM   3306  CA  ASN A 222      22.122  57.669   1.680  1.00 25.25           C  
ATOM   3307  C   ASN A 222      20.906  57.382   2.584  1.00 23.84           C  
ATOM   3308  O   ASN A 222      21.036  56.711   3.617  1.00 23.22           O  
ATOM   3309  CB  ASN A 222      23.391  57.982   2.512  1.00 28.04           C  
ATOM   3310  CG  ASN A 222      24.579  58.307   1.611  1.00 30.20           C  
ATOM   3311  OD1 ASN A 222      25.192  57.409   1.044  1.00 32.16           O  
ATOM   3312  ND2 ASN A 222      24.855  59.596   1.445  1.00 31.10           N  
ATOM   3313  H   ASN A 222      22.034  58.270  -0.354  1.00  0.00           H  
ATOM   3314  HA  ASN A 222      22.301  56.702   1.209  1.00  0.00           H  
ATOM   3315  HB3 ASN A 222      23.655  57.128   3.137  1.00  0.00           H  
ATOM   3316  HB2 ASN A 222      23.211  58.814   3.195  1.00  0.00           H  
ATOM   3317 HD22 ASN A 222      25.549  59.938   0.752  1.00  0.00           H  
ATOM   3318 HD21 ASN A 222      24.304  60.312   1.893  1.00  0.00           H  
ATOM   3319  N   GLY A 223      19.737  57.881   2.184  1.00 21.59           N  
ATOM   3320  CA  GLY A 223      18.473  57.586   2.881  1.00 19.90           C  
ATOM   3321  C   GLY A 223      18.371  58.211   4.264  1.00 18.46           C  
ATOM   3322  O   GLY A 223      18.949  59.266   4.533  1.00 18.33           O  
ATOM   3323  H   GLY A 223      19.696  58.485   1.376  1.00  0.00           H  
ATOM   3324  HA3 GLY A 223      18.349  56.506   2.962  1.00  0.00           H  
ATOM   3325  HA2 GLY A 223      17.636  57.923   2.270  1.00  0.00           H  
ATOM   3326  N   GLY A 224      17.620  57.560   5.142  1.00 16.66           N  
ATOM   3327  CA  GLY A 224      17.500  58.006   6.538  1.00 15.40           C  
ATOM   3328  C   GLY A 224      16.201  57.540   7.167  1.00 14.70           C  
ATOM   3329  O   GLY A 224      15.493  56.705   6.604  1.00 14.21           O  
ATOM   3330  H   GLY A 224      17.112  56.735   4.858  1.00  0.00           H  
ATOM   3331  HA3 GLY A 224      17.552  59.094   6.577  1.00  0.00           H  
ATOM   3332  HA2 GLY A 224      18.341  57.621   7.115  1.00  0.00           H  
ATOM   3333  N   VAL A 225      15.896  58.080   8.348  1.00 14.08           N  
ATOM   3334  CA  VAL A 225      14.636  57.772   9.019  1.00 13.10           C  
ATOM   3335  C   VAL A 225      13.872  59.064   9.186  1.00 13.01           C  
ATOM   3336  O   VAL A 225      14.407  60.020   9.736  1.00 13.03           O  
ATOM   3337  CB  VAL A 225      14.858  57.123  10.400  1.00 12.69           C  
ATOM   3338  CG1 VAL A 225      13.521  56.760  11.043  1.00 12.34           C  
ATOM   3339  CG2 VAL A 225      15.753  55.889  10.276  1.00 12.34           C  
ATOM   3340  H   VAL A 225      16.542  58.715   8.795  1.00  0.00           H  
ATOM   3341  HA  VAL A 225      14.056  57.093   8.395  1.00  0.00           H  
ATOM   3342  HB  VAL A 225      15.361  57.847  11.041  1.00  0.00           H  
ATOM   3343 HG11 VAL A 225      13.698  56.303  12.017  1.00  0.00           H  
ATOM   3344 HG12 VAL A 225      12.921  57.661  11.169  1.00  0.00           H  
ATOM   3345 HG13 VAL A 225      12.989  56.056  10.403  1.00  0.00           H  
ATOM   3346 HG21 VAL A 225      15.898  55.445  11.261  1.00  0.00           H  
ATOM   3347 HG22 VAL A 225      15.281  55.162   9.616  1.00  0.00           H  
ATOM   3348 HG23 VAL A 225      16.719  56.180   9.863  1.00  0.00           H  
ATOM   3349  N   ALA A 226      12.635  59.089   8.697  1.00 12.67           N  
ATOM   3350  CA  ALA A 226      11.740  60.236   8.867  1.00 13.08           C  
ATOM   3351  C   ALA A 226      10.567  59.874   9.768  1.00 13.25           C  
ATOM   3352  O   ALA A 226      10.169  58.701   9.831  1.00 13.01           O  
ATOM   3353  CB  ALA A 226      11.219  60.703   7.520  1.00 13.33           C  
ATOM   3354  H   ALA A 226      12.278  58.295   8.184  1.00  0.00           H  
ATOM   3355  HA  ALA A 226      12.298  61.051   9.329  1.00  0.00           H  
ATOM   3356  HB1 ALA A 226      10.555  61.556   7.662  1.00  0.00           H  
ATOM   3357  HB2 ALA A 226      12.057  60.997   6.888  1.00  0.00           H  
ATOM   3358  HB3 ALA A 226      10.670  59.892   7.041  1.00  0.00           H  
ATOM   3359  N   VAL A 227      10.010  60.879  10.450  1.00 13.04           N  
ATOM   3360  CA  VAL A 227       8.792  60.695  11.252  1.00 13.25           C  
ATOM   3361  C   VAL A 227       7.706  61.694  10.858  1.00 13.91           C  
ATOM   3362  O   VAL A 227       7.938  62.907  10.869  1.00 14.07           O  
ATOM   3363  CB  VAL A 227       9.057  60.828  12.773  1.00 12.79           C  
ATOM   3364  CG1 VAL A 227       7.838  60.366  13.562  1.00 12.55           C  
ATOM   3365  CG2 VAL A 227      10.300  60.048  13.198  1.00 12.78           C  
ATOM   3366  H   VAL A 227      10.426  61.799  10.424  1.00  0.00           H  
ATOM   3367  HA  VAL A 227       8.412  59.691  11.062  1.00  0.00           H  
ATOM   3368  HB  VAL A 227       9.226  61.881  12.996  1.00  0.00           H  
ATOM   3369 HG11 VAL A 227       8.037  60.464  14.629  1.00  0.00           H  
ATOM   3370 HG12 VAL A 227       6.978  60.980  13.295  1.00  0.00           H  
ATOM   3371 HG13 VAL A 227       7.626  59.323  13.327  1.00  0.00           H  
ATOM   3372 HG21 VAL A 227      10.454  60.165  14.271  1.00  0.00           H  
ATOM   3373 HG22 VAL A 227      10.165  58.992  12.964  1.00  0.00           H  
ATOM   3374 HG23 VAL A 227      11.170  60.430  12.663  1.00  0.00           H  
ATOM   3375  N   LEU A 228       6.533  61.179  10.504  1.00 14.82           N  
ATOM   3376  CA  LEU A 228       5.344  62.002  10.354  1.00 16.23           C  
ATOM   3377  C   LEU A 228       4.578  61.998  11.651  1.00 16.48           C  
ATOM   3378  O   LEU A 228       3.898  61.018  11.950  1.00 17.42           O  
ATOM   3379  CB  LEU A 228       4.442  61.454   9.252  1.00 16.87           C  
ATOM   3380  CG  LEU A 228       4.596  61.961   7.820  1.00 18.20           C  
ATOM   3381  CD1 LEU A 228       3.808  61.035   6.896  1.00 19.13           C  
ATOM   3382  CD2 LEU A 228       4.122  63.406   7.665  1.00 18.83           C  
ATOM   3383  H   LEU A 228       6.448  60.188  10.330  1.00  0.00           H  
ATOM   3384  HA  LEU A 228       5.638  63.023  10.109  1.00  0.00           H  
ATOM   3385  HB3 LEU A 228       3.402  61.566   9.557  1.00  0.00           H  
ATOM   3386  HB2 LEU A 228       4.505  60.366   9.251  1.00  0.00           H  
ATOM   3387  HG  LEU A 228       5.650  61.910   7.546  1.00  0.00           H  
ATOM   3388 HD11 LEU A 228       3.905  61.380   5.867  1.00  0.00           H  
ATOM   3389 HD12 LEU A 228       4.199  60.021   6.977  1.00  0.00           H  
ATOM   3390 HD13 LEU A 228       2.757  61.042   7.184  1.00  0.00           H  
ATOM   3391 HD21 LEU A 228       4.251  63.722   6.630  1.00  0.00           H  
ATOM   3392 HD22 LEU A 228       3.069  63.475   7.937  1.00  0.00           H  
ATOM   3393 HD23 LEU A 228       4.708  64.053   8.318  1.00  0.00           H  
ATOM   3394  N   THR A 229       4.674  63.080  12.423  1.00 16.82           N  
ATOM   3395  CA  THR A 229       3.928  63.184  13.691  1.00 17.03           C  
ATOM   3396  C   THR A 229       2.529  63.792  13.487  1.00 17.30           C  
ATOM   3397  O   THR A 229       2.296  64.514  12.507  1.00 16.76           O  
ATOM   3398  CB  THR A 229       4.704  64.005  14.741  1.00 17.48           C  
ATOM   3399  OG1 THR A 229       4.958  65.307  14.220  1.00 17.69           O  
ATOM   3400  CG2 THR A 229       6.044  63.348  15.078  1.00 17.23           C  
ATOM   3401  H   THR A 229       5.266  63.849  12.143  1.00  0.00           H  
ATOM   3402  HA  THR A 229       3.799  62.176  14.085  1.00  0.00           H  
ATOM   3403  HB  THR A 229       4.105  64.089  15.648  1.00  0.00           H  
ATOM   3404  HG1 THR A 229       5.441  65.823  14.869  1.00  0.00           H  
ATOM   3405 HG21 THR A 229       6.568  63.950  15.821  1.00  0.00           H  
ATOM   3406 HG22 THR A 229       5.869  62.349  15.478  1.00  0.00           H  
ATOM   3407 HG23 THR A 229       6.651  63.276  14.176  1.00  0.00           H  
ATOM   3408  N   GLY A 230       1.612  63.497  14.410  1.00 17.30           N  
ATOM   3409  CA  GLY A 230       0.217  63.982  14.344  1.00 18.30           C  
ATOM   3410  C   GLY A 230      -0.604  63.377  13.213  1.00 18.57           C  
ATOM   3411  O   GLY A 230      -1.546  64.001  12.711  1.00 18.05           O  
ATOM   3412  H   GLY A 230       1.858  62.917  15.199  1.00  0.00           H  
ATOM   3413  HA3 GLY A 230       0.216  65.068  14.250  1.00  0.00           H  
ATOM   3414  HA2 GLY A 230      -0.279  63.786  15.295  1.00  0.00           H  
ATOM   3415  N   LYS A 231      -0.247  62.159  12.797  1.00 18.12           N  
ATOM   3416  CA  LYS A 231      -0.899  61.517  11.662  1.00 18.08           C  
ATOM   3417  C   LYS A 231      -1.240  60.074  12.014  1.00 17.17           C  
ATOM   3418  O   LYS A 231      -0.365  59.331  12.452  1.00 17.44           O  
ATOM   3419  CB  LYS A 231       0.018  61.534  10.431  1.00 19.21           C  
ATOM   3420  CG  LYS A 231       0.372  62.910   9.884  1.00 20.99           C  
ATOM   3421  CD  LYS A 231      -0.825  63.584   9.230  1.00 22.72           C  
ATOM   3422  CE  LYS A 231      -0.497  65.018   8.841  1.00 24.03           C  
ATOM   3423  NZ  LYS A 231      -1.742  65.812   8.650  1.00 26.77           N1+
ATOM   3424  H   LYS A 231       0.491  61.660  13.272  1.00  0.00           H  
ATOM   3425  HA  LYS A 231      -1.819  62.054  11.429  1.00  0.00           H  
ATOM   3426  HB3 LYS A 231      -0.433  60.937   9.638  1.00  0.00           H  
ATOM   3427  HB2 LYS A 231       0.935  60.990  10.658  1.00  0.00           H  
ATOM   3428  HG3 LYS A 231       1.177  62.814   9.156  1.00  0.00           H  
ATOM   3429  HG2 LYS A 231       0.744  63.538  10.694  1.00  0.00           H  
ATOM   3430  HD3 LYS A 231      -1.667  63.579   9.922  1.00  0.00           H  
ATOM   3431  HD2 LYS A 231      -1.116  63.024   8.341  1.00  0.00           H  
ATOM   3432  HE3 LYS A 231       0.080  65.020   7.916  1.00  0.00           H  
ATOM   3433  HE2 LYS A 231       0.109  65.476   9.622  1.00  0.00           H  
ATOM   3434  HZ1 LYS A 231      -1.502  66.759   8.393  1.00  0.00           H  
ATOM   3435  HZ2 LYS A 231      -2.298  65.395   7.917  1.00  0.00           H  
ATOM   3436  HZ3 LYS A 231      -2.271  65.821   9.510  1.00  0.00           H  
ATOM   3437  N   LYS A 232      -2.497  59.681  11.813  1.00 16.04           N  
ATOM   3438  CA  LYS A 232      -2.948  58.315  12.121  1.00 15.42           C  
ATOM   3439  C   LYS A 232      -3.203  57.487  10.865  1.00 14.78           C  
ATOM   3440  O   LYS A 232      -3.888  57.947   9.943  1.00 14.79           O  
ATOM   3441  CB  LYS A 232      -4.235  58.363  12.943  1.00 16.09           C  
ATOM   3442  CG  LYS A 232      -4.619  57.041  13.597  1.00 16.42           C  
ATOM   3443  CD  LYS A 232      -5.954  57.165  14.302  1.00 17.26           C  
ATOM   3444  CE  LYS A 232      -6.369  55.836  14.921  1.00 18.46           C  
ATOM   3445  NZ  LYS A 232      -7.532  56.029  15.828  1.00 19.60           N1+
ATOM   3446  H   LYS A 232      -3.175  60.329  11.438  1.00  0.00           H  
ATOM   3447  HA  LYS A 232      -2.177  57.820  12.712  1.00  0.00           H  
ATOM   3448  HB3 LYS A 232      -5.055  58.704  12.311  1.00  0.00           H  
ATOM   3449  HB2 LYS A 232      -4.145  59.132  13.710  1.00  0.00           H  
ATOM   3450  HG3 LYS A 232      -3.853  56.757  14.318  1.00  0.00           H  
ATOM   3451  HG2 LYS A 232      -4.682  56.264  12.835  1.00  0.00           H  
ATOM   3452  HD3 LYS A 232      -6.713  57.486  13.588  1.00  0.00           H  
ATOM   3453  HD2 LYS A 232      -5.883  57.923  15.083  1.00  0.00           H  
ATOM   3454  HE3 LYS A 232      -5.533  55.422  15.485  1.00  0.00           H  
ATOM   3455  HE2 LYS A 232      -6.638  55.135  14.130  1.00  0.00           H  
ATOM   3456  HZ1 LYS A 232      -7.796  55.141  16.231  1.00  0.00           H  
ATOM   3457  HZ2 LYS A 232      -7.281  56.672  16.566  1.00  0.00           H  
ATOM   3458  HZ3 LYS A 232      -8.309  56.405  15.304  1.00  0.00           H  
ATOM   3459  N   VAL A 233      -2.689  56.255  10.849  1.00 13.90           N  
ATOM   3460  CA  VAL A 233      -3.025  55.295   9.796  1.00 14.04           C  
ATOM   3461  C   VAL A 233      -4.404  54.725  10.111  1.00 14.75           C  
ATOM   3462  O   VAL A 233      -4.600  54.124  11.169  1.00 15.00           O  
ATOM   3463  CB  VAL A 233      -1.989  54.148   9.659  1.00 13.85           C  
ATOM   3464  CG1 VAL A 233      -2.457  53.147   8.612  1.00 13.97           C  
ATOM   3465  CG2 VAL A 233      -0.611  54.691   9.300  1.00 13.69           C  
ATOM   3466  H   VAL A 233      -2.051  55.965  11.576  1.00  0.00           H  
ATOM   3467  HA  VAL A 233      -3.079  55.828   8.847  1.00  0.00           H  
ATOM   3468  HB  VAL A 233      -1.917  53.634  10.618  1.00  0.00           H  
ATOM   3469 HG11 VAL A 233      -1.724  52.345   8.522  1.00  0.00           H  
ATOM   3470 HG12 VAL A 233      -3.418  52.729   8.912  1.00  0.00           H  
ATOM   3471 HG13 VAL A 233      -2.565  53.650   7.651  1.00  0.00           H  
ATOM   3472 HG21 VAL A 233       0.094  53.864   9.211  1.00  0.00           H  
ATOM   3473 HG22 VAL A 233      -0.666  55.225   8.351  1.00  0.00           H  
ATOM   3474 HG23 VAL A 233      -0.274  55.373  10.081  1.00  0.00           H  
ATOM   3475  N   VAL A 234      -5.358  54.939   9.200  1.00 15.03           N  
ATOM   3476  CA  VAL A 234      -6.762  54.564   9.441  1.00 15.79           C  
ATOM   3477  C   VAL A 234      -7.274  53.442   8.543  1.00 16.93           C  
ATOM   3478  O   VAL A 234      -8.348  52.890   8.781  1.00 16.56           O  
ATOM   3479  CB  VAL A 234      -7.713  55.779   9.337  1.00 16.29           C  
ATOM   3480  CG1 VAL A 234      -7.407  56.813  10.415  1.00 16.00           C  
ATOM   3481  CG2 VAL A 234      -7.669  56.401   7.937  1.00 16.02           C  
ATOM   3482  H   VAL A 234      -5.125  55.369   8.316  1.00  0.00           H  
ATOM   3483  HA  VAL A 234      -6.822  54.201  10.467  1.00  0.00           H  
ATOM   3484  HB  VAL A 234      -8.728  55.418   9.505  1.00  0.00           H  
ATOM   3485 HG11 VAL A 234      -8.092  57.655  10.316  1.00  0.00           H  
ATOM   3486 HG12 VAL A 234      -7.529  56.360  11.399  1.00  0.00           H  
ATOM   3487 HG13 VAL A 234      -6.381  57.164  10.302  1.00  0.00           H  
ATOM   3488 HG21 VAL A 234      -8.348  57.253   7.896  1.00  0.00           H  
ATOM   3489 HG22 VAL A 234      -6.655  56.735   7.719  1.00  0.00           H  
ATOM   3490 HG23 VAL A 234      -7.973  55.658   7.199  1.00  0.00           H  
ATOM   3491  N   GLN A 235      -6.518  53.105   7.506  1.00 17.01           N  
ATOM   3492  CA  GLN A 235      -6.888  52.002   6.635  1.00 18.06           C  
ATOM   3493  C   GLN A 235      -5.652  51.253   6.199  1.00 17.73           C  
ATOM   3494  O   GLN A 235      -4.654  51.872   5.815  1.00 17.14           O  
ATOM   3495  CB  GLN A 235      -7.625  52.514   5.395  1.00 19.62           C  
ATOM   3496  CG  GLN A 235      -8.197  51.401   4.527  1.00 21.50           C  
ATOM   3497  CD  GLN A 235      -8.685  51.875   3.164  1.00 24.04           C  
ATOM   3498  OE1 GLN A 235      -8.844  53.072   2.920  1.00 26.19           O  
ATOM   3499  NE2 GLN A 235      -8.917  50.928   2.261  1.00 24.77           N  
ATOM   3500  H   GLN A 235      -5.670  53.618   7.311  1.00  0.00           H  
ATOM   3501  HA  GLN A 235      -7.542  51.322   7.181  1.00  0.00           H  
ATOM   3502  HB3 GLN A 235      -6.948  53.126   4.799  1.00  0.00           H  
ATOM   3503  HB2 GLN A 235      -8.429  53.183   5.702  1.00  0.00           H  
ATOM   3504  HG3 GLN A 235      -9.017  50.915   5.056  1.00  0.00           H  
ATOM   3505  HG2 GLN A 235      -7.444  50.625   4.392  1.00  0.00           H  
ATOM   3506 HE22 GLN A 235      -9.242  51.179   1.338  1.00  0.00           H  
ATOM   3507 HE21 GLN A 235      -8.768  49.957   2.497  1.00  0.00           H  
ATOM   3508  N   LEU A 236      -5.730  49.927   6.245  1.00 17.74           N  
ATOM   3509  CA  LEU A 236      -4.675  49.068   5.723  1.00 18.72           C  
ATOM   3510  C   LEU A 236      -5.247  48.133   4.660  1.00 19.56           C  
ATOM   3511  O   LEU A 236      -6.209  47.390   4.910  1.00 20.21           O  
ATOM   3512  CB  LEU A 236      -3.989  48.287   6.863  1.00 18.31           C  
ATOM   3513  CG  LEU A 236      -3.058  47.112   6.560  1.00 18.07           C  
ATOM   3514  CD1 LEU A 236      -1.728  47.553   5.959  1.00 17.99           C  
ATOM   3515  CD2 LEU A 236      -2.823  46.295   7.829  1.00 18.36           C  
ATOM   3516  H   LEU A 236      -6.541  49.483   6.652  1.00  0.00           H  
ATOM   3517  HA  LEU A 236      -3.926  49.702   5.249  1.00  0.00           H  
ATOM   3518  HB3 LEU A 236      -4.749  47.961   7.573  1.00  0.00           H  
ATOM   3519  HB2 LEU A 236      -3.467  48.993   7.509  1.00  0.00           H  
ATOM   3520  HG  LEU A 236      -3.556  46.468   5.835  1.00  0.00           H  
ATOM   3521 HD11 LEU A 236      -1.108  46.678   5.765  1.00  0.00           H  
ATOM   3522 HD12 LEU A 236      -1.909  48.084   5.024  1.00  0.00           H  
ATOM   3523 HD13 LEU A 236      -1.214  48.213   6.658  1.00  0.00           H  
ATOM   3524 HD21 LEU A 236      -2.159  45.460   7.606  1.00  0.00           H  
ATOM   3525 HD22 LEU A 236      -2.367  46.928   8.590  1.00  0.00           H  
ATOM   3526 HD23 LEU A 236      -3.775  45.913   8.198  1.00  0.00           H  
ATOM   3527  N   ASP A 237      -4.640  48.177   3.482  1.00 20.38           N  
ATOM   3528  CA  ASP A 237      -5.055  47.387   2.326  1.00 21.71           C  
ATOM   3529  C   ASP A 237      -3.917  46.433   1.958  1.00 21.61           C  
ATOM   3530  O   ASP A 237      -3.025  46.767   1.173  1.00 21.55           O  
ATOM   3531  CB  ASP A 237      -5.404  48.333   1.173  1.00 23.39           C  
ATOM   3532  CG  ASP A 237      -5.908  47.617  -0.066  1.00 25.47           C  
ATOM   3533  OD1 ASP A 237      -5.806  46.363  -0.175  1.00 25.95           O  
ATOM   3534  OD2 ASP A 237      -6.407  48.342  -0.954  1.00 27.61           O1-
ATOM   3535  H   ASP A 237      -3.843  48.782   3.347  1.00  0.00           H  
ATOM   3536  HA  ASP A 237      -5.938  46.805   2.590  1.00  0.00           H  
ATOM   3537  HB3 ASP A 237      -4.528  48.928   0.916  1.00  0.00           H  
ATOM   3538  HB2 ASP A 237      -6.155  49.049   1.507  1.00  0.00           H  
ATOM   3539  N   VAL A 238      -3.959  45.241   2.545  1.00 21.33           N  
ATOM   3540  CA  VAL A 238      -2.858  44.279   2.443  1.00 21.49           C  
ATOM   3541  C   VAL A 238      -2.551  43.850   1.006  1.00 21.47           C  
ATOM   3542  O   VAL A 238      -1.391  43.807   0.607  1.00 19.73           O  
ATOM   3543  CB  VAL A 238      -3.073  43.048   3.362  1.00 22.19           C  
ATOM   3544  CG1 VAL A 238      -3.332  43.504   4.794  1.00 22.50           C  
ATOM   3545  CG2 VAL A 238      -4.211  42.175   2.858  1.00 24.02           C  
ATOM   3546  H   VAL A 238      -4.770  44.972   3.084  1.00  0.00           H  
ATOM   3547  HA  VAL A 238      -1.967  44.788   2.811  1.00  0.00           H  
ATOM   3548  HB  VAL A 238      -2.159  42.454   3.354  1.00  0.00           H  
ATOM   3549 HG11 VAL A 238      -3.482  42.633   5.432  1.00  0.00           H  
ATOM   3550 HG12 VAL A 238      -2.476  44.075   5.154  1.00  0.00           H  
ATOM   3551 HG13 VAL A 238      -4.223  44.131   4.821  1.00  0.00           H  
ATOM   3552 HG21 VAL A 238      -4.337  41.321   3.523  1.00  0.00           H  
ATOM   3553 HG22 VAL A 238      -5.133  42.756   2.836  1.00  0.00           H  
ATOM   3554 HG23 VAL A 238      -3.981  41.821   1.853  1.00  0.00           H  
ATOM   3555  N   ARG A 239      -3.598  43.563   0.233  1.00 22.37           N  
ATOM   3556  CA  ARG A 239      -3.446  43.065  -1.135  1.00 24.35           C  
ATOM   3557  C   ARG A 239      -2.796  44.116  -2.046  1.00 23.35           C  
ATOM   3558  O   ARG A 239      -2.040  43.780  -2.962  1.00 23.49           O  
ATOM   3559  CB  ARG A 239      -4.810  42.625  -1.677  1.00 26.02           C  
ATOM   3560  CG  ARG A 239      -4.784  41.996  -3.054  1.00 29.60           C  
ATOM   3561  CD  ARG A 239      -6.203  41.850  -3.587  1.00 31.45           C  
ATOM   3562  NE  ARG A 239      -6.233  41.779  -5.049  1.00 34.45           N  
ATOM   3563  CZ  ARG A 239      -6.654  42.757  -5.850  1.00 35.29           C  
ATOM   3564  NH1 ARG A 239      -7.090  43.909  -5.347  1.00 35.53           N  
ATOM   3565  NH2 ARG A 239      -6.645  42.578  -7.166  1.00 35.76           N1+
ATOM   3566  H   ARG A 239      -4.536  43.687   0.587  1.00  0.00           H  
ATOM   3567  HA  ARG A 239      -2.795  42.191  -1.107  1.00  0.00           H  
ATOM   3568  HB3 ARG A 239      -5.488  43.479  -1.684  1.00  0.00           H  
ATOM   3569  HB2 ARG A 239      -5.271  41.932  -0.973  1.00  0.00           H  
ATOM   3570  HG3 ARG A 239      -4.315  41.014  -2.996  1.00  0.00           H  
ATOM   3571  HG2 ARG A 239      -4.205  42.626  -3.730  1.00  0.00           H  
ATOM   3572  HD3 ARG A 239      -6.805  42.695  -3.253  1.00  0.00           H  
ATOM   3573  HD2 ARG A 239      -6.656  40.950  -3.171  1.00  0.00           H  
ATOM   3574  HE  ARG A 239      -5.903  40.910  -5.444  1.00  0.00           H  
ATOM   3575 HH12 ARG A 239      -7.406  44.642  -5.965  1.00  0.00           H  
ATOM   3576 HH11 ARG A 239      -7.105  44.050  -4.347  1.00  0.00           H  
ATOM   3577 HH22 ARG A 239      -6.963  43.316  -7.778  1.00  0.00           H  
ATOM   3578 HH21 ARG A 239      -6.320  41.704  -7.555  1.00  0.00           H  
ATOM   3579  N   ASP A 240      -3.064  45.388  -1.763  1.00 23.40           N  
ATOM   3580  CA  ASP A 240      -2.500  46.491  -2.538  1.00 22.75           C  
ATOM   3581  C   ASP A 240      -1.236  47.136  -1.929  1.00 21.86           C  
ATOM   3582  O   ASP A 240      -0.750  48.136  -2.462  1.00 20.60           O  
ATOM   3583  CB  ASP A 240      -3.573  47.568  -2.766  1.00 25.22           C  
ATOM   3584  CG  ASP A 240      -4.804  47.031  -3.487  1.00 27.19           C  
ATOM   3585  OD1 ASP A 240      -4.724  45.945  -4.112  1.00 28.20           O  
ATOM   3586  OD2 ASP A 240      -5.852  47.704  -3.428  1.00 28.27           O1-
ATOM   3587  H   ASP A 240      -3.675  45.616  -0.991  1.00  0.00           H  
ATOM   3588  HA  ASP A 240      -2.224  46.094  -3.515  1.00  0.00           H  
ATOM   3589  HB3 ASP A 240      -3.146  48.389  -3.342  1.00  0.00           H  
ATOM   3590  HB2 ASP A 240      -3.871  47.991  -1.807  1.00  0.00           H  
ATOM   3591  N   ASN A 241      -0.711  46.572  -0.832  1.00 19.78           N  
ATOM   3592  CA  ASN A 241       0.440  47.152  -0.103  1.00 18.26           C  
ATOM   3593  C   ASN A 241       0.285  48.667   0.125  1.00 17.55           C  
ATOM   3594  O   ASN A 241       1.207  49.449  -0.170  1.00 16.26           O  
ATOM   3595  CB  ASN A 241       1.763  46.894  -0.844  1.00 18.74           C  
ATOM   3596  CG  ASN A 241       2.165  45.428  -0.874  1.00 20.07           C  
ATOM   3597  OD1 ASN A 241       1.822  44.645   0.012  1.00 19.26           O  
ATOM   3598  ND2 ASN A 241       2.925  45.054  -1.904  1.00 21.19           N  
ATOM   3599  H   ASN A 241      -1.101  45.714  -0.469  1.00  0.00           H  
ATOM   3600  HA  ASN A 241       0.500  46.669   0.872  1.00  0.00           H  
ATOM   3601  HB3 ASN A 241       2.558  47.478  -0.379  1.00  0.00           H  
ATOM   3602  HB2 ASN A 241       1.685  47.269  -1.865  1.00  0.00           H  
ATOM   3603 HD22 ASN A 241       3.228  44.094  -1.986  1.00  0.00           H  
ATOM   3604 HD21 ASN A 241       3.198  45.731  -2.602  1.00  0.00           H  
ATOM   3605  N   MET A 242      -0.866  49.078   0.650  1.00 17.15           N  
ATOM   3606  CA  MET A 242      -1.176  50.504   0.795  0.50 17.12           C  
ATOM   3607  C   MET A 242      -1.846  50.811   2.133  1.00 16.96           C  
ATOM   3608  O   MET A 242      -2.614  49.991   2.641  1.00 16.69           O  
ATOM   3609  CB  MET A 242      -2.076  50.968  -0.367  0.50 17.29           C  
ATOM   3610  CG  MET A 242      -2.295  52.474  -0.455  0.50 17.35           C  
ATOM   3611  SD  MET A 242      -3.514  53.006  -1.684  0.50 18.45           S  
ATOM   3612  CE  MET A 242      -4.961  52.085  -1.174  0.50 18.48           C  
ATOM   3613  H   MET A 242      -1.550  48.402   0.959  1.00  0.00           H  
ATOM   3614  HA  MET A 242      -0.241  51.063   0.746  0.50  0.00           H  
ATOM   3615  HB3 MET A 242      -3.041  50.467  -0.297  0.50  0.00           H  
ATOM   3616  HB2 MET A 242      -1.662  50.608  -1.309  0.50  0.00           H  
ATOM   3617  HG3 MET A 242      -1.343  52.965  -0.656  0.50  0.00           H  
ATOM   3618  HG2 MET A 242      -2.582  52.854   0.525  0.50  0.00           H  
ATOM   3619  HE1 MET A 242      -5.792  52.314  -1.842  0.50  0.00           H  
ATOM   3620  HE2 MET A 242      -4.746  51.017  -1.215  0.50  0.00           H  
ATOM   3621  HE3 MET A 242      -5.228  52.362  -0.154  0.50  0.00           H  
ATOM   3622  N   VAL A 243      -1.557  52.001   2.681  1.00 16.99           N  
ATOM   3623  CA  VAL A 243      -2.262  52.546   3.842  1.00 16.69           C  
ATOM   3624  C   VAL A 243      -2.860  53.925   3.518  1.00 17.29           C  
ATOM   3625  O   VAL A 243      -2.377  54.650   2.639  1.00 16.58           O  
ATOM   3626  CB  VAL A 243      -1.363  52.709   5.096  1.00 16.54           C  
ATOM   3627  CG1 VAL A 243      -0.805  51.370   5.553  1.00 15.73           C  
ATOM   3628  CG2 VAL A 243      -0.251  53.723   4.850  1.00 16.19           C  
ATOM   3629  H   VAL A 243      -0.819  52.570   2.292  1.00  0.00           H  
ATOM   3630  HA  VAL A 243      -3.079  51.870   4.093  1.00  0.00           H  
ATOM   3631  HB  VAL A 243      -1.988  53.096   5.900  1.00  0.00           H  
ATOM   3632 HG11 VAL A 243      -0.179  51.518   6.433  1.00  0.00           H  
ATOM   3633 HG12 VAL A 243      -1.627  50.699   5.801  1.00  0.00           H  
ATOM   3634 HG13 VAL A 243      -0.208  50.932   4.753  1.00  0.00           H  
ATOM   3635 HG21 VAL A 243       0.362  53.815   5.747  1.00  0.00           H  
ATOM   3636 HG22 VAL A 243       0.370  53.388   4.019  1.00  0.00           H  
ATOM   3637 HG23 VAL A 243      -0.689  54.692   4.608  1.00  0.00           H  
ATOM   3638  N   LYS A 244      -3.891  54.293   4.266  1.00 17.96           N  
ATOM   3639  CA  LYS A 244      -4.513  55.596   4.132  1.00 18.93           C  
ATOM   3640  C   LYS A 244      -4.427  56.295   5.490  1.00 17.79           C  
ATOM   3641  O   LYS A 244      -4.709  55.680   6.527  1.00 17.47           O  
ATOM   3642  CB  LYS A 244      -5.964  55.397   3.679  1.00 21.43           C  
ATOM   3643  CG  LYS A 244      -6.707  56.626   3.183  1.00 24.48           C  
ATOM   3644  CD  LYS A 244      -8.140  56.226   2.823  1.00 27.25           C  
ATOM   3645  CE  LYS A 244      -9.117  57.394   2.891  1.00 29.42           C  
ATOM   3646  NZ  LYS A 244      -9.338  58.015   1.551  1.00 30.48           N1+
ATOM   3647  H   LYS A 244      -4.267  53.658   4.955  1.00  0.00           H  
ATOM   3648  HA  LYS A 244      -3.975  56.181   3.386  1.00  0.00           H  
ATOM   3649  HB3 LYS A 244      -6.532  54.937   4.488  1.00  0.00           H  
ATOM   3650  HB2 LYS A 244      -5.997  54.624   2.911  1.00  0.00           H  
ATOM   3651  HG3 LYS A 244      -6.207  57.020   2.298  1.00  0.00           H  
ATOM   3652  HG2 LYS A 244      -6.727  57.380   3.970  1.00  0.00           H  
ATOM   3653  HD3 LYS A 244      -8.474  55.435   3.494  1.00  0.00           H  
ATOM   3654  HD2 LYS A 244      -8.156  55.799   1.820  1.00  0.00           H  
ATOM   3655  HE3 LYS A 244      -8.735  58.147   3.581  1.00  0.00           H  
ATOM   3656  HE2 LYS A 244     -10.070  57.047   3.291  1.00  0.00           H  
ATOM   3657  HZ1 LYS A 244      -9.989  58.782   1.638  1.00  0.00           H  
ATOM   3658  HZ2 LYS A 244      -8.460  58.359   1.190  1.00  0.00           H  
ATOM   3659  HZ3 LYS A 244      -9.715  57.325   0.917  1.00  0.00           H  
ATOM   3660  N   LEU A 245      -4.009  57.562   5.483  1.00 16.91           N  
ATOM   3661  CA  LEU A 245      -3.969  58.373   6.708  1.00 17.43           C  
ATOM   3662  C   LEU A 245      -5.302  59.082   6.971  1.00 18.37           C  
ATOM   3663  O   LEU A 245      -6.139  59.200   6.072  1.00 17.31           O  
ATOM   3664  CB  LEU A 245      -2.809  59.391   6.672  1.00 16.77           C  
ATOM   3665  CG  LEU A 245      -1.392  58.914   6.300  1.00 16.95           C  
ATOM   3666  CD1 LEU A 245      -0.362  60.002   6.553  1.00 17.08           C  
ATOM   3667  CD2 LEU A 245      -0.987  57.646   7.040  1.00 16.82           C  
ATOM   3668  H   LEU A 245      -3.708  57.990   4.619  1.00  0.00           H  
ATOM   3669  HA  LEU A 245      -3.786  57.697   7.543  1.00  0.00           H  
ATOM   3670  HB3 LEU A 245      -2.768  59.916   7.627  1.00  0.00           H  
ATOM   3671  HB2 LEU A 245      -3.086  60.221   6.022  1.00  0.00           H  
ATOM   3672  HG  LEU A 245      -1.386  58.692   5.233  1.00  0.00           H  
ATOM   3673 HD11 LEU A 245       0.628  59.636   6.281  1.00  0.00           H  
ATOM   3674 HD12 LEU A 245      -0.603  60.878   5.951  1.00  0.00           H  
ATOM   3675 HD13 LEU A 245      -0.371  60.273   7.609  1.00  0.00           H  
ATOM   3676 HD21 LEU A 245       0.020  57.355   6.740  1.00  0.00           H  
ATOM   3677 HD22 LEU A 245      -1.006  57.830   8.114  1.00  0.00           H  
ATOM   3678 HD23 LEU A 245      -1.684  56.844   6.796  1.00  0.00           H  
ATOM   3679  N   ASN A 246      -5.484  59.558   8.206  1.00 19.41           N  
ATOM   3680  CA  ASN A 246      -6.672  60.340   8.588  1.00 21.04           C  
ATOM   3681  C   ASN A 246      -6.892  61.615   7.757  1.00 22.42           C  
ATOM   3682  O   ASN A 246      -8.015  62.109   7.685  1.00 23.76           O  
ATOM   3683  CB  ASN A 246      -6.604  60.716  10.070  1.00 20.87           C  
ATOM   3684  CG  ASN A 246      -5.471  61.676  10.368  1.00 20.69           C  
ATOM   3685  OD1 ASN A 246      -4.303  61.302  10.327  1.00 20.36           O  
ATOM   3686  ND2 ASN A 246      -5.812  62.933  10.651  1.00 21.29           N  
ATOM   3687  H   ASN A 246      -4.791  59.386   8.921  1.00  0.00           H  
ATOM   3688  HA  ASN A 246      -7.545  59.702   8.450  1.00  0.00           H  
ATOM   3689  HB3 ASN A 246      -6.481  59.813  10.668  1.00  0.00           H  
ATOM   3690  HB2 ASN A 246      -7.549  61.166  10.374  1.00  0.00           H  
ATOM   3691 HD22 ASN A 246      -5.097  63.616  10.858  1.00  0.00           H  
ATOM   3692 HD21 ASN A 246      -6.785  63.203  10.659  1.00  0.00           H  
ATOM   3693  N   ASP A 247      -5.824  62.154   7.159  1.00 23.43           N  
ATOM   3694  CA  ASP A 247      -5.929  63.348   6.307  1.00 24.00           C  
ATOM   3695  C   ASP A 247      -6.187  63.002   4.831  1.00 24.88           C  
ATOM   3696  O   ASP A 247      -6.212  63.891   3.968  1.00 25.28           O  
ATOM   3697  CB  ASP A 247      -4.712  64.288   6.474  1.00 24.98           C  
ATOM   3698  CG  ASP A 247      -3.413  63.737   5.853  1.00 25.59           C  
ATOM   3699  OD1 ASP A 247      -3.406  62.629   5.283  1.00 25.24           O  
ATOM   3700  OD2 ASP A 247      -2.379  64.435   5.939  1.00 26.08           O1-
ATOM   3701  H   ASP A 247      -4.911  61.740   7.287  1.00  0.00           H  
ATOM   3702  HA  ASP A 247      -6.801  63.903   6.654  1.00  0.00           H  
ATOM   3703  HB3 ASP A 247      -4.551  64.486   7.534  1.00  0.00           H  
ATOM   3704  HB2 ASP A 247      -4.941  65.258   6.032  1.00  0.00           H  
ATOM   3705  N   GLY A 248      -6.367  61.711   4.553  1.00 23.50           N  
ATOM   3706  CA  GLY A 248      -6.686  61.232   3.206  1.00 23.80           C  
ATOM   3707  C   GLY A 248      -5.485  60.796   2.384  1.00 22.61           C  
ATOM   3708  O   GLY A 248      -5.649  60.197   1.317  1.00 22.78           O  
ATOM   3709  H   GLY A 248      -6.285  61.020   5.285  1.00  0.00           H  
ATOM   3710  HA3 GLY A 248      -7.230  62.008   2.667  1.00  0.00           H  
ATOM   3711  HA2 GLY A 248      -7.395  60.407   3.275  1.00  0.00           H  
ATOM   3712  N   SER A 249      -4.283  61.096   2.879  1.00 22.05           N  
ATOM   3713  CA  SER A 249      -3.022  60.683   2.237  1.00 21.34           C  
ATOM   3714  C   SER A 249      -2.943  59.174   2.046  1.00 20.62           C  
ATOM   3715  O   SER A 249      -3.319  58.412   2.945  1.00 21.06           O  
ATOM   3716  CB  SER A 249      -1.824  61.112   3.082  1.00 21.95           C  
ATOM   3717  OG  SER A 249      -1.597  62.501   2.991  1.00 23.69           O  
ATOM   3718  H   SER A 249      -4.207  61.630   3.733  1.00  0.00           H  
ATOM   3719  HA  SER A 249      -2.952  61.164   1.261  1.00  0.00           H  
ATOM   3720  HB3 SER A 249      -0.935  60.577   2.749  1.00  0.00           H  
ATOM   3721  HB2 SER A 249      -1.999  60.840   4.123  1.00  0.00           H  
ATOM   3722  HG  SER A 249      -0.840  62.738   3.532  1.00  0.00           H  
ATOM   3723  N   GLN A 250      -2.437  58.751   0.888  1.00 19.73           N  
ATOM   3724  CA  GLN A 250      -2.248  57.332   0.582  1.00 19.10           C  
ATOM   3725  C   GLN A 250      -0.766  57.030   0.434  1.00 17.81           C  
ATOM   3726  O   GLN A 250      -0.068  57.722  -0.309  1.00 17.59           O  
ATOM   3727  CB  GLN A 250      -2.975  56.966  -0.709  1.00 20.91           C  
ATOM   3728  CG  GLN A 250      -4.484  57.121  -0.639  1.00 22.97           C  
ATOM   3729  CD  GLN A 250      -5.205  56.407  -1.773  1.00 25.37           C  
ATOM   3730  OE1 GLN A 250      -6.332  55.948  -1.604  1.00 27.58           O  
ATOM   3731  NE2 GLN A 250      -4.552  56.299  -2.926  1.00 25.49           N  
ATOM   3732  H   GLN A 250      -2.167  59.419   0.181  1.00  0.00           H  
ATOM   3733  HA  GLN A 250      -2.653  56.735   1.399  1.00  0.00           H  
ATOM   3734  HB3 GLN A 250      -2.730  55.940  -0.983  1.00  0.00           H  
ATOM   3735  HB2 GLN A 250      -2.587  57.573  -1.527  1.00  0.00           H  
ATOM   3736  HG3 GLN A 250      -4.740  58.180  -0.657  1.00  0.00           H  
ATOM   3737  HG2 GLN A 250      -4.843  56.738   0.316  1.00  0.00           H  
ATOM   3738 HE22 GLN A 250      -4.986  55.834  -3.711  1.00  0.00           H  
ATOM   3739 HE21 GLN A 250      -3.622  56.682  -3.017  1.00  0.00           H  
ATOM   3740  N   ILE A 251      -0.281  56.017   1.152  1.00 16.10           N  
ATOM   3741  CA  ILE A 251       1.144  55.629   1.090  1.00 14.74           C  
ATOM   3742  C   ILE A 251       1.288  54.138   0.783  1.00 14.02           C  
ATOM   3743  O   ILE A 251       0.726  53.287   1.489  1.00 13.84           O  
ATOM   3744  CB  ILE A 251       1.919  55.940   2.406  1.00 14.46           C  
ATOM   3745  CG1 ILE A 251       1.616  57.366   2.928  1.00 14.70           C  
ATOM   3746  CG2 ILE A 251       3.415  55.712   2.211  1.00 14.26           C  
ATOM   3747  CD1 ILE A 251       2.266  57.739   4.253  1.00 14.68           C  
ATOM   3748  H   ILE A 251      -0.892  55.491   1.760  1.00  0.00           H  
ATOM   3749  HA  ILE A 251       1.613  56.189   0.280  1.00  0.00           H  
ATOM   3750  HB  ILE A 251       1.576  55.234   3.163  1.00  0.00           H  
ATOM   3751 HG13 ILE A 251       0.537  57.499   3.007  1.00  0.00           H  
ATOM   3752 HG12 ILE A 251       1.901  58.095   2.169  1.00  0.00           H  
ATOM   3753 HG21 ILE A 251       3.941  55.934   3.140  1.00  0.00           H  
ATOM   3754 HG22 ILE A 251       3.592  54.673   1.933  1.00  0.00           H  
ATOM   3755 HG23 ILE A 251       3.783  56.366   1.421  1.00  0.00           H  
ATOM   3756 HD11 ILE A 251       1.986  58.757   4.522  1.00  0.00           H  
ATOM   3757 HD12 ILE A 251       1.928  57.053   5.030  1.00  0.00           H  
ATOM   3758 HD13 ILE A 251       3.350  57.674   4.158  1.00  0.00           H  
ATOM   3759  N   THR A 252       2.049  53.817  -0.262  1.00 13.27           N  
ATOM   3760  CA  THR A 252       2.362  52.415  -0.539  1.00 12.61           C  
ATOM   3761  C   THR A 252       3.673  52.035   0.134  1.00 12.14           C  
ATOM   3762  O   THR A 252       4.516  52.895   0.376  1.00 12.15           O  
ATOM   3763  CB  THR A 252       2.438  52.110  -2.055  1.00 12.58           C  
ATOM   3764  OG1 THR A 252       3.339  53.026  -2.685  1.00 12.44           O  
ATOM   3765  CG2 THR A 252       1.059  52.231  -2.694  1.00 12.47           C  
ATOM   3766  H   THR A 252       2.411  54.542  -0.865  1.00  0.00           H  
ATOM   3767  HA  THR A 252       1.571  51.801  -0.110  1.00  0.00           H  
ATOM   3768  HB  THR A 252       2.807  51.094  -2.195  1.00  0.00           H  
ATOM   3769  HG1 THR A 252       3.385  52.835  -3.625  1.00  0.00           H  
ATOM   3770 HG21 THR A 252       1.131  52.013  -3.760  1.00  0.00           H  
ATOM   3771 HG22 THR A 252       0.377  51.522  -2.224  1.00  0.00           H  
ATOM   3772 HG23 THR A 252       0.681  53.244  -2.556  1.00  0.00           H  
ATOM   3773  N   TYR A 253       3.843  50.747   0.437  1.00 11.63           N  
ATOM   3774  CA  TYR A 253       5.051  50.272   1.100  1.00 11.82           C  
ATOM   3775  C   TYR A 253       5.548  48.990   0.433  1.00 11.72           C  
ATOM   3776  O   TYR A 253       4.795  48.338  -0.289  1.00 12.76           O  
ATOM   3777  CB  TYR A 253       4.784  50.009   2.606  1.00 11.63           C  
ATOM   3778  CG  TYR A 253       3.660  49.020   2.860  1.00 11.63           C  
ATOM   3779  CD1 TYR A 253       3.901  47.640   2.850  1.00 11.40           C  
ATOM   3780  CD2 TYR A 253       2.364  49.461   3.132  1.00 11.44           C  
ATOM   3781  CE1 TYR A 253       2.879  46.738   3.067  1.00 11.44           C  
ATOM   3782  CE2 TYR A 253       1.330  48.558   3.358  1.00 11.78           C  
ATOM   3783  CZ  TYR A 253       1.599  47.202   3.318  1.00 11.60           C  
ATOM   3784  OH  TYR A 253       0.582  46.317   3.535  1.00 12.16           O  
ATOM   3785  H   TYR A 253       3.125  50.075   0.207  1.00  0.00           H  
ATOM   3786  HA  TYR A 253       5.823  51.036   1.010  1.00  0.00           H  
ATOM   3787  HB3 TYR A 253       4.555  50.952   3.103  1.00  0.00           H  
ATOM   3788  HB2 TYR A 253       5.698  49.647   3.078  1.00  0.00           H  
ATOM   3789  HD1 TYR A 253       4.899  47.267   2.671  1.00  0.00           H  
ATOM   3790  HD2 TYR A 253       2.150  50.519   3.170  1.00  0.00           H  
ATOM   3791  HE1 TYR A 253       3.080  45.677   3.040  1.00  0.00           H  
ATOM   3792  HE2 TYR A 253       0.333  48.919   3.561  1.00  0.00           H  
ATOM   3793  HH  TYR A 253      -0.234  46.798   3.692  1.00  0.00           H  
ATOM   3794  N   GLU A 254       6.796  48.626   0.702  1.00 11.48           N  
ATOM   3795  CA  GLU A 254       7.356  47.347   0.271  1.00 11.58           C  
ATOM   3796  C   GLU A 254       7.362  46.368   1.441  1.00 11.56           C  
ATOM   3797  O   GLU A 254       7.046  45.197   1.270  1.00 11.77           O  
ATOM   3798  CB  GLU A 254       8.767  47.539  -0.284  1.00 12.16           C  
ATOM   3799  CG  GLU A 254       8.786  48.552  -1.436  1.00 12.14           C  
ATOM   3800  CD  GLU A 254      10.171  48.928  -1.909  1.00 12.65           C  
ATOM   3801  OE1 GLU A 254      11.165  48.223  -1.594  1.00 13.04           O  
ATOM   3802  OE2 GLU A 254      10.267  49.934  -2.641  1.00 12.92           O1-
ATOM   3803  H   GLU A 254       7.401  49.243   1.225  1.00  0.00           H  
ATOM   3804  HA  GLU A 254       6.725  46.940  -0.519  1.00  0.00           H  
ATOM   3805  HB3 GLU A 254       9.152  46.582  -0.636  1.00  0.00           H  
ATOM   3806  HB2 GLU A 254       9.426  47.883   0.513  1.00  0.00           H  
ATOM   3807  HG3 GLU A 254       8.251  49.452  -1.134  1.00  0.00           H  
ATOM   3808  HG2 GLU A 254       8.213  48.156  -2.275  1.00  0.00           H  
ATOM   3809  N   LYS A 255       7.698  46.865   2.630  1.00 11.59           N  
ATOM   3810  CA  LYS A 255       7.677  46.069   3.867  1.00 11.65           C  
ATOM   3811  C   LYS A 255       7.097  46.938   4.981  1.00 11.28           C  
ATOM   3812  O   LYS A 255       7.435  48.111   5.074  1.00 11.34           O  
ATOM   3813  CB  LYS A 255       9.087  45.576   4.218  1.00 12.64           C  
ATOM   3814  CG  LYS A 255       9.535  44.431   3.306  1.00 13.51           C  
ATOM   3815  CD  LYS A 255      11.027  44.263   3.250  1.00 14.61           C  
ATOM   3816  CE  LYS A 255      11.373  43.206   2.203  1.00 15.21           C  
ATOM   3817  NZ  LYS A 255      12.656  42.547   2.552  1.00 16.10           N1+
ATOM   3818  H   LYS A 255       7.984  47.830   2.711  1.00  0.00           H  
ATOM   3819  HA  LYS A 255       7.028  45.206   3.720  1.00  0.00           H  
ATOM   3820  HB3 LYS A 255       9.107  45.242   5.255  1.00  0.00           H  
ATOM   3821  HB2 LYS A 255       9.792  46.403   4.134  1.00  0.00           H  
ATOM   3822  HG3 LYS A 255       9.152  44.599   2.300  1.00  0.00           H  
ATOM   3823  HG2 LYS A 255       9.078  43.500   3.643  1.00  0.00           H  
ATOM   3824  HD3 LYS A 255      11.393  43.942   4.225  1.00  0.00           H  
ATOM   3825  HD2 LYS A 255      11.489  45.211   2.975  1.00  0.00           H  
ATOM   3826  HE3 LYS A 255      11.462  43.679   1.225  1.00  0.00           H  
ATOM   3827  HE2 LYS A 255      10.580  42.459   2.165  1.00  0.00           H  
ATOM   3828  HZ1 LYS A 255      12.877  41.850   1.855  1.00  0.00           H  
ATOM   3829  HZ2 LYS A 255      13.392  43.238   2.583  1.00  0.00           H  
ATOM   3830  HZ3 LYS A 255      12.573  42.104   3.456  1.00  0.00           H  
ATOM   3831  N   CYS A 256       6.211  46.372   5.797  1.00 10.68           N  
ATOM   3832  CA  CYS A 256       5.513  47.149   6.823  1.00 10.15           C  
ATOM   3833  C   CYS A 256       5.656  46.497   8.187  1.00  9.70           C  
ATOM   3834  O   CYS A 256       5.521  45.275   8.312  1.00  9.33           O  
ATOM   3835  CB  CYS A 256       4.034  47.294   6.464  1.00 10.46           C  
ATOM   3836  SG  CYS A 256       2.931  48.072   7.673  1.00 11.52           S  
ATOM   3837  H   CYS A 256       6.008  45.386   5.716  1.00  0.00           H  
ATOM   3838  HA  CYS A 256       5.958  48.143   6.866  1.00  0.00           H  
ATOM   3839  HB3 CYS A 256       3.635  46.316   6.194  1.00  0.00           H  
ATOM   3840  HB2 CYS A 256       3.948  47.819   5.513  1.00  0.00           H  
ATOM   3841  HG  CYS A 256       1.688  48.109   7.184  1.00  0.00           H  
ATOM   3842  N   LEU A 257       5.917  47.324   9.200  1.00  8.96           N  
ATOM   3843  CA  LEU A 257       5.814  46.891  10.602  1.00  8.87           C  
ATOM   3844  C   LEU A 257       4.629  47.570  11.269  1.00  8.76           C  
ATOM   3845  O   LEU A 257       4.518  48.788  11.249  1.00  8.95           O  
ATOM   3846  CB  LEU A 257       7.099  47.231  11.388  1.00  8.80           C  
ATOM   3847  CG  LEU A 257       7.016  47.054  12.914  1.00  8.87           C  
ATOM   3848  CD1 LEU A 257       6.975  45.577  13.296  1.00  9.17           C  
ATOM   3849  CD2 LEU A 257       8.205  47.749  13.579  1.00  8.77           C  
ATOM   3850  H   LEU A 257       6.194  48.277   9.015  1.00  0.00           H  
ATOM   3851  HA  LEU A 257       5.661  45.812  10.627  1.00  0.00           H  
ATOM   3852  HB3 LEU A 257       7.400  48.253  11.160  1.00  0.00           H  
ATOM   3853  HB2 LEU A 257       7.926  46.635  11.001  1.00  0.00           H  
ATOM   3854  HG  LEU A 257       6.099  47.527  13.266  1.00  0.00           H  
ATOM   3855 HD11 LEU A 257       6.916  45.483  14.380  1.00  0.00           H  
ATOM   3856 HD12 LEU A 257       6.101  45.108  12.844  1.00  0.00           H  
ATOM   3857 HD13 LEU A 257       7.878  45.083  12.937  1.00  0.00           H  
ATOM   3858 HD21 LEU A 257       8.143  47.622  14.660  1.00  0.00           H  
ATOM   3859 HD22 LEU A 257       9.134  47.310  13.215  1.00  0.00           H  
ATOM   3860 HD23 LEU A 257       8.187  48.812  13.337  1.00  0.00           H  
ATOM   3861  N   ILE A 258       3.748  46.784  11.876  1.00  8.70           N  
ATOM   3862  CA  ILE A 258       2.737  47.334  12.757  1.00  8.77           C  
ATOM   3863  C   ILE A 258       3.328  47.374  14.168  1.00  8.74           C  
ATOM   3864  O   ILE A 258       3.737  46.347  14.697  1.00  8.40           O  
ATOM   3865  CB  ILE A 258       1.465  46.468  12.738  1.00  9.24           C  
ATOM   3866  CG1 ILE A 258       0.912  46.412  11.301  1.00  9.35           C  
ATOM   3867  CG2 ILE A 258       0.446  46.991  13.760  1.00  9.22           C  
ATOM   3868  CD1 ILE A 258      -0.299  45.518  11.143  1.00  9.71           C  
ATOM   3869  H   ILE A 258       3.775  45.785  11.727  1.00  0.00           H  
ATOM   3870  HA  ILE A 258       2.491  48.347  12.438  1.00  0.00           H  
ATOM   3871  HB  ILE A 258       1.744  45.456  13.030  1.00  0.00           H  
ATOM   3872 HG13 ILE A 258       1.698  46.078  10.624  1.00  0.00           H  
ATOM   3873 HG12 ILE A 258       0.663  47.420  10.970  1.00  0.00           H  
ATOM   3874 HG21 ILE A 258      -0.448  46.368  13.734  1.00  0.00           H  
ATOM   3875 HG22 ILE A 258       0.882  46.958  14.758  1.00  0.00           H  
ATOM   3876 HG23 ILE A 258       0.179  48.019  13.514  1.00  0.00           H  
ATOM   3877 HD11 ILE A 258      -0.628  45.532  10.104  1.00  0.00           H  
ATOM   3878 HD12 ILE A 258      -0.038  44.499  11.427  1.00  0.00           H  
ATOM   3879 HD13 ILE A 258      -1.104  45.879  11.784  1.00  0.00           H  
ATOM   3880  N   ALA A 259       3.363  48.560  14.769  1.00  8.74           N  
ATOM   3881  CA  ALA A 259       3.929  48.733  16.110  1.00  8.85           C  
ATOM   3882  C   ALA A 259       3.088  49.787  16.843  1.00  9.10           C  
ATOM   3883  O   ALA A 259       3.599  50.798  17.325  1.00  8.80           O  
ATOM   3884  CB  ALA A 259       5.390  49.154  16.007  1.00  9.21           C  
ATOM   3885  H   ALA A 259       2.993  49.375  14.301  1.00  0.00           H  
ATOM   3886  HA  ALA A 259       3.867  47.788  16.649  1.00  0.00           H  
ATOM   3887  HB1 ALA A 259       5.804  49.281  17.008  1.00  0.00           H  
ATOM   3888  HB2 ALA A 259       5.953  48.387  15.476  1.00  0.00           H  
ATOM   3889  HB3 ALA A 259       5.460  50.096  15.464  1.00  0.00           H  
ATOM   3890  N   THR A 260       1.790  49.506  16.926  1.00  9.07           N  
ATOM   3891  CA  THR A 260       0.774  50.469  17.356  1.00  9.62           C  
ATOM   3892  C   THR A 260       0.543  50.477  18.878  1.00 10.02           C  
ATOM   3893  O   THR A 260      -0.259  51.274  19.393  1.00 10.25           O  
ATOM   3894  CB  THR A 260      -0.558  50.159  16.646  1.00  9.61           C  
ATOM   3895  OG1 THR A 260      -0.832  48.763  16.768  1.00  9.68           O  
ATOM   3896  CG2 THR A 260      -0.455  50.495  15.142  1.00  9.33           C  
ATOM   3897  H   THR A 260       1.457  48.584  16.685  1.00  0.00           H  
ATOM   3898  HA  THR A 260       1.098  51.465  17.054  1.00  0.00           H  
ATOM   3899  HB  THR A 260      -1.363  50.736  17.100  1.00  0.00           H  
ATOM   3900  HG1 THR A 260      -1.661  48.559  16.328  1.00  0.00           H  
ATOM   3901 HG21 THR A 260      -1.403  50.271  14.653  1.00  0.00           H  
ATOM   3902 HG22 THR A 260      -0.225  51.554  15.021  1.00  0.00           H  
ATOM   3903 HG23 THR A 260       0.337  49.898  14.689  1.00  0.00           H  
ATOM   3904  N   GLY A 261       1.236  49.589  19.591  1.00 10.43           N  
ATOM   3905  CA  GLY A 261       1.122  49.529  21.050  1.00 11.28           C  
ATOM   3906  C   GLY A 261      -0.308  49.265  21.495  1.00 12.09           C  
ATOM   3907  O   GLY A 261      -1.037  48.500  20.862  1.00 11.99           O  
ATOM   3908  H   GLY A 261       1.855  48.940  19.126  1.00  0.00           H  
ATOM   3909  HA3 GLY A 261       1.468  50.469  21.480  1.00  0.00           H  
ATOM   3910  HA2 GLY A 261       1.772  48.742  21.432  1.00  0.00           H  
ATOM   3911  N   GLY A 262      -0.719  49.913  22.574  1.00 13.35           N  
ATOM   3912  CA  GLY A 262      -2.083  49.733  23.099  1.00 14.43           C  
ATOM   3913  C   GLY A 262      -2.710  51.024  23.578  1.00 15.35           C  
ATOM   3914  O   GLY A 262      -2.046  52.053  23.632  1.00 15.02           O  
ATOM   3915  H   GLY A 262      -0.093  50.545  23.053  1.00  0.00           H  
ATOM   3916  HA3 GLY A 262      -2.064  49.014  23.918  1.00  0.00           H  
ATOM   3917  HA2 GLY A 262      -2.712  49.289  22.327  1.00  0.00           H  
ATOM   3918  N   THR A 263      -4.000  50.964  23.921  1.00 16.71           N  
ATOM   3919  CA  THR A 263      -4.718  52.074  24.526  1.00 18.26           C  
ATOM   3920  C   THR A 263      -5.073  51.647  25.950  1.00 18.50           C  
ATOM   3921  O   THR A 263      -5.512  50.516  26.160  1.00 18.20           O  
ATOM   3922  CB  THR A 263      -6.008  52.417  23.736  1.00 19.74           C  
ATOM   3923  OG1 THR A 263      -5.654  52.827  22.410  1.00 21.21           O  
ATOM   3924  CG2 THR A 263      -6.782  53.562  24.381  1.00 19.75           C  
ATOM   3925  H   THR A 263      -4.526  50.116  23.763  1.00  0.00           H  
ATOM   3926  HA  THR A 263      -4.070  52.950  24.561  1.00  0.00           H  
ATOM   3927  HB  THR A 263      -6.645  51.534  23.683  1.00  0.00           H  
ATOM   3928  HG1 THR A 263      -6.450  53.040  21.917  1.00  0.00           H  
ATOM   3929 HG21 THR A 263      -7.678  53.770  23.796  1.00  0.00           H  
ATOM   3930 HG22 THR A 263      -7.067  53.283  25.395  1.00  0.00           H  
ATOM   3931 HG23 THR A 263      -6.155  54.453  24.413  1.00  0.00           H  
ATOM   3932  N   PRO A 264      -4.855  52.539  26.933  1.00 19.31           N  
ATOM   3933  CA  PRO A 264      -5.174  52.231  28.335  1.00 19.44           C  
ATOM   3934  C   PRO A 264      -6.631  51.793  28.492  1.00 19.79           C  
ATOM   3935  O   PRO A 264      -7.514  52.351  27.833  1.00 19.41           O  
ATOM   3936  CB  PRO A 264      -4.966  53.561  29.046  1.00 19.90           C  
ATOM   3937  CG  PRO A 264      -4.047  54.349  28.181  1.00 20.11           C  
ATOM   3938  CD  PRO A 264      -4.234  53.871  26.775  1.00 20.09           C  
ATOM   3939  HA  PRO A 264      -4.497  51.472  28.728  1.00  0.00           H  
ATOM   3940  HB3 PRO A 264      -4.492  53.385  30.012  1.00  0.00           H  
ATOM   3941  HB2 PRO A 264      -5.921  54.081  29.128  1.00  0.00           H  
ATOM   3942  HG3 PRO A 264      -3.017  54.172  28.490  1.00  0.00           H  
ATOM   3943  HG2 PRO A 264      -4.308  55.406  28.243  1.00  0.00           H  
ATOM   3944  HD2 PRO A 264      -4.928  54.534  26.258  1.00  0.00           H  
ATOM   3945  HD3 PRO A 264      -3.260  53.760  26.299  1.00  0.00           H  
ATOM   3946  N   ARG A 265      -6.871  50.786  29.328  1.00 20.30           N  
ATOM   3947  CA  ARG A 265      -8.241  50.400  29.692  1.00 21.45           C  
ATOM   3948  C   ARG A 265      -8.825  51.396  30.688  1.00 21.68           C  
ATOM   3949  O   ARG A 265      -8.102  51.939  31.526  1.00 20.00           O  
ATOM   3950  CB  ARG A 265      -8.274  48.998  30.304  1.00 22.77           C  
ATOM   3951  CG  ARG A 265      -7.882  47.891  29.343  1.00 25.28           C  
ATOM   3952  CD  ARG A 265      -8.314  46.514  29.828  1.00 27.90           C  
ATOM   3953  NE  ARG A 265      -8.343  45.588  28.696  1.00 31.94           N  
ATOM   3954  CZ  ARG A 265      -7.484  44.589  28.498  1.00 33.05           C  
ATOM   3955  NH1 ARG A 265      -6.518  44.337  29.374  1.00 35.40           N  
ATOM   3956  NH2 ARG A 265      -7.604  43.826  27.419  1.00 34.00           N1+
ATOM   3957  H   ARG A 265      -6.102  50.268  29.728  1.00  0.00           H  
ATOM   3958  HA  ARG A 265      -8.856  50.404  28.792  1.00  0.00           H  
ATOM   3959  HB3 ARG A 265      -9.271  48.799  30.697  1.00  0.00           H  
ATOM   3960  HB2 ARG A 265      -7.620  48.969  31.175  1.00  0.00           H  
ATOM   3961  HG3 ARG A 265      -6.802  47.902  29.199  1.00  0.00           H  
ATOM   3962  HG2 ARG A 265      -8.324  48.086  28.366  1.00  0.00           H  
ATOM   3963  HD3 ARG A 265      -9.309  46.580  30.269  1.00  0.00           H  
ATOM   3964  HD2 ARG A 265      -7.606  46.153  30.574  1.00  0.00           H  
ATOM   3965  HE  ARG A 265      -9.088  45.752  28.034  1.00  0.00           H  
ATOM   3966 HH12 ARG A 265      -5.874  43.576  29.211  1.00  0.00           H  
ATOM   3967 HH11 ARG A 265      -6.427  44.906  30.203  1.00  0.00           H  
ATOM   3968 HH22 ARG A 265      -6.956  43.067  27.263  1.00  0.00           H  
ATOM   3969 HH21 ARG A 265      -8.343  44.004  26.754  1.00  0.00           H  
ATOM   3970  N   SER A 266     -10.127  51.659  30.573  1.00 23.08           N  
ATOM   3971  CA  SER A 266     -10.843  52.474  31.562  1.00 23.90           C  
ATOM   3972  C   SER A 266     -11.621  51.547  32.498  1.00 23.72           C  
ATOM   3973  O   SER A 266     -11.658  50.340  32.273  1.00 24.52           O  
ATOM   3974  CB  SER A 266     -11.796  53.452  30.870  1.00 25.82           C  
ATOM   3975  OG  SER A 266     -12.265  54.430  31.789  1.00 27.78           O  
ATOM   3976  H   SER A 266     -10.649  51.294  29.789  1.00  0.00           H  
ATOM   3977  HA  SER A 266     -10.118  53.040  32.146  1.00  0.00           H  
ATOM   3978  HB3 SER A 266     -12.644  52.904  30.460  1.00  0.00           H  
ATOM   3979  HB2 SER A 266     -11.276  53.945  30.049  1.00  0.00           H  
ATOM   3980  HG  SER A 266     -12.860  55.034  31.339  1.00  0.00           H  
ATOM   3981  N   LEU A 267     -12.210  52.103  33.554  1.00 22.36           N  
ATOM   3982  CA  LEU A 267     -13.109  51.347  34.421  1.00 21.93           C  
ATOM   3983  C   LEU A 267     -14.519  51.448  33.859  1.00 20.53           C  
ATOM   3984  O   LEU A 267     -14.952  52.534  33.479  1.00 20.07           O  
ATOM   3985  CB  LEU A 267     -13.122  51.930  35.835  1.00 22.84           C  
ATOM   3986  CG  LEU A 267     -12.227  51.434  36.967  1.00 24.00           C  
ATOM   3987  CD1 LEU A 267     -12.837  51.922  38.277  1.00 24.33           C  
ATOM   3988  CD2 LEU A 267     -12.091  49.920  36.990  1.00 24.13           C  
ATOM   3989  H   LEU A 267     -12.040  53.074  33.774  1.00  0.00           H  
ATOM   3990  HA  LEU A 267     -12.799  50.303  34.455  1.00  0.00           H  
ATOM   3991  HB3 LEU A 267     -14.152  51.950  36.192  1.00  0.00           H  
ATOM   3992  HB2 LEU A 267     -13.022  53.013  35.764  1.00  0.00           H  
ATOM   3993  HG  LEU A 267     -11.237  51.875  36.853  1.00  0.00           H  
ATOM   3994 HD11 LEU A 267     -12.223  51.586  39.112  1.00  0.00           H  
ATOM   3995 HD12 LEU A 267     -12.881  53.011  38.274  1.00  0.00           H  
ATOM   3996 HD13 LEU A 267     -13.844  51.519  38.382  1.00  0.00           H  
ATOM   3997 HD21 LEU A 267     -11.443  49.625  37.816  1.00  0.00           H  
ATOM   3998 HD22 LEU A 267     -13.074  49.468  37.121  1.00  0.00           H  
ATOM   3999 HD23 LEU A 267     -11.658  49.579  36.050  1.00  0.00           H  
ATOM   4000  N   SER A 268     -15.248  50.337  33.828  1.00 19.50           N  
ATOM   4001  CA  SER A 268     -16.648  50.399  33.419  1.00 19.38           C  
ATOM   4002  C   SER A 268     -17.453  51.419  34.263  1.00 17.95           C  
ATOM   4003  O   SER A 268     -18.305  52.130  33.726  1.00 16.65           O  
ATOM   4004  CB  SER A 268     -17.291  49.006  33.401  1.00 20.60           C  
ATOM   4005  OG  SER A 268     -17.930  48.713  34.629  1.00 23.47           O  
ATOM   4006  H   SER A 268     -14.833  49.453  34.087  1.00  0.00           H  
ATOM   4007  HA  SER A 268     -16.659  50.763  32.392  1.00  0.00           H  
ATOM   4008  HB3 SER A 268     -16.526  48.256  33.202  1.00  0.00           H  
ATOM   4009  HB2 SER A 268     -18.019  48.953  32.592  1.00  0.00           H  
ATOM   4010  HG  SER A 268     -18.321  47.837  34.586  1.00  0.00           H  
ATOM   4011  N   ALA A 269     -17.143  51.523  35.559  1.00 17.03           N  
ATOM   4012  CA  ALA A 269     -17.798  52.510  36.431  1.00 17.41           C  
ATOM   4013  C   ALA A 269     -17.578  53.955  35.954  1.00 17.63           C  
ATOM   4014  O   ALA A 269     -18.482  54.789  36.064  1.00 19.17           O  
ATOM   4015  CB  ALA A 269     -17.356  52.345  37.884  1.00 16.87           C  
ATOM   4016  H   ALA A 269     -16.444  50.915  35.961  1.00  0.00           H  
ATOM   4017  HA  ALA A 269     -18.870  52.315  36.394  1.00  0.00           H  
ATOM   4018  HB1 ALA A 269     -17.857  53.089  38.503  1.00  0.00           H  
ATOM   4019  HB2 ALA A 269     -17.618  51.346  38.233  1.00  0.00           H  
ATOM   4020  HB3 ALA A 269     -16.277  52.482  37.954  1.00  0.00           H  
ATOM   4021  N   ILE A 270     -16.397  54.233  35.408  1.00 17.57           N  
ATOM   4022  CA  ILE A 270     -16.085  55.546  34.825  1.00 18.03           C  
ATOM   4023  C   ILE A 270     -16.787  55.716  33.471  1.00 18.06           C  
ATOM   4024  O   ILE A 270     -17.358  56.772  33.202  1.00 17.65           O  
ATOM   4025  CB  ILE A 270     -14.557  55.759  34.662  1.00 18.43           C  
ATOM   4026  CG1 ILE A 270     -13.819  55.583  35.997  1.00 19.16           C  
ATOM   4027  CG2 ILE A 270     -14.239  57.091  33.974  1.00 18.06           C  
ATOM   4028  CD1 ILE A 270     -13.919  56.735  36.962  1.00 19.61           C  
ATOM   4029  H   ILE A 270     -15.674  53.528  35.383  1.00  0.00           H  
ATOM   4030  HA  ILE A 270     -16.463  56.314  35.500  1.00  0.00           H  
ATOM   4031  HB  ILE A 270     -14.199  54.971  34.000  1.00  0.00           H  
ATOM   4032 HG13 ILE A 270     -12.768  55.368  35.802  1.00  0.00           H  
ATOM   4033 HG12 ILE A 270     -14.170  54.674  36.485  1.00  0.00           H  
ATOM   4034 HG21 ILE A 270     -13.159  57.203  33.879  1.00  0.00           H  
ATOM   4035 HG22 ILE A 270     -14.694  57.107  32.984  1.00  0.00           H  
ATOM   4036 HG23 ILE A 270     -14.637  57.912  34.570  1.00  0.00           H  
ATOM   4037 HD11 ILE A 270     -13.361  56.500  37.868  1.00  0.00           H  
ATOM   4038 HD12 ILE A 270     -13.504  57.632  36.502  1.00  0.00           H  
ATOM   4039 HD13 ILE A 270     -14.965  56.908  37.215  1.00  0.00           H  
ATOM   4040  N   ASP A 271     -16.721  54.680  32.630  1.00 18.07           N  
ATOM   4041  CA  ASP A 271     -17.420  54.634  31.338  1.00 19.25           C  
ATOM   4042  C   ASP A 271     -18.905  54.984  31.469  1.00 19.39           C  
ATOM   4043  O   ASP A 271     -19.486  55.640  30.599  1.00 19.68           O  
ATOM   4044  CB  ASP A 271     -17.332  53.222  30.738  1.00 20.97           C  
ATOM   4045  CG  ASP A 271     -15.975  52.899  30.158  1.00 21.38           C  
ATOM   4046  OD1 ASP A 271     -15.169  53.821  29.918  1.00 22.19           O  
ATOM   4047  OD2 ASP A 271     -15.723  51.695  29.918  1.00 22.28           O1-
ATOM   4048  H   ASP A 271     -16.168  53.870  32.869  1.00  0.00           H  
ATOM   4049  HA  ASP A 271     -16.948  55.340  30.654  1.00  0.00           H  
ATOM   4050  HB3 ASP A 271     -18.092  53.109  29.965  1.00  0.00           H  
ATOM   4051  HB2 ASP A 271     -17.582  52.487  31.503  1.00  0.00           H  
ATOM   4052  N   ARG A 272     -19.510  54.544  32.564  1.00 18.63           N  
ATOM   4053  CA  ARG A 272     -20.948  54.671  32.761  1.00 20.02           C  
ATOM   4054  C   ARG A 272     -21.336  55.932  33.553  1.00 19.81           C  
ATOM   4055  O   ARG A 272     -22.520  56.147  33.848  1.00 20.80           O  
ATOM   4056  CB  ARG A 272     -21.479  53.397  33.446  1.00 20.12           C  
ATOM   4057  CG  ARG A 272     -21.352  52.141  32.584  1.00 21.52           C  
ATOM   4058  CD  ARG A 272     -21.595  50.878  33.397  1.00 23.80           C  
ATOM   4059  NE  ARG A 272     -21.210  49.653  32.680  1.00 26.34           N  
ATOM   4060  CZ  ARG A 272     -21.343  48.420  33.174  1.00 28.30           C  
ATOM   4061  NH1 ARG A 272     -21.861  48.231  34.381  1.00 29.19           N  
ATOM   4062  NH2 ARG A 272     -20.964  47.365  32.463  1.00 28.68           N1+
ATOM   4063  H   ARG A 272     -18.971  54.104  33.296  1.00  0.00           H  
ATOM   4064  HA  ARG A 272     -21.414  54.739  31.778  1.00  0.00           H  
ATOM   4065  HB3 ARG A 272     -22.524  53.543  33.721  1.00  0.00           H  
ATOM   4066  HB2 ARG A 272     -20.950  53.245  34.387  1.00  0.00           H  
ATOM   4067  HG3 ARG A 272     -20.356  52.103  32.143  1.00  0.00           H  
ATOM   4068  HG2 ARG A 272     -22.070  52.189  31.765  1.00  0.00           H  
ATOM   4069  HD3 ARG A 272     -22.648  50.821  33.671  1.00  0.00           H  
ATOM   4070  HD2 ARG A 272     -21.041  50.938  34.334  1.00  0.00           H  
ATOM   4071  HE  ARG A 272     -20.823  49.788  31.757  1.00  0.00           H  
ATOM   4072 HH12 ARG A 272     -21.958  47.295  34.748  1.00  0.00           H  
ATOM   4073 HH11 ARG A 272     -22.158  49.023  34.933  1.00  0.00           H  
ATOM   4074 HH22 ARG A 272     -21.068  46.435  32.844  1.00  0.00           H  
ATOM   4075 HH21 ARG A 272     -20.572  47.492  31.541  1.00  0.00           H  
ATOM   4076  N   ALA A 273     -20.346  56.764  33.878  1.00 18.59           N  
ATOM   4077  CA  ALA A 273     -20.547  57.879  34.806  1.00 18.09           C  
ATOM   4078  C   ALA A 273     -20.805  59.217  34.111  1.00 18.60           C  
ATOM   4079  O   ALA A 273     -21.203  60.190  34.759  1.00 19.99           O  
ATOM   4080  CB  ALA A 273     -19.364  57.997  35.752  1.00 17.46           C  
ATOM   4081  H   ALA A 273     -19.426  56.634  33.481  1.00  0.00           H  
ATOM   4082  HA  ALA A 273     -21.426  57.649  35.408  1.00  0.00           H  
ATOM   4083  HB1 ALA A 273     -19.527  58.830  36.436  1.00  0.00           H  
ATOM   4084  HB2 ALA A 273     -19.261  57.074  36.322  1.00  0.00           H  
ATOM   4085  HB3 ALA A 273     -18.455  58.172  35.177  1.00  0.00           H  
ATOM   4086  N   GLY A 274     -20.573  59.271  32.808  1.00 17.46           N  
ATOM   4087  CA  GLY A 274     -20.797  60.500  32.045  1.00 17.64           C  
ATOM   4088  C   GLY A 274     -19.571  61.380  31.879  1.00 17.54           C  
ATOM   4089  O   GLY A 274     -18.496  61.088  32.422  1.00 16.86           O  
ATOM   4090  H   GLY A 274     -20.235  58.453  32.321  1.00  0.00           H  
ATOM   4091  HA3 GLY A 274     -21.594  61.076  32.515  1.00  0.00           H  
ATOM   4092  HA2 GLY A 274     -21.195  60.247  31.062  1.00  0.00           H  
ATOM   4093  N   ALA A 275     -19.755  62.486  31.157  1.00 16.88           N  
ATOM   4094  CA  ALA A 275     -18.654  63.327  30.681  1.00 16.36           C  
ATOM   4095  C   ALA A 275     -17.860  64.036  31.763  1.00 16.44           C  
ATOM   4096  O   ALA A 275     -16.640  64.186  31.634  1.00 15.56           O  
ATOM   4097  CB  ALA A 275     -19.161  64.338  29.660  1.00 16.24           C  
ATOM   4098  H   ALA A 275     -20.690  62.780  30.913  1.00  0.00           H  
ATOM   4099  HA  ALA A 275     -17.959  62.671  30.157  1.00  0.00           H  
ATOM   4100  HB1 ALA A 275     -18.331  64.955  29.316  1.00  0.00           H  
ATOM   4101  HB2 ALA A 275     -19.597  63.811  28.811  1.00  0.00           H  
ATOM   4102  HB3 ALA A 275     -19.918  64.972  30.121  1.00  0.00           H  
ATOM   4103  N   GLU A 276     -18.537  64.500  32.809  1.00 16.17           N  
ATOM   4104  CA  GLU A 276     -17.845  65.221  33.876  1.00 16.98           C  
ATOM   4105  C   GLU A 276     -16.804  64.330  34.581  1.00 16.85           C  
ATOM   4106  O   GLU A 276     -15.629  64.699  34.685  1.00 16.42           O  
ATOM   4107  CB  GLU A 276     -18.851  65.785  34.873  1.00 18.13           C  
ATOM   4108  CG  GLU A 276     -18.291  66.867  35.773  1.00 19.03           C  
ATOM   4109  CD  GLU A 276     -19.340  67.449  36.707  1.00 20.58           C  
ATOM   4110  OE1 GLU A 276     -20.490  66.929  36.773  1.00 21.57           O  
ATOM   4111  OE2 GLU A 276     -19.010  68.436  37.386  1.00 20.24           O1-
ATOM   4112  H   GLU A 276     -19.535  64.355  32.869  1.00  0.00           H  
ATOM   4113  HA  GLU A 276     -17.316  66.060  33.424  1.00  0.00           H  
ATOM   4114  HB3 GLU A 276     -19.246  64.974  35.485  1.00  0.00           H  
ATOM   4115  HB2 GLU A 276     -19.714  66.175  34.334  1.00  0.00           H  
ATOM   4116  HG3 GLU A 276     -17.868  67.664  35.161  1.00  0.00           H  
ATOM   4117  HG2 GLU A 276     -17.469  66.460  36.361  1.00  0.00           H  
ATOM   4118  N   VAL A 277     -17.231  63.151  35.042  1.00 15.78           N  
ATOM   4119  CA  VAL A 277     -16.312  62.204  35.698  1.00 15.49           C  
ATOM   4120  C   VAL A 277     -15.154  61.808  34.765  1.00 15.43           C  
ATOM   4121  O   VAL A 277     -13.980  61.800  35.167  1.00 13.62           O  
ATOM   4122  CB  VAL A 277     -17.063  60.943  36.203  1.00 15.74           C  
ATOM   4123  CG1 VAL A 277     -16.081  59.905  36.738  1.00 15.57           C  
ATOM   4124  CG2 VAL A 277     -18.090  61.306  37.273  1.00 15.90           C  
ATOM   4125  H   VAL A 277     -18.202  62.892  34.944  1.00  0.00           H  
ATOM   4126  HA  VAL A 277     -15.883  62.705  36.566  1.00  0.00           H  
ATOM   4127  HB  VAL A 277     -17.594  60.504  35.359  1.00  0.00           H  
ATOM   4128 HG11 VAL A 277     -16.630  59.030  37.086  1.00  0.00           H  
ATOM   4129 HG12 VAL A 277     -15.395  59.610  35.944  1.00  0.00           H  
ATOM   4130 HG13 VAL A 277     -15.516  60.332  37.566  1.00  0.00           H  
ATOM   4131 HG21 VAL A 277     -18.601  60.403  37.608  1.00  0.00           H  
ATOM   4132 HG22 VAL A 277     -17.585  61.772  38.119  1.00  0.00           H  
ATOM   4133 HG23 VAL A 277     -18.819  62.002  36.857  1.00  0.00           H  
ATOM   4134  N   LYS A 278     -15.485  61.494  33.514  1.00 15.86           N  
ATOM   4135  CA  LYS A 278     -14.470  61.135  32.527  1.00 16.41           C  
ATOM   4136  C   LYS A 278     -13.397  62.226  32.377  1.00 16.01           C  
ATOM   4137  O   LYS A 278     -12.206  61.921  32.333  1.00 15.68           O  
ATOM   4138  CB  LYS A 278     -15.108  60.831  31.172  1.00 18.35           C  
ATOM   4139  CG  LYS A 278     -14.081  60.473  30.105  1.00 20.92           C  
ATOM   4140  CD  LYS A 278     -14.736  60.234  28.757  1.00 22.82           C  
ATOM   4141  CE  LYS A 278     -13.705  59.866  27.702  1.00 23.58           C  
ATOM   4142  NZ  LYS A 278     -14.384  59.731  26.383  1.00 25.11           N1+
ATOM   4143  H   LYS A 278     -16.455  61.501  33.231  1.00  0.00           H  
ATOM   4144  HA  LYS A 278     -13.976  60.227  32.873  1.00  0.00           H  
ATOM   4145  HB3 LYS A 278     -15.687  61.694  30.843  1.00  0.00           H  
ATOM   4146  HB2 LYS A 278     -15.817  60.011  31.282  1.00  0.00           H  
ATOM   4147  HG3 LYS A 278     -13.539  59.577  30.409  1.00  0.00           H  
ATOM   4148  HG2 LYS A 278     -13.353  61.280  30.017  1.00  0.00           H  
ATOM   4149  HD3 LYS A 278     -15.267  61.134  28.447  1.00  0.00           H  
ATOM   4150  HD2 LYS A 278     -15.467  59.430  28.846  1.00  0.00           H  
ATOM   4151  HE3 LYS A 278     -13.236  58.919  27.968  1.00  0.00           H  
ATOM   4152  HE2 LYS A 278     -12.950  60.650  27.643  1.00  0.00           H  
ATOM   4153  HZ1 LYS A 278     -13.704  59.486  25.677  1.00  0.00           H  
ATOM   4154  HZ2 LYS A 278     -15.087  59.008  26.438  1.00  0.00           H  
ATOM   4155  HZ3 LYS A 278     -14.822  60.607  26.138  1.00  0.00           H  
ATOM   4156  N   SER A 279     -13.826  63.485  32.311  1.00 15.44           N  
ATOM   4157  CA  SER A 279     -12.900  64.616  32.129  1.00 15.22           C  
ATOM   4158  C   SER A 279     -11.935  64.775  33.306  1.00 15.28           C  
ATOM   4159  O   SER A 279     -10.911  65.452  33.182  1.00 15.27           O  
ATOM   4160  CB  SER A 279     -13.661  65.933  31.903  1.00 14.50           C  
ATOM   4161  OG  SER A 279     -14.182  66.466  33.117  1.00 15.10           O  
ATOM   4162  H   SER A 279     -14.813  63.687  32.386  1.00  0.00           H  
ATOM   4163  HA  SER A 279     -12.306  64.418  31.237  1.00  0.00           H  
ATOM   4164  HB3 SER A 279     -14.478  65.764  31.201  1.00  0.00           H  
ATOM   4165  HB2 SER A 279     -12.994  66.663  31.443  1.00  0.00           H  
ATOM   4166  HG  SER A 279     -14.648  67.285  32.933  1.00  0.00           H  
ATOM   4167  N   ARG A 280     -12.276  64.163  34.440  1.00 14.33           N  
ATOM   4168  CA  ARG A 280     -11.467  64.275  35.657  1.00 14.08           C  
ATOM   4169  C   ARG A 280     -10.765  62.954  36.017  1.00 13.33           C  
ATOM   4170  O   ARG A 280     -10.362  62.740  37.162  1.00 12.67           O  
ATOM   4171  CB  ARG A 280     -12.339  64.796  36.805  1.00 14.64           C  
ATOM   4172  CG  ARG A 280     -12.891  66.190  36.505  1.00 15.66           C  
ATOM   4173  CD  ARG A 280     -13.779  66.721  37.604  1.00 16.48           C  
ATOM   4174  NE  ARG A 280     -13.043  66.917  38.857  1.00 17.39           N  
ATOM   4175  CZ  ARG A 280     -13.586  67.397  39.972  1.00 17.95           C  
ATOM   4176  NH1 ARG A 280     -14.876  67.729  39.987  1.00 18.49           N  
ATOM   4177  NH2 ARG A 280     -12.847  67.531  41.075  1.00 18.22           N1+
ATOM   4178  H   ARG A 280     -13.114  63.601  34.478  1.00  0.00           H  
ATOM   4179  HA  ARG A 280     -10.692  65.018  35.469  1.00  0.00           H  
ATOM   4180  HB3 ARG A 280     -11.750  64.829  37.722  1.00  0.00           H  
ATOM   4181  HB2 ARG A 280     -13.166  64.107  36.974  1.00  0.00           H  
ATOM   4182  HG3 ARG A 280     -13.449  66.165  35.569  1.00  0.00           H  
ATOM   4183  HG2 ARG A 280     -12.063  66.880  36.343  1.00  0.00           H  
ATOM   4184  HD3 ARG A 280     -14.602  66.027  37.772  1.00  0.00           H  
ATOM   4185  HD2 ARG A 280     -14.218  67.668  37.290  1.00  0.00           H  
ATOM   4186  HE  ARG A 280     -12.066  66.663  38.840  1.00  0.00           H  
ATOM   4187 HH12 ARG A 280     -15.294  68.094  40.831  1.00  0.00           H  
ATOM   4188 HH11 ARG A 280     -15.436  67.616  39.154  1.00  0.00           H  
ATOM   4189 HH22 ARG A 280     -13.263  67.896  41.920  1.00  0.00           H  
ATOM   4190 HH21 ARG A 280     -11.872  67.268  41.065  1.00  0.00           H  
ATOM   4191  N   THR A 281     -10.585  62.106  35.003  1.00 13.09           N  
ATOM   4192  CA  THR A 281      -9.892  60.828  35.121  1.00 13.17           C  
ATOM   4193  C   THR A 281      -8.752  60.796  34.093  1.00 13.08           C  
ATOM   4194  O   THR A 281      -8.977  61.026  32.909  1.00 14.50           O  
ATOM   4195  CB  THR A 281     -10.893  59.669  34.888  1.00 13.30           C  
ATOM   4196  OG1 THR A 281     -11.933  59.757  35.869  1.00 13.18           O  
ATOM   4197  CG2 THR A 281     -10.227  58.278  34.959  1.00 13.43           C  
ATOM   4198  H   THR A 281     -10.939  62.334  34.085  1.00  0.00           H  
ATOM   4199  HA  THR A 281      -9.472  60.741  36.123  1.00  0.00           H  
ATOM   4200  HB  THR A 281     -11.338  59.790  33.900  1.00  0.00           H  
ATOM   4201  HG1 THR A 281     -12.561  59.043  35.735  1.00  0.00           H  
ATOM   4202 HG21 THR A 281     -10.977  57.506  34.788  1.00  0.00           H  
ATOM   4203 HG22 THR A 281      -9.452  58.206  34.196  1.00  0.00           H  
ATOM   4204 HG23 THR A 281      -9.780  58.138  35.943  1.00  0.00           H  
ATOM   4205  N   THR A 282      -7.536  60.530  34.557  1.00 12.56           N  
ATOM   4206  CA  THR A 282      -6.356  60.396  33.693  1.00 12.29           C  
ATOM   4207  C   THR A 282      -6.110  58.922  33.427  1.00 12.10           C  
ATOM   4208  O   THR A 282      -6.090  58.123  34.359  1.00 11.97           O  
ATOM   4209  CB  THR A 282      -5.102  60.959  34.391  1.00 12.40           C  
ATOM   4210  OG1 THR A 282      -5.292  62.355  34.628  1.00 13.36           O  
ATOM   4211  CG2 THR A 282      -3.806  60.738  33.541  1.00 12.57           C  
ATOM   4212  H   THR A 282      -7.389  60.409  35.549  1.00  0.00           H  
ATOM   4213  HA  THR A 282      -6.524  60.920  32.752  1.00  0.00           H  
ATOM   4214  HB  THR A 282      -4.981  60.455  35.350  1.00  0.00           H  
ATOM   4215  HG1 THR A 282      -4.515  62.715  35.063  1.00  0.00           H  
ATOM   4216 HG21 THR A 282      -2.948  61.150  34.072  1.00  0.00           H  
ATOM   4217 HG22 THR A 282      -3.654  59.671  33.380  1.00  0.00           H  
ATOM   4218 HG23 THR A 282      -3.912  61.239  32.579  1.00  0.00           H  
ATOM   4219  N   LEU A 283      -5.908  58.568  32.165  1.00 12.19           N  
ATOM   4220  CA  LEU A 283      -5.440  57.221  31.831  1.00 12.43           C  
ATOM   4221  C   LEU A 283      -3.967  57.369  31.480  1.00 12.60           C  
ATOM   4222  O   LEU A 283      -3.644  57.907  30.431  1.00 13.49           O  
ATOM   4223  CB  LEU A 283      -6.237  56.644  30.652  1.00 12.80           C  
ATOM   4224  CG  LEU A 283      -7.776  56.634  30.756  1.00 13.45           C  
ATOM   4225  CD1 LEU A 283      -8.404  55.997  29.515  1.00 14.28           C  
ATOM   4226  CD2 LEU A 283      -8.254  55.938  32.017  1.00 13.92           C  
ATOM   4227  H   LEU A 283      -6.077  59.230  31.421  1.00  0.00           H  
ATOM   4228  HA  LEU A 283      -5.546  56.570  32.699  1.00  0.00           H  
ATOM   4229  HB3 LEU A 283      -5.886  55.633  30.445  1.00  0.00           H  
ATOM   4230  HB2 LEU A 283      -5.944  57.159  29.737  1.00  0.00           H  
ATOM   4231  HG  LEU A 283      -8.112  57.670  30.802  1.00  0.00           H  
ATOM   4232 HD11 LEU A 283      -9.490  56.002  29.613  1.00  0.00           H  
ATOM   4233 HD12 LEU A 283      -8.117  56.565  28.630  1.00  0.00           H  
ATOM   4234 HD13 LEU A 283      -8.054  54.970  29.416  1.00  0.00           H  
ATOM   4235 HD21 LEU A 283      -9.343  55.954  32.051  1.00  0.00           H  
ATOM   4236 HD22 LEU A 283      -7.906  54.905  32.017  1.00  0.00           H  
ATOM   4237 HD23 LEU A 283      -7.857  56.455  32.891  1.00  0.00           H  
ATOM   4238  N   PHE A 284      -3.076  56.924  32.366  1.00 12.02           N  
ATOM   4239  CA  PHE A 284      -1.655  57.295  32.278  1.00 11.49           C  
ATOM   4240  C   PHE A 284      -0.805  56.482  31.302  1.00 11.51           C  
ATOM   4241  O   PHE A 284      -0.554  55.293  31.537  1.00 11.59           O  
ATOM   4242  CB  PHE A 284      -1.006  57.205  33.657  1.00 11.17           C  
ATOM   4243  CG  PHE A 284       0.235  58.032  33.790  1.00 11.10           C  
ATOM   4244  CD1 PHE A 284       0.152  59.362  34.200  1.00 10.92           C  
ATOM   4245  CD2 PHE A 284       1.490  57.491  33.509  1.00 10.88           C  
ATOM   4246  CE1 PHE A 284       1.299  60.134  34.330  1.00 10.80           C  
ATOM   4247  CE2 PHE A 284       2.637  58.265  33.638  1.00 11.10           C  
ATOM   4248  CZ  PHE A 284       2.538  59.587  34.050  1.00 10.85           C  
ATOM   4249  H   PHE A 284      -3.371  56.318  33.118  1.00  0.00           H  
ATOM   4250  HA  PHE A 284      -1.608  58.337  31.962  1.00  0.00           H  
ATOM   4251  HB3 PHE A 284      -0.772  56.164  33.880  1.00  0.00           H  
ATOM   4252  HB2 PHE A 284      -1.726  57.509  34.416  1.00  0.00           H  
ATOM   4253  HD1 PHE A 284      -0.810  59.800  34.420  1.00  0.00           H  
ATOM   4254  HD2 PHE A 284       1.576  56.463  33.188  1.00  0.00           H  
ATOM   4255  HE1 PHE A 284       1.224  61.163  34.650  1.00  0.00           H  
ATOM   4256  HE2 PHE A 284       3.604  57.838  33.418  1.00  0.00           H  
ATOM   4257  HZ  PHE A 284       3.429  60.188  34.152  1.00  0.00           H  
ATOM   4258  N   ARG A 285      -0.309  57.141  30.252  1.00 11.38           N  
ATOM   4259  CA  ARG A 285       0.500  56.460  29.235  1.00 11.37           C  
ATOM   4260  C   ARG A 285       1.557  57.332  28.547  1.00 11.29           C  
ATOM   4261  O   ARG A 285       2.637  56.844  28.202  1.00 10.58           O  
ATOM   4262  CB  ARG A 285      -0.406  55.807  28.163  1.00 12.04           C  
ATOM   4263  CG  ARG A 285       0.377  54.925  27.167  1.00 13.01           C  
ATOM   4264  CD  ARG A 285      -0.422  53.725  26.671  1.00 13.39           C  
ATOM   4265  NE  ARG A 285       0.353  52.872  25.759  1.00 14.11           N  
ATOM   4266  CZ  ARG A 285       1.069  51.813  26.129  1.00 14.21           C  
ATOM   4267  NH1 ARG A 285       1.128  51.459  27.417  1.00 14.32           N  
ATOM   4268  NH2 ARG A 285       1.717  51.096  25.194  1.00 14.82           N1+
ATOM   4269  H   ARG A 285      -0.488  58.129  30.145  1.00  0.00           H  
ATOM   4270  HA  ARG A 285       1.031  55.652  29.738  1.00  0.00           H  
ATOM   4271  HB3 ARG A 285      -0.939  56.585  27.616  1.00  0.00           H  
ATOM   4272  HB2 ARG A 285      -1.172  55.207  28.653  1.00  0.00           H  
ATOM   4273  HG3 ARG A 285       1.297  54.578  27.637  1.00  0.00           H  
ATOM   4274  HG2 ARG A 285       0.688  55.530  26.315  1.00  0.00           H  
ATOM   4275  HD3 ARG A 285      -1.322  54.073  26.164  1.00  0.00           H  
ATOM   4276  HD2 ARG A 285      -0.756  53.134  27.524  1.00  0.00           H  
ATOM   4277  HE  ARG A 285       0.315  53.141  24.786  1.00  0.00           H  
ATOM   4278 HH12 ARG A 285       1.672  50.655  27.695  1.00  0.00           H  
ATOM   4279 HH11 ARG A 285       0.628  51.996  28.112  1.00  0.00           H  
ATOM   4280 HH22 ARG A 285       2.263  50.290  25.464  1.00  0.00           H  
ATOM   4281 HH21 ARG A 285       1.658  51.363  24.222  1.00  0.00           H  
ATOM   4282  N   LYS A 286       1.240  58.607  28.325  1.00 11.29           N  
ATOM   4283  CA  LYS A 286       2.062  59.455  27.452  1.00 11.87           C  
ATOM   4284  C   LYS A 286       2.681  60.667  28.149  1.00 11.14           C  
ATOM   4285  O   LYS A 286       2.330  60.996  29.279  1.00 11.11           O  
ATOM   4286  CB  LYS A 286       1.224  59.979  26.274  1.00 13.25           C  
ATOM   4287  CG  LYS A 286       0.620  58.925  25.353  1.00 15.13           C  
ATOM   4288  CD  LYS A 286      -0.344  59.595  24.380  1.00 16.35           C  
ATOM   4289  CE  LYS A 286      -1.395  60.434  25.117  1.00 18.27           C  
ATOM   4290  NZ  LYS A 286      -1.990  61.506  24.277  1.00 19.39           N1+
ATOM   4291  H   LYS A 286       0.421  59.007  28.761  1.00  0.00           H  
ATOM   4292  HA  LYS A 286       2.871  58.845  27.049  1.00  0.00           H  
ATOM   4293  HB3 LYS A 286       1.826  60.669  25.684  1.00  0.00           H  
ATOM   4294  HB2 LYS A 286       0.430  60.620  26.656  1.00  0.00           H  
ATOM   4295  HG3 LYS A 286       0.081  58.188  25.949  1.00  0.00           H  
ATOM   4296  HG2 LYS A 286       1.416  58.432  24.794  1.00  0.00           H  
ATOM   4297  HD3 LYS A 286      -0.843  58.833  23.781  1.00  0.00           H  
ATOM   4298  HD2 LYS A 286       0.216  60.234  23.697  1.00  0.00           H  
ATOM   4299  HE3 LYS A 286      -0.946  60.878  26.005  1.00  0.00           H  
ATOM   4300  HE2 LYS A 286      -2.187  59.781  25.484  1.00  0.00           H  
ATOM   4301  HZ1 LYS A 286      -2.671  62.019  24.818  1.00  0.00           H  
ATOM   4302  HZ2 LYS A 286      -1.263  62.135  23.968  1.00  0.00           H  
ATOM   4303  HZ3 LYS A 286      -2.441  61.093  23.473  1.00  0.00           H  
ATOM   4304  N   ILE A 287       3.591  61.336  27.440  1.00 10.99           N  
ATOM   4305  CA  ILE A 287       4.160  62.634  27.874  1.00 10.89           C  
ATOM   4306  C   ILE A 287       3.060  63.615  28.310  1.00 11.16           C  
ATOM   4307  O   ILE A 287       3.165  64.251  29.377  1.00 11.49           O  
ATOM   4308  CB  ILE A 287       5.056  63.247  26.763  1.00 10.83           C  
ATOM   4309  CG1 ILE A 287       6.413  62.501  26.678  1.00 10.89           C  
ATOM   4310  CG2 ILE A 287       5.272  64.750  26.968  1.00 11.09           C  
ATOM   4311  CD1 ILE A 287       7.244  62.873  25.457  1.00 11.41           C  
ATOM   4312  H   ILE A 287       3.924  60.961  26.563  1.00  0.00           H  
ATOM   4313  HA  ILE A 287       4.793  62.443  28.740  1.00  0.00           H  
ATOM   4314  HB  ILE A 287       4.543  63.112  25.811  1.00  0.00           H  
ATOM   4315 HG13 ILE A 287       6.235  61.426  26.680  1.00  0.00           H  
ATOM   4316 HG12 ILE A 287       6.990  62.697  27.582  1.00  0.00           H  
ATOM   4317 HG21 ILE A 287       5.904  65.139  26.170  1.00  0.00           H  
ATOM   4318 HG22 ILE A 287       4.310  65.262  26.951  1.00  0.00           H  
ATOM   4319 HG23 ILE A 287       5.756  64.920  27.929  1.00  0.00           H  
ATOM   4320 HD11 ILE A 287       8.178  62.311  25.467  1.00  0.00           H  
ATOM   4321 HD12 ILE A 287       6.687  62.634  24.551  1.00  0.00           H  
ATOM   4322 HD13 ILE A 287       7.463  63.941  25.477  1.00  0.00           H  
ATOM   4323  N   GLY A 288       2.002  63.716  27.500  1.00 11.01           N  
ATOM   4324  CA  GLY A 288       0.844  64.586  27.785  1.00 11.16           C  
ATOM   4325  C   GLY A 288       0.191  64.301  29.138  1.00 11.60           C  
ATOM   4326  O   GLY A 288      -0.272  65.231  29.830  1.00 10.89           O  
ATOM   4327  H   GLY A 288       1.968  63.181  26.644  1.00  0.00           H  
ATOM   4328  HA3 GLY A 288       0.103  64.472  26.994  1.00  0.00           H  
ATOM   4329  HA2 GLY A 288       1.157  65.629  27.747  1.00  0.00           H  
ATOM   4330  N   ASP A 289       0.152  63.013  29.499  1.00 11.52           N  
ATOM   4331  CA  ASP A 289      -0.382  62.575  30.790  1.00 11.67           C  
ATOM   4332  C   ASP A 289       0.594  62.905  31.915  1.00 11.36           C  
ATOM   4333  O   ASP A 289       0.177  63.267  33.019  1.00 11.22           O  
ATOM   4334  CB  ASP A 289      -0.708  61.069  30.781  1.00 12.19           C  
ATOM   4335  CG  ASP A 289      -1.662  60.668  29.660  1.00 13.25           C  
ATOM   4336  OD1 ASP A 289      -2.715  61.336  29.475  1.00 13.94           O  
ATOM   4337  OD2 ASP A 289      -1.377  59.654  28.969  1.00 13.13           O1-
ATOM   4338  H   ASP A 289       0.499  62.302  28.871  1.00  0.00           H  
ATOM   4339  HA  ASP A 289      -1.308  63.120  30.975  1.00  0.00           H  
ATOM   4340  HB3 ASP A 289      -1.139  60.786  31.741  1.00  0.00           H  
ATOM   4341  HB2 ASP A 289       0.217  60.499  30.691  1.00  0.00           H  
ATOM   4342  N   PHE A 290       1.894  62.776  31.661  1.00 10.96           N  
ATOM   4343  CA  PHE A 290       2.850  63.206  32.669  1.00 11.36           C  
ATOM   4344  C   PHE A 290       2.675  64.712  32.959  1.00 11.93           C  
ATOM   4345  O   PHE A 290       2.556  65.116  34.118  1.00 12.20           O  
ATOM   4346  CB  PHE A 290       4.296  62.880  32.277  1.00 11.06           C  
ATOM   4347  CG  PHE A 290       5.304  63.596  33.122  1.00 10.90           C  
ATOM   4348  CD1 PHE A 290       5.468  63.254  34.470  1.00 10.85           C  
ATOM   4349  CD2 PHE A 290       6.044  64.660  32.594  1.00 10.81           C  
ATOM   4350  CE1 PHE A 290       6.379  63.946  35.264  1.00 11.08           C  
ATOM   4351  CE2 PHE A 290       6.954  65.354  33.388  1.00 10.80           C  
ATOM   4352  CZ  PHE A 290       7.123  64.997  34.716  1.00 10.94           C  
ATOM   4353  H   PHE A 290       2.200  62.385  30.781  1.00  0.00           H  
ATOM   4354  HA  PHE A 290       2.627  62.664  33.588  1.00  0.00           H  
ATOM   4355  HB3 PHE A 290       4.454  63.137  31.229  1.00  0.00           H  
ATOM   4356  HB2 PHE A 290       4.458  61.805  32.353  1.00  0.00           H  
ATOM   4357  HD1 PHE A 290       4.887  62.451  34.898  1.00  0.00           H  
ATOM   4358  HD2 PHE A 290       5.912  64.950  31.562  1.00  0.00           H  
ATOM   4359  HE1 PHE A 290       6.510  63.671  36.300  1.00  0.00           H  
ATOM   4360  HE2 PHE A 290       7.526  66.168  32.968  1.00  0.00           H  
ATOM   4361  HZ  PHE A 290       7.832  65.533  35.329  1.00  0.00           H  
ATOM   4362  N   ARG A 291       2.623  65.531  31.909  1.00 12.46           N  
ATOM   4363  CA  ARG A 291       2.497  66.985  32.117  1.00 13.13           C  
ATOM   4364  C   ARG A 291       1.181  67.349  32.797  1.00 13.15           C  
ATOM   4365  O   ARG A 291       1.171  68.167  33.714  1.00 12.84           O  
ATOM   4366  CB  ARG A 291       2.690  67.765  30.802  1.00 13.93           C  
ATOM   4367  CG  ARG A 291       4.150  67.842  30.372  1.00 15.19           C  
ATOM   4368  CD  ARG A 291       4.345  68.341  28.940  1.00 16.49           C  
ATOM   4369  NE  ARG A 291       5.771  68.528  28.644  1.00 17.09           N  
ATOM   4370  CZ  ARG A 291       6.307  68.568  27.424  1.00 17.47           C  
ATOM   4371  NH1 ARG A 291       5.553  68.431  26.342  1.00 17.65           N  
ATOM   4372  NH2 ARG A 291       7.616  68.743  27.288  1.00 18.04           N1+
ATOM   4373  H   ARG A 291       2.670  65.155  30.973  1.00  0.00           H  
ATOM   4374  HA  ARG A 291       3.301  67.285  32.790  1.00  0.00           H  
ATOM   4375  HB3 ARG A 291       2.293  68.773  30.917  1.00  0.00           H  
ATOM   4376  HB2 ARG A 291       2.104  67.294  30.012  1.00  0.00           H  
ATOM   4377  HG3 ARG A 291       4.611  66.860  30.479  1.00  0.00           H  
ATOM   4378  HG2 ARG A 291       4.695  68.490  31.058  1.00  0.00           H  
ATOM   4379  HD3 ARG A 291       3.820  69.288  28.811  1.00  0.00           H  
ATOM   4380  HD2 ARG A 291       3.921  67.618  28.243  1.00  0.00           H  
ATOM   4381  HE  ARG A 291       6.360  68.631  29.458  1.00  0.00           H  
ATOM   4382 HH12 ARG A 291       5.975  68.464  25.425  1.00  0.00           H  
ATOM   4383 HH11 ARG A 291       4.557  68.294  26.435  1.00  0.00           H  
ATOM   4384 HH22 ARG A 291       8.028  68.774  26.367  1.00  0.00           H  
ATOM   4385 HH21 ARG A 291       8.200  68.845  28.106  1.00  0.00           H  
ATOM   4386  N   SER A 292       0.076  66.732  32.380  1.00 13.56           N  
ATOM   4387  CA  SER A 292      -1.217  67.116  32.955  1.00 13.67           C  
ATOM   4388  C   SER A 292      -1.349  66.660  34.402  1.00 13.18           C  
ATOM   4389  O   SER A 292      -1.854  67.408  35.220  1.00 13.12           O  
ATOM   4390  CB  SER A 292      -2.407  66.689  32.086  1.00 14.99           C  
ATOM   4391  OG  SER A 292      -2.618  65.297  32.108  1.00 18.01           O  
ATOM   4392  H   SER A 292       0.136  66.010  31.676  1.00  0.00           H  
ATOM   4393  HA  SER A 292      -1.230  68.206  32.976  1.00  0.00           H  
ATOM   4394  HB3 SER A 292      -2.241  67.014  31.059  1.00  0.00           H  
ATOM   4395  HB2 SER A 292      -3.308  67.197  32.430  1.00  0.00           H  
ATOM   4396  HG  SER A 292      -3.370  65.078  31.552  1.00  0.00           H  
ATOM   4397  N   LEU A 293      -0.861  65.455  34.721  1.00 12.20           N  
ATOM   4398  CA  LEU A 293      -0.885  64.953  36.102  1.00 11.69           C  
ATOM   4399  C   LEU A 293       0.077  65.681  37.048  1.00 11.68           C  
ATOM   4400  O   LEU A 293      -0.277  65.936  38.198  1.00 11.68           O  
ATOM   4401  CB  LEU A 293      -0.654  63.434  36.156  1.00 11.26           C  
ATOM   4402  CG  LEU A 293      -0.987  62.727  37.471  1.00 10.82           C  
ATOM   4403  CD1 LEU A 293      -2.457  62.911  37.824  1.00 11.13           C  
ATOM   4404  CD2 LEU A 293      -0.641  61.247  37.349  1.00 10.70           C  
ATOM   4405  H   LEU A 293      -0.463  64.865  34.004  1.00  0.00           H  
ATOM   4406  HA  LEU A 293      -1.891  65.130  36.482  1.00  0.00           H  
ATOM   4407  HB3 LEU A 293       0.380  63.219  35.885  1.00  0.00           H  
ATOM   4408  HB2 LEU A 293      -1.204  62.959  35.344  1.00  0.00           H  
ATOM   4409  HG  LEU A 293      -0.380  63.163  38.265  1.00  0.00           H  
ATOM   4410 HD11 LEU A 293      -2.672  62.400  38.763  1.00  0.00           H  
ATOM   4411 HD12 LEU A 293      -2.675  63.974  37.931  1.00  0.00           H  
ATOM   4412 HD13 LEU A 293      -3.077  62.491  37.032  1.00  0.00           H  
ATOM   4413 HD21 LEU A 293      -0.877  60.740  38.285  1.00  0.00           H  
ATOM   4414 HD22 LEU A 293      -1.221  60.803  36.539  1.00  0.00           H  
ATOM   4415 HD23 LEU A 293       0.422  61.138  37.136  1.00  0.00           H  
ATOM   4416  N   GLU A 294       1.267  66.036  36.562  1.00 11.67           N  
ATOM   4417  CA  GLU A 294       2.226  66.808  37.369  1.00 12.52           C  
ATOM   4418  C   GLU A 294       1.621  68.174  37.745  1.00 12.46           C  
ATOM   4419  O   GLU A 294       1.787  68.648  38.862  1.00 12.05           O  
ATOM   4420  CB  GLU A 294       3.568  66.965  36.626  1.00 13.12           C  
ATOM   4421  CG  GLU A 294       4.737  67.482  37.470  1.00 13.67           C  
ATOM   4422  CD  GLU A 294       4.717  68.995  37.666  1.00 14.79           C  
ATOM   4423  OE1 GLU A 294       4.180  69.717  36.789  1.00 14.26           O  
ATOM   4424  OE2 GLU A 294       5.248  69.463  38.710  1.00 15.56           O1-
ATOM   4425  H   GLU A 294       1.527  65.775  35.621  1.00  0.00           H  
ATOM   4426  HA  GLU A 294       2.413  66.256  38.290  1.00  0.00           H  
ATOM   4427  HB3 GLU A 294       3.429  67.619  35.765  1.00  0.00           H  
ATOM   4428  HB2 GLU A 294       3.844  66.012  36.175  1.00  0.00           H  
ATOM   4429  HG3 GLU A 294       5.678  67.190  37.003  1.00  0.00           H  
ATOM   4430  HG2 GLU A 294       4.726  66.991  38.443  1.00  0.00           H  
ATOM   4431  N   LYS A 295       0.900  68.780  36.811  1.00 12.93           N  
ATOM   4432  CA  LYS A 295       0.188  70.038  37.051  1.00 13.66           C  
ATOM   4433  C   LYS A 295      -0.899  69.855  38.102  1.00 13.21           C  
ATOM   4434  O   LYS A 295      -0.980  70.623  39.069  1.00 13.15           O  
ATOM   4435  CB  LYS A 295      -0.436  70.522  35.738  1.00 15.08           C  
ATOM   4436  CG  LYS A 295      -1.052  71.903  35.788  1.00 16.53           C  
ATOM   4437  CD  LYS A 295      -1.466  72.353  34.392  1.00 17.72           C  
ATOM   4438  CE  LYS A 295      -1.959  73.792  34.402  1.00 19.06           C  
ATOM   4439  NZ  LYS A 295      -3.269  73.885  35.103  1.00 20.57           N1+
ATOM   4440  H   LYS A 295       0.825  68.375  35.889  1.00  0.00           H  
ATOM   4441  HA  LYS A 295       0.899  70.786  37.403  1.00  0.00           H  
ATOM   4442  HB3 LYS A 295      -1.187  69.804  35.410  1.00  0.00           H  
ATOM   4443  HB2 LYS A 295       0.315  70.491  34.949  1.00  0.00           H  
ATOM   4444  HG3 LYS A 295      -0.329  72.608  36.197  1.00  0.00           H  
ATOM   4445  HG2 LYS A 295      -1.926  71.887  36.438  1.00  0.00           H  
ATOM   4446  HD3 LYS A 295      -2.257  71.701  34.020  1.00  0.00           H  
ATOM   4447  HD2 LYS A 295      -0.616  72.265  33.716  1.00  0.00           H  
ATOM   4448  HE3 LYS A 295      -2.070  74.145  33.377  1.00  0.00           H  
ATOM   4449  HE2 LYS A 295      -1.229  74.422  34.911  1.00  0.00           H  
ATOM   4450  HZ1 LYS A 295      -3.584  74.845  35.102  1.00  0.00           H  
ATOM   4451  HZ2 LYS A 295      -3.948  73.308  34.627  1.00  0.00           H  
ATOM   4452  HZ3 LYS A 295      -3.165  73.566  36.056  1.00  0.00           H  
ATOM   4453  N   ILE A 296      -1.735  68.836  37.908  1.00 12.75           N  
ATOM   4454  CA  ILE A 296      -2.813  68.531  38.848  1.00 12.65           C  
ATOM   4455  C   ILE A 296      -2.274  68.314  40.263  1.00 12.78           C  
ATOM   4456  O   ILE A 296      -2.844  68.828  41.238  1.00 13.05           O  
ATOM   4457  CB  ILE A 296      -3.676  67.346  38.359  1.00 12.66           C  
ATOM   4458  CG1 ILE A 296      -4.472  67.777  37.122  1.00 13.00           C  
ATOM   4459  CG2 ILE A 296      -4.630  66.883  39.450  1.00 12.74           C  
ATOM   4460  CD1 ILE A 296      -4.969  66.647  36.250  1.00 14.17           C  
ATOM   4461  H   ILE A 296      -1.634  68.248  37.093  1.00  0.00           H  
ATOM   4462  HA  ILE A 296      -3.462  69.406  38.884  1.00  0.00           H  
ATOM   4463  HB  ILE A 296      -3.020  66.519  38.088  1.00  0.00           H  
ATOM   4464 HG13 ILE A 296      -3.866  68.456  36.522  1.00  0.00           H  
ATOM   4465 HG12 ILE A 296      -5.317  68.391  37.433  1.00  0.00           H  
ATOM   4466 HG21 ILE A 296      -5.226  66.048  39.082  1.00  0.00           H  
ATOM   4467 HG22 ILE A 296      -4.059  66.564  40.322  1.00  0.00           H  
ATOM   4468 HG23 ILE A 296      -5.289  67.705  39.729  1.00  0.00           H  
ATOM   4469 HD11 ILE A 296      -5.519  67.056  35.403  1.00  0.00           H  
ATOM   4470 HD12 ILE A 296      -4.120  66.068  35.886  1.00  0.00           H  
ATOM   4471 HD13 ILE A 296      -5.626  66.001  36.832  1.00  0.00           H  
ATOM   4472  N   SER A 297      -1.164  67.589  40.376  1.00 12.87           N  
ATOM   4473  CA  SER A 297      -0.576  67.315  41.695  1.00 13.40           C  
ATOM   4474  C   SER A 297      -0.118  68.584  42.417  1.00 13.14           C  
ATOM   4475  O   SER A 297      -0.130  68.642  43.642  1.00 12.63           O  
ATOM   4476  CB  SER A 297       0.550  66.282  41.609  1.00 14.45           C  
ATOM   4477  OG  SER A 297       1.781  66.882  41.275  1.00 16.54           O  
ATOM   4478  H   SER A 297      -0.716  67.220  39.550  1.00  0.00           H  
ATOM   4479  HA  SER A 297      -1.363  66.872  42.305  1.00  0.00           H  
ATOM   4480  HB3 SER A 297       0.297  65.531  40.860  1.00  0.00           H  
ATOM   4481  HB2 SER A 297       0.645  65.768  42.566  1.00  0.00           H  
ATOM   4482  HG  SER A 297       2.464  66.209  41.229  1.00  0.00           H  
ATOM   4483  N   ARG A 298       0.269  69.604  41.659  1.00 13.23           N  
ATOM   4484  CA  ARG A 298       0.590  70.896  42.273  1.00 13.93           C  
ATOM   4485  C   ARG A 298      -0.650  71.735  42.577  1.00 13.97           C  
ATOM   4486  O   ARG A 298      -0.587  72.647  43.398  1.00 14.78           O  
ATOM   4487  CB  ARG A 298       1.577  71.690  41.398  1.00 14.27           C  
ATOM   4488  CG  ARG A 298       3.024  71.225  41.537  1.00 14.93           C  
ATOM   4489  CD  ARG A 298       3.989  72.078  40.721  1.00 15.27           C  
ATOM   4490  NE  ARG A 298       3.853  71.845  39.284  1.00 15.66           N  
ATOM   4491  CZ  ARG A 298       3.180  72.636  38.448  1.00 16.00           C  
ATOM   4492  NH1 ARG A 298       2.584  73.738  38.894  1.00 16.57           N  
ATOM   4493  NH2 ARG A 298       3.106  72.330  37.156  1.00 16.29           N1+
ATOM   4494  H   ARG A 298       0.342  69.490  40.658  1.00  0.00           H  
ATOM   4495  HA  ARG A 298       1.086  70.692  43.222  1.00  0.00           H  
ATOM   4496  HB3 ARG A 298       1.512  72.749  41.649  1.00  0.00           H  
ATOM   4497  HB2 ARG A 298       1.273  71.619  40.354  1.00  0.00           H  
ATOM   4498  HG3 ARG A 298       3.103  70.185  41.220  1.00  0.00           H  
ATOM   4499  HG2 ARG A 298       3.314  71.253  42.587  1.00  0.00           H  
ATOM   4500  HD3 ARG A 298       5.012  71.862  41.028  1.00  0.00           H  
ATOM   4501  HD2 ARG A 298       3.812  73.132  40.936  1.00  0.00           H  
ATOM   4502  HE  ARG A 298       4.314  71.017  38.935  1.00  0.00           H  
ATOM   4503 HH12 ARG A 298       2.076  74.332  38.254  1.00  0.00           H  
ATOM   4504 HH11 ARG A 298       2.639  73.981  39.873  1.00  0.00           H  
ATOM   4505 HH22 ARG A 298       2.596  72.930  36.523  1.00  0.00           H  
ATOM   4506 HH21 ARG A 298       3.560  71.498  36.807  1.00  0.00           H  
ATOM   4507  N   GLU A 299      -1.778  71.434  41.937  1.00 14.09           N  
ATOM   4508  CA  GLU A 299      -2.949  72.325  42.024  1.00 14.43           C  
ATOM   4509  C   GLU A 299      -4.110  71.864  42.922  1.00 15.01           C  
ATOM   4510  O   GLU A 299      -4.827  72.717  43.464  1.00 16.41           O  
ATOM   4511  CB  GLU A 299      -3.461  72.684  40.615  1.00 14.57           C  
ATOM   4512  CG  GLU A 299      -2.432  73.417  39.750  1.00 15.24           C  
ATOM   4513  CD  GLU A 299      -2.987  73.978  38.442  1.00 15.76           C  
ATOM   4514  OE1 GLU A 299      -4.192  73.783  38.124  1.00 16.04           O  
ATOM   4515  OE2 GLU A 299      -2.202  74.639  37.721  1.00 15.92           O1-
ATOM   4516  H   GLU A 299      -1.836  70.589  41.386  1.00  0.00           H  
ATOM   4517  HA  GLU A 299      -2.586  73.257  42.458  1.00  0.00           H  
ATOM   4518  HB3 GLU A 299      -4.360  73.294  40.702  1.00  0.00           H  
ATOM   4519  HB2 GLU A 299      -3.781  71.776  40.104  1.00  0.00           H  
ATOM   4520  HG3 GLU A 299      -1.601  72.746  39.531  1.00  0.00           H  
ATOM   4521  HG2 GLU A 299      -1.984  74.225  40.328  1.00  0.00           H  
ATOM   4522  N   VAL A 300      -4.305  70.550  43.075  1.00 14.41           N  
ATOM   4523  CA  VAL A 300      -5.424  69.996  43.859  1.00 14.19           C  
ATOM   4524  C   VAL A 300      -4.996  69.404  45.207  1.00 14.64           C  
ATOM   4525  O   VAL A 300      -3.801  69.225  45.469  1.00 14.67           O  
ATOM   4526  CB  VAL A 300      -6.277  68.963  43.057  1.00 14.10           C  
ATOM   4527  CG1 VAL A 300      -6.596  69.479  41.662  1.00 13.32           C  
ATOM   4528  CG2 VAL A 300      -5.610  67.589  42.977  1.00 13.46           C  
ATOM   4529  H   VAL A 300      -3.671  69.892  42.644  1.00  0.00           H  
ATOM   4530  HA  VAL A 300      -6.085  70.832  44.086  1.00  0.00           H  
ATOM   4531  HB  VAL A 300      -7.223  68.838  43.585  1.00  0.00           H  
ATOM   4532 HG11 VAL A 300      -7.191  68.738  41.127  1.00  0.00           H  
ATOM   4533 HG12 VAL A 300      -7.158  70.410  41.738  1.00  0.00           H  
ATOM   4534 HG13 VAL A 300      -5.668  69.659  41.120  1.00  0.00           H  
ATOM   4535 HG21 VAL A 300      -6.245  66.909  42.409  1.00  0.00           H  
ATOM   4536 HG22 VAL A 300      -4.643  67.682  42.482  1.00  0.00           H  
ATOM   4537 HG23 VAL A 300      -5.466  67.195  43.983  1.00  0.00           H  
ATOM   4538  N   LYS A 301      -5.973  69.081  46.048  1.00 14.91           N  
ATOM   4539  CA  LYS A 301      -5.682  68.591  47.401  1.00 15.48           C  
ATOM   4540  C   LYS A 301      -5.657  67.066  47.544  1.00 14.14           C  
ATOM   4541  O   LYS A 301      -5.025  66.538  48.457  1.00 14.22           O  
ATOM   4542  CB  LYS A 301      -6.650  69.209  48.424  1.00 17.42           C  
ATOM   4543  CG  LYS A 301      -6.511  70.725  48.572  1.00 19.94           C  
ATOM   4544  CD  LYS A 301      -5.081  71.130  48.928  1.00 22.19           C  
ATOM   4545  CE  LYS A 301      -4.837  72.621  48.716  1.00 25.38           C  
ATOM   4546  NZ  LYS A 301      -3.379  72.931  48.623  1.00 28.13           N1+
ATOM   4547  H   LYS A 301      -6.937  69.171  45.761  1.00  0.00           H  
ATOM   4548  HA  LYS A 301      -4.684  68.947  47.657  1.00  0.00           H  
ATOM   4549  HB3 LYS A 301      -6.501  68.736  49.395  1.00  0.00           H  
ATOM   4550  HB2 LYS A 301      -7.675  68.966  48.145  1.00  0.00           H  
ATOM   4551  HG3 LYS A 301      -7.191  71.078  49.347  1.00  0.00           H  
ATOM   4552  HG2 LYS A 301      -6.804  71.209  47.640  1.00  0.00           H  
ATOM   4553  HD3 LYS A 301      -4.380  70.558  48.320  1.00  0.00           H  
ATOM   4554  HD2 LYS A 301      -4.880  70.874  49.968  1.00  0.00           H  
ATOM   4555  HE3 LYS A 301      -5.275  73.181  49.542  1.00  0.00           H  
ATOM   4556  HE2 LYS A 301      -5.335  72.944  47.802  1.00  0.00           H  
ATOM   4557  HZ1 LYS A 301      -3.254  73.923  48.483  1.00  0.00           H  
ATOM   4558  HZ2 LYS A 301      -2.920  72.651  49.478  1.00  0.00           H  
ATOM   4559  HZ3 LYS A 301      -2.976  72.428  47.845  1.00  0.00           H  
ATOM   4560  N   SER A 302      -6.343  66.362  46.653  1.00 13.22           N  
ATOM   4561  CA  SER A 302      -6.474  64.898  46.780  1.00 12.54           C  
ATOM   4562  C   SER A 302      -6.475  64.240  45.423  1.00 11.73           C  
ATOM   4563  O   SER A 302      -7.245  64.633  44.549  1.00 11.56           O  
ATOM   4564  CB  SER A 302      -7.768  64.521  47.514  1.00 12.64           C  
ATOM   4565  OG  SER A 302      -7.894  63.106  47.635  1.00 12.91           O  
ATOM   4566  H   SER A 302      -6.785  66.828  45.873  1.00  0.00           H  
ATOM   4567  HA  SER A 302      -5.626  64.520  47.351  1.00  0.00           H  
ATOM   4568  HB3 SER A 302      -8.624  64.916  46.967  1.00  0.00           H  
ATOM   4569  HB2 SER A 302      -7.767  64.971  48.507  1.00  0.00           H  
ATOM   4570  HG  SER A 302      -8.709  62.895  48.096  1.00  0.00           H  
ATOM   4571  N   ILE A 303      -5.608  63.245  45.244  1.00 11.00           N  
ATOM   4572  CA  ILE A 303      -5.617  62.413  44.032  1.00 10.21           C  
ATOM   4573  C   ILE A 303      -5.784  60.924  44.375  1.00  9.75           C  
ATOM   4574  O   ILE A 303      -5.133  60.411  45.296  1.00  9.47           O  
ATOM   4575  CB  ILE A 303      -4.339  62.614  43.195  1.00 10.14           C  
ATOM   4576  CG1 ILE A 303      -4.213  64.072  42.743  1.00 10.27           C  
ATOM   4577  CG2 ILE A 303      -4.327  61.684  41.985  1.00  9.81           C  
ATOM   4578  CD1 ILE A 303      -2.837  64.450  42.218  1.00 10.61           C  
ATOM   4579  H   ILE A 303      -4.917  63.043  45.953  1.00  0.00           H  
ATOM   4580  HA  ILE A 303      -6.469  62.715  43.423  1.00  0.00           H  
ATOM   4581  HB  ILE A 303      -3.479  62.374  43.820  1.00  0.00           H  
ATOM   4582 HG13 ILE A 303      -4.477  64.731  43.570  1.00  0.00           H  
ATOM   4583 HG12 ILE A 303      -4.961  64.279  41.977  1.00  0.00           H  
ATOM   4584 HG21 ILE A 303      -3.415  61.846  41.411  1.00  0.00           H  
ATOM   4585 HG22 ILE A 303      -4.365  60.648  42.322  1.00  0.00           H  
ATOM   4586 HG23 ILE A 303      -5.193  61.893  41.357  1.00  0.00           H  
ATOM   4587 HD11 ILE A 303      -2.837  65.499  41.920  1.00  0.00           H  
ATOM   4588 HD12 ILE A 303      -2.094  64.295  43.000  1.00  0.00           H  
ATOM   4589 HD13 ILE A 303      -2.593  63.828  41.357  1.00  0.00           H  
ATOM   4590  N   THR A 304      -6.660  60.244  43.636  1.00  9.22           N  
ATOM   4591  CA  THR A 304      -6.896  58.803  43.821  1.00  8.77           C  
ATOM   4592  C   THR A 304      -6.421  57.976  42.630  1.00  8.57           C  
ATOM   4593  O   THR A 304      -6.865  58.181  41.507  1.00  8.62           O  
ATOM   4594  CB  THR A 304      -8.375  58.488  44.100  1.00  8.65           C  
ATOM   4595  OG1 THR A 304      -8.787  59.153  45.296  1.00  8.68           O  
ATOM   4596  CG2 THR A 304      -8.589  56.988  44.271  1.00  8.84           C  
ATOM   4597  H   THR A 304      -7.190  60.717  42.918  1.00  0.00           H  
ATOM   4598  HA  THR A 304      -6.322  58.485  44.692  1.00  0.00           H  
ATOM   4599  HB  THR A 304      -8.980  58.843  43.266  1.00  0.00           H  
ATOM   4600  HG1 THR A 304      -9.710  58.956  45.470  1.00  0.00           H  
ATOM   4601 HG21 THR A 304      -9.643  56.791  44.467  1.00  0.00           H  
ATOM   4602 HG22 THR A 304      -8.287  56.471  43.360  1.00  0.00           H  
ATOM   4603 HG23 THR A 304      -7.991  56.628  45.108  1.00  0.00           H  
ATOM   4604  N   ILE A 305      -5.519  57.035  42.894  1.00  8.51           N  
ATOM   4605  CA  ILE A 305      -5.102  56.038  41.897  1.00  8.67           C  
ATOM   4606  C   ILE A 305      -5.950  54.764  42.029  1.00  8.87           C  
ATOM   4607  O   ILE A 305      -6.013  54.156  43.104  1.00  8.36           O  
ATOM   4608  CB  ILE A 305      -3.592  55.689  42.051  1.00  8.77           C  
ATOM   4609  CG1 ILE A 305      -2.745  56.939  41.839  1.00  9.01           C  
ATOM   4610  CG2 ILE A 305      -3.179  54.551  41.108  1.00  8.82           C  
ATOM   4611  CD1 ILE A 305      -1.441  56.927  42.604  1.00  9.17           C  
ATOM   4612  H   ILE A 305      -5.093  56.987  43.808  1.00  0.00           H  
ATOM   4613  HA  ILE A 305      -5.260  56.457  40.903  1.00  0.00           H  
ATOM   4614  HB  ILE A 305      -3.432  55.348  43.074  1.00  0.00           H  
ATOM   4615 HG13 ILE A 305      -3.322  57.819  42.122  1.00  0.00           H  
ATOM   4616 HG12 ILE A 305      -2.539  57.060  40.775  1.00  0.00           H  
ATOM   4617 HG21 ILE A 305      -2.119  54.334  41.242  1.00  0.00           H  
ATOM   4618 HG22 ILE A 305      -3.764  53.660  41.335  1.00  0.00           H  
ATOM   4619 HG23 ILE A 305      -3.360  54.850  40.076  1.00  0.00           H  
ATOM   4620 HD11 ILE A 305      -0.893  57.848  42.404  1.00  0.00           H  
ATOM   4621 HD12 ILE A 305      -1.646  56.852  43.672  1.00  0.00           H  
ATOM   4622 HD13 ILE A 305      -0.842  56.073  42.289  1.00  0.00           H  
ATOM   4623  N   ILE A 306      -6.592  54.361  40.933  1.00  9.09           N  
ATOM   4624  CA  ILE A 306      -7.283  53.076  40.873  1.00  9.41           C  
ATOM   4625  C   ILE A 306      -6.420  52.051  40.118  1.00  9.67           C  
ATOM   4626  O   ILE A 306      -6.109  52.215  38.924  1.00 10.05           O  
ATOM   4627  CB  ILE A 306      -8.713  53.199  40.257  1.00  9.48           C  
ATOM   4628  CG1 ILE A 306      -9.561  54.209  41.044  1.00  9.45           C  
ATOM   4629  CG2 ILE A 306      -9.392  51.827  40.194  1.00  9.62           C  
ATOM   4630  CD1 ILE A 306     -10.918  54.508  40.404  1.00  9.74           C  
ATOM   4631  H   ILE A 306      -6.610  54.950  40.113  1.00  0.00           H  
ATOM   4632  HA  ILE A 306      -7.397  52.718  41.896  1.00  0.00           H  
ATOM   4633  HB  ILE A 306      -8.609  53.570  39.237  1.00  0.00           H  
ATOM   4634 HG13 ILE A 306      -9.003  55.138  41.159  1.00  0.00           H  
ATOM   4635 HG12 ILE A 306      -9.713  53.841  42.058  1.00  0.00           H  
ATOM   4636 HG21 ILE A 306     -10.387  51.933  39.762  1.00  0.00           H  
ATOM   4637 HG22 ILE A 306      -8.798  51.155  39.575  1.00  0.00           H  
ATOM   4638 HG23 ILE A 306      -9.475  51.416  41.200  1.00  0.00           H  
ATOM   4639 HD11 ILE A 306     -11.458  55.229  41.017  1.00  0.00           H  
ATOM   4640 HD12 ILE A 306     -10.767  54.921  39.407  1.00  0.00           H  
ATOM   4641 HD13 ILE A 306     -11.497  53.587  40.332  1.00  0.00           H  
ATOM   4642  N   GLY A 307      -6.039  50.994  40.830  1.00  9.46           N  
ATOM   4643  CA  GLY A 307      -5.185  49.941  40.285  1.00  9.52           C  
ATOM   4644  C   GLY A 307      -3.971  49.701  41.162  1.00  9.37           C  
ATOM   4645  O   GLY A 307      -3.274  50.658  41.548  1.00  9.47           O  
ATOM   4646  H   GLY A 307      -6.341  50.895  41.789  1.00  0.00           H  
ATOM   4647  HA3 GLY A 307      -4.859  50.220  39.283  1.00  0.00           H  
ATOM   4648  HA2 GLY A 307      -5.758  49.018  40.198  1.00  0.00           H  
ATOM   4649  N   GLY A 308      -3.718  48.425  41.462  1.00  9.35           N  
ATOM   4650  CA  GLY A 308      -2.612  48.019  42.331  1.00  9.28           C  
ATOM   4651  C   GLY A 308      -1.398  47.429  41.628  1.00  9.26           C  
ATOM   4652  O   GLY A 308      -0.459  46.974  42.294  1.00  9.67           O  
ATOM   4653  H   GLY A 308      -4.302  47.692  41.084  1.00  0.00           H  
ATOM   4654  HA3 GLY A 308      -2.979  47.309  43.072  1.00  0.00           H  
ATOM   4655  HA2 GLY A 308      -2.299  48.870  42.936  1.00  0.00           H  
ATOM   4656  N   GLY A 309      -1.389  47.445  40.293  1.00  9.17           N  
ATOM   4657  CA  GLY A 309      -0.261  46.873  39.514  1.00  9.01           C  
ATOM   4658  C   GLY A 309       1.022  47.687  39.654  1.00  8.62           C  
ATOM   4659  O   GLY A 309       1.055  48.688  40.383  1.00  8.64           O  
ATOM   4660  H   GLY A 309      -2.162  47.853  39.788  1.00  0.00           H  
ATOM   4661  HA3 GLY A 309      -0.540  46.815  38.462  1.00  0.00           H  
ATOM   4662  HA2 GLY A 309      -0.078  45.849  39.840  1.00  0.00           H  
ATOM   4663  N   PHE A 310       2.080  47.279  38.957  1.00  8.28           N  
ATOM   4664  CA  PHE A 310       3.352  48.005  39.058  1.00  7.97           C  
ATOM   4665  C   PHE A 310       3.213  49.503  38.724  1.00  7.83           C  
ATOM   4666  O   PHE A 310       3.693  50.349  39.476  1.00  7.27           O  
ATOM   4667  CB  PHE A 310       4.448  47.348  38.210  1.00  8.28           C  
ATOM   4668  CG  PHE A 310       4.923  46.019  38.754  1.00  8.22           C  
ATOM   4669  CD1 PHE A 310       5.852  45.968  39.789  1.00  8.41           C  
ATOM   4670  CD2 PHE A 310       4.441  44.817  38.223  1.00  8.58           C  
ATOM   4671  CE1 PHE A 310       6.314  44.746  40.281  1.00  8.51           C  
ATOM   4672  CE2 PHE A 310       4.882  43.591  38.724  1.00  8.42           C  
ATOM   4673  CZ  PHE A 310       5.828  43.557  39.745  1.00  8.72           C  
ATOM   4674  H   PHE A 310       2.008  46.469  38.358  1.00  0.00           H  
ATOM   4675  HA  PHE A 310       3.673  47.940  40.098  1.00  0.00           H  
ATOM   4676  HB3 PHE A 310       5.296  48.028  38.125  1.00  0.00           H  
ATOM   4677  HB2 PHE A 310       4.085  47.213  37.191  1.00  0.00           H  
ATOM   4678  HD1 PHE A 310       6.227  46.883  40.224  1.00  0.00           H  
ATOM   4679  HD2 PHE A 310       3.721  44.832  37.418  1.00  0.00           H  
ATOM   4680  HE1 PHE A 310       7.046  44.725  41.075  1.00  0.00           H  
ATOM   4681  HE2 PHE A 310       4.489  42.670  38.320  1.00  0.00           H  
ATOM   4682  HZ  PHE A 310       6.185  42.610  40.121  1.00  0.00           H  
ATOM   4683  N   LEU A 311       2.544  49.822  37.613  1.00  7.68           N  
ATOM   4684  CA  LEU A 311       2.375  51.238  37.232  1.00  7.71           C  
ATOM   4685  C   LEU A 311       1.594  52.074  38.271  1.00  7.66           C  
ATOM   4686  O   LEU A 311       2.046  53.158  38.661  1.00  7.45           O  
ATOM   4687  CB  LEU A 311       1.795  51.376  35.811  1.00  7.93           C  
ATOM   4688  CG  LEU A 311       1.478  52.813  35.368  1.00  8.20           C  
ATOM   4689  CD1 LEU A 311       2.763  53.631  35.386  1.00  8.06           C  
ATOM   4690  CD2 LEU A 311       0.843  52.847  33.983  1.00  8.38           C  
ATOM   4691  H   LEU A 311       2.153  49.094  37.032  1.00  0.00           H  
ATOM   4692  HA  LEU A 311       3.378  51.663  37.193  1.00  0.00           H  
ATOM   4693  HB3 LEU A 311       0.895  50.767  35.728  1.00  0.00           H  
ATOM   4694  HB2 LEU A 311       2.481  50.922  35.096  1.00  0.00           H  
ATOM   4695  HG  LEU A 311       0.779  53.250  36.081  1.00  0.00           H  
ATOM   4696 HD11 LEU A 311       2.548  54.653  35.073  1.00  0.00           H  
ATOM   4697 HD12 LEU A 311       3.175  53.640  36.395  1.00  0.00           H  
ATOM   4698 HD13 LEU A 311       3.487  53.187  34.703  1.00  0.00           H  
ATOM   4699 HD21 LEU A 311       0.633  53.880  33.704  1.00  0.00           H  
ATOM   4700 HD22 LEU A 311       1.528  52.407  33.258  1.00  0.00           H  
ATOM   4701 HD23 LEU A 311      -0.087  52.278  33.995  1.00  0.00           H  
ATOM   4702  N   GLY A 312       0.442  51.574  38.720  1.00  7.43           N  
ATOM   4703  CA  GLY A 312      -0.323  52.254  39.778  1.00  7.47           C  
ATOM   4704  C   GLY A 312       0.542  52.499  41.009  1.00  7.41           C  
ATOM   4705  O   GLY A 312       0.530  53.590  41.580  1.00  7.05           O  
ATOM   4706  H   GLY A 312       0.080  50.714  38.333  1.00  0.00           H  
ATOM   4707  HA3 GLY A 312      -1.182  51.643  40.054  1.00  0.00           H  
ATOM   4708  HA2 GLY A 312      -0.696  53.206  39.401  1.00  0.00           H  
ATOM   4709  N   SER A 313       1.335  51.488  41.373  1.00  7.41           N  
ATOM   4710  CA  SER A 313       2.198  51.564  42.554  1.00  7.60           C  
ATOM   4711  C   SER A 313       3.378  52.536  42.385  1.00  7.80           C  
ATOM   4712  O   SER A 313       3.750  53.247  43.326  1.00  7.77           O  
ATOM   4713  CB  SER A 313       2.669  50.157  42.937  1.00  7.68           C  
ATOM   4714  OG  SER A 313       1.554  49.344  43.283  1.00  7.57           O  
ATOM   4715  H   SER A 313       1.352  50.638  40.828  1.00  0.00           H  
ATOM   4716  HA  SER A 313       1.588  51.936  43.377  1.00  0.00           H  
ATOM   4717  HB3 SER A 313       3.349  50.221  43.786  1.00  0.00           H  
ATOM   4718  HB2 SER A 313       3.197  49.709  42.095  1.00  0.00           H  
ATOM   4719  HG  SER A 313       1.859  48.466  43.521  1.00  0.00           H  
ATOM   4720  N   GLU A 314       3.987  52.562  41.194  1.00  7.93           N  
ATOM   4721  CA  GLU A 314       5.014  53.560  40.874  1.00  8.25           C  
ATOM   4722  C   GLU A 314       4.469  54.971  41.001  1.00  8.04           C  
ATOM   4723  O   GLU A 314       5.082  55.825  41.651  1.00  8.09           O  
ATOM   4724  CB  GLU A 314       5.555  53.340  39.458  1.00  8.97           C  
ATOM   4725  CG  GLU A 314       6.451  52.117  39.376  1.00  9.75           C  
ATOM   4726  CD  GLU A 314       6.901  51.799  37.962  1.00 11.02           C  
ATOM   4727  OE1 GLU A 314       6.572  52.551  37.005  1.00 11.66           O  
ATOM   4728  OE2 GLU A 314       7.616  50.783  37.806  1.00 11.98           O1-
ATOM   4729  H   GLU A 314       3.743  51.883  40.487  1.00  0.00           H  
ATOM   4730  HA  GLU A 314       5.837  53.444  41.579  1.00  0.00           H  
ATOM   4731  HB3 GLU A 314       6.114  54.221  39.143  1.00  0.00           H  
ATOM   4732  HB2 GLU A 314       4.721  53.226  38.765  1.00  0.00           H  
ATOM   4733  HG3 GLU A 314       5.927  51.256  39.791  1.00  0.00           H  
ATOM   4734  HG2 GLU A 314       7.326  52.266  40.009  1.00  0.00           H  
ATOM   4735  N   LEU A 315       3.301  55.210  40.404  1.00  7.74           N  
ATOM   4736  CA  LEU A 315       2.660  56.528  40.479  1.00  7.47           C  
ATOM   4737  C   LEU A 315       2.286  56.903  41.904  1.00  7.48           C  
ATOM   4738  O   LEU A 315       2.357  58.079  42.278  1.00  7.51           O  
ATOM   4739  CB  LEU A 315       1.419  56.596  39.589  1.00  7.53           C  
ATOM   4740  CG  LEU A 315       1.690  56.613  38.072  1.00  7.62           C  
ATOM   4741  CD1 LEU A 315       0.378  56.513  37.296  1.00  8.01           C  
ATOM   4742  CD2 LEU A 315       2.495  57.840  37.658  1.00  7.70           C  
ATOM   4743  H   LEU A 315       2.839  54.476  39.887  1.00  0.00           H  
ATOM   4744  HA  LEU A 315       3.373  57.268  40.115  1.00  0.00           H  
ATOM   4745  HB3 LEU A 315       0.830  57.472  39.859  1.00  0.00           H  
ATOM   4746  HB2 LEU A 315       0.759  55.762  39.827  1.00  0.00           H  
ATOM   4747  HG  LEU A 315       2.284  55.731  37.832  1.00  0.00           H  
ATOM   4748 HD11 LEU A 315       0.586  56.526  36.226  1.00  0.00           H  
ATOM   4749 HD12 LEU A 315      -0.128  55.583  37.556  1.00  0.00           H  
ATOM   4750 HD13 LEU A 315      -0.261  57.358  37.552  1.00  0.00           H  
ATOM   4751 HD21 LEU A 315       2.666  57.817  36.582  1.00  0.00           H  
ATOM   4752 HD22 LEU A 315       1.942  58.743  37.918  1.00  0.00           H  
ATOM   4753 HD23 LEU A 315       3.453  57.839  38.178  1.00  0.00           H  
ATOM   4754  N   ALA A 316       1.861  55.910  42.687  1.00  7.39           N  
ATOM   4755  CA  ALA A 316       1.532  56.154  44.095  1.00  7.71           C  
ATOM   4756  C   ALA A 316       2.754  56.695  44.832  1.00  7.85           C  
ATOM   4757  O   ALA A 316       2.666  57.691  45.572  1.00  7.86           O  
ATOM   4758  CB  ALA A 316       1.014  54.876  44.747  1.00  7.64           C  
ATOM   4759  H   ALA A 316       1.763  54.978  42.312  1.00  0.00           H  
ATOM   4760  HA  ALA A 316       0.744  56.906  44.138  1.00  0.00           H  
ATOM   4761  HB1 ALA A 316       0.774  55.072  45.792  1.00  0.00           H  
ATOM   4762  HB2 ALA A 316       0.118  54.539  44.226  1.00  0.00           H  
ATOM   4763  HB3 ALA A 316       1.780  54.102  44.690  1.00  0.00           H  
ATOM   4764  N   CYS A 317       3.907  56.077  44.589  1.00  8.12           N  
ATOM   4765  CA  CYS A 317       5.135  56.507  45.259  1.00  8.53           C  
ATOM   4766  C   CYS A 317       5.579  57.885  44.757  1.00  8.51           C  
ATOM   4767  O   CYS A 317       5.962  58.730  45.558  1.00  8.76           O  
ATOM   4768  CB  CYS A 317       6.228  55.450  45.104  1.00  8.78           C  
ATOM   4769  SG  CYS A 317       5.893  53.948  46.058  1.00  9.89           S  
ATOM   4770  H   CYS A 317       3.939  55.305  43.938  1.00  0.00           H  
ATOM   4771  HA  CYS A 317       4.915  56.599  46.323  1.00  0.00           H  
ATOM   4772  HB3 CYS A 317       7.185  55.870  45.414  1.00  0.00           H  
ATOM   4773  HB2 CYS A 317       6.337  55.193  44.050  1.00  0.00           H  
ATOM   4774  HG  CYS A 317       6.886  53.073  45.875  1.00  0.00           H  
ATOM   4775  N   ALA A 318       5.478  58.113  43.444  1.00  8.72           N  
ATOM   4776  CA  ALA A 318       5.866  59.385  42.849  1.00  9.24           C  
ATOM   4777  C   ALA A 318       4.996  60.543  43.377  1.00  9.55           C  
ATOM   4778  O   ALA A 318       5.516  61.575  43.828  1.00  9.82           O  
ATOM   4779  CB  ALA A 318       5.794  59.307  41.340  1.00  9.30           C  
ATOM   4780  H   ALA A 318       5.124  57.392  42.832  1.00  0.00           H  
ATOM   4781  HA  ALA A 318       6.900  59.586  43.127  1.00  0.00           H  
ATOM   4782  HB1 ALA A 318       6.087  60.266  40.912  1.00  0.00           H  
ATOM   4783  HB2 ALA A 318       6.469  58.529  40.983  1.00  0.00           H  
ATOM   4784  HB3 ALA A 318       4.774  59.070  41.036  1.00  0.00           H  
ATOM   4785  N   LEU A 319       3.680  60.374  43.293  1.00  9.64           N  
ATOM   4786  CA  LEU A 319       2.728  61.368  43.788  1.00 10.24           C  
ATOM   4787  C   LEU A 319       2.810  61.562  45.290  1.00 10.56           C  
ATOM   4788  O   LEU A 319       2.629  62.681  45.780  1.00 10.63           O  
ATOM   4789  CB  LEU A 319       1.301  60.974  43.402  1.00 10.22           C  
ATOM   4790  CG  LEU A 319       0.991  61.134  41.913  1.00 10.67           C  
ATOM   4791  CD1 LEU A 319      -0.353  60.507  41.584  1.00 10.79           C  
ATOM   4792  CD2 LEU A 319       1.030  62.605  41.528  1.00 11.17           C  
ATOM   4793  H   LEU A 319       3.304  59.535  42.875  1.00  0.00           H  
ATOM   4794  HA  LEU A 319       2.956  62.321  43.311  1.00  0.00           H  
ATOM   4795  HB3 LEU A 319       0.593  61.564  43.984  1.00  0.00           H  
ATOM   4796  HB2 LEU A 319       1.118  59.942  43.700  1.00  0.00           H  
ATOM   4797  HG  LEU A 319       1.761  60.611  41.345  1.00  0.00           H  
ATOM   4798 HD11 LEU A 319      -0.561  60.628  40.521  1.00  0.00           H  
ATOM   4799 HD12 LEU A 319      -0.329  59.445  41.830  1.00  0.00           H  
ATOM   4800 HD13 LEU A 319      -1.135  60.997  42.165  1.00  0.00           H  
ATOM   4801 HD21 LEU A 319       0.808  62.709  40.466  1.00  0.00           H  
ATOM   4802 HD22 LEU A 319       0.288  63.153  42.109  1.00  0.00           H  
ATOM   4803 HD23 LEU A 319       2.022  63.009  41.733  1.00  0.00           H  
ATOM   4804  N   GLY A 320       3.043  60.463  46.008  1.00 10.70           N  
ATOM   4805  CA  GLY A 320       3.193  60.473  47.457  1.00 11.95           C  
ATOM   4806  C   GLY A 320       4.329  61.394  47.865  1.00 12.55           C  
ATOM   4807  O   GLY A 320       4.168  62.207  48.776  1.00 13.13           O  
ATOM   4808  H   GLY A 320       3.124  59.567  45.548  1.00  0.00           H  
ATOM   4809  HA3 GLY A 320       3.402  59.462  47.807  1.00  0.00           H  
ATOM   4810  HA2 GLY A 320       2.265  60.816  47.916  1.00  0.00           H  
ATOM   4811  N   ARG A 321       5.471  61.282  47.182  1.00 13.65           N  
ATOM   4812  CA  ARG A 321       6.629  62.130  47.495  1.00 14.46           C  
ATOM   4813  C   ARG A 321       6.331  63.609  47.223  1.00 13.93           C  
ATOM   4814  O   ARG A 321       6.654  64.456  48.048  1.00 13.64           O  
ATOM   4815  CB  ARG A 321       7.906  61.645  46.792  1.00 16.48           C  
ATOM   4816  CG  ARG A 321       8.449  60.334  47.367  1.00 18.86           C  
ATOM   4817  CD  ARG A 321       9.805  59.948  46.782  1.00 21.77           C  
ATOM   4818  NE  ARG A 321       9.686  59.315  45.464  1.00 24.41           N  
ATOM   4819  CZ  ARG A 321       9.581  58.000  45.243  1.00 25.00           C  
ATOM   4820  NH1 ARG A 321       9.583  57.127  46.252  1.00 25.24           N  
ATOM   4821  NH2 ARG A 321       9.478  57.556  43.995  1.00 24.17           N1+
ATOM   4822  H   ARG A 321       5.549  60.606  46.436  1.00  0.00           H  
ATOM   4823  HA  ARG A 321       6.806  62.037  48.567  1.00  0.00           H  
ATOM   4824  HB3 ARG A 321       8.673  62.416  46.862  1.00  0.00           H  
ATOM   4825  HB2 ARG A 321       7.708  61.519  45.728  1.00  0.00           H  
ATOM   4826  HG3 ARG A 321       7.733  59.533  47.181  1.00  0.00           H  
ATOM   4827  HG2 ARG A 321       8.533  60.421  48.450  1.00  0.00           H  
ATOM   4828  HD3 ARG A 321      10.314  59.269  47.466  1.00  0.00           H  
ATOM   4829  HD2 ARG A 321      10.431  60.836  46.702  1.00  0.00           H  
ATOM   4830  HE  ARG A 321       9.687  59.959  44.686  1.00  0.00           H  
ATOM   4831 HH12 ARG A 321       9.503  56.138  46.064  1.00  0.00           H  
ATOM   4832 HH11 ARG A 321       9.665  57.455  47.204  1.00  0.00           H  
ATOM   4833 HH22 ARG A 321       9.398  56.565  43.816  1.00  0.00           H  
ATOM   4834 HH21 ARG A 321       9.480  58.209  43.225  1.00  0.00           H  
ATOM   4835  N   LYS A 322       5.696  63.921  46.093  1.00 13.70           N  
ATOM   4836  CA  LYS A 322       5.232  65.292  45.833  1.00 14.37           C  
ATOM   4837  C   LYS A 322       4.295  65.825  46.933  1.00 14.53           C  
ATOM   4838  O   LYS A 322       4.446  66.970  47.391  1.00 14.25           O  
ATOM   4839  CB  LYS A 322       4.518  65.395  44.481  1.00 14.28           C  
ATOM   4840  CG  LYS A 322       5.383  65.127  43.258  1.00 14.27           C  
ATOM   4841  CD  LYS A 322       6.478  66.163  43.055  1.00 14.39           C  
ATOM   4842  CE  LYS A 322       7.125  65.971  41.680  1.00 14.20           C  
ATOM   4843  NZ  LYS A 322       8.443  66.655  41.558  1.00 14.37           N1+
ATOM   4844  H   LYS A 322       5.526  63.210  45.396  1.00  0.00           H  
ATOM   4845  HA  LYS A 322       6.108  65.940  45.798  1.00  0.00           H  
ATOM   4846  HB3 LYS A 322       4.061  66.380  44.390  1.00  0.00           H  
ATOM   4847  HB2 LYS A 322       3.663  64.718  44.473  1.00  0.00           H  
ATOM   4848  HG3 LYS A 322       4.752  65.089  42.370  1.00  0.00           H  
ATOM   4849  HG2 LYS A 322       5.832  64.137  43.342  1.00  0.00           H  
ATOM   4850  HD3 LYS A 322       7.234  66.049  43.831  1.00  0.00           H  
ATOM   4851  HD2 LYS A 322       6.048  67.163  43.118  1.00  0.00           H  
ATOM   4852  HE3 LYS A 322       6.451  66.343  40.908  1.00  0.00           H  
ATOM   4853  HE2 LYS A 322       7.250  64.906  41.484  1.00  0.00           H  
ATOM   4854  HZ1 LYS A 322       8.822  66.495  40.635  1.00  0.00           H  
ATOM   4855  HZ2 LYS A 322       8.323  67.647  41.705  1.00  0.00           H  
ATOM   4856  HZ3 LYS A 322       9.079  66.287  42.251  1.00  0.00           H  
ATOM   4857  N   ALA A 323       3.342  64.990  47.352  1.00 15.52           N  
ATOM   4858  CA  ALA A 323       2.304  65.383  48.318  1.00 16.65           C  
ATOM   4859  C   ALA A 323       2.868  65.670  49.699  1.00 18.27           C  
ATOM   4860  O   ALA A 323       2.328  66.504  50.436  1.00 18.25           O  
ATOM   4861  CB  ALA A 323       1.212  64.325  48.402  1.00 15.75           C  
ATOM   4862  H   ALA A 323       3.312  64.042  47.004  1.00  0.00           H  
ATOM   4863  HA  ALA A 323       1.845  66.302  47.952  1.00  0.00           H  
ATOM   4864  HB1 ALA A 323       0.456  64.638  49.122  1.00  0.00           H  
ATOM   4865  HB2 ALA A 323       0.750  64.200  47.423  1.00  0.00           H  
ATOM   4866  HB3 ALA A 323       1.647  63.378  48.721  1.00  0.00           H  
ATOM   4867  N   ARG A 324       3.954  64.986  50.042  1.00 18.97           N  
ATOM   4868  CA  ARG A 324       4.651  65.214  51.311  1.00 21.32           C  
ATOM   4869  C   ARG A 324       5.186  66.650  51.436  1.00 21.16           C  
ATOM   4870  O   ARG A 324       5.079  67.276  52.492  1.00 20.43           O  
ATOM   4871  CB  ARG A 324       5.799  64.220  51.436  1.00 23.04           C  
ATOM   4872  CG  ARG A 324       6.049  63.696  52.831  1.00 25.74           C  
ATOM   4873  CD  ARG A 324       6.401  62.220  52.745  1.00 26.19           C  
ATOM   4874  NE  ARG A 324       7.749  61.994  52.228  1.00 26.85           N  
ATOM   4875  CZ  ARG A 324       8.082  61.044  51.352  1.00 26.93           C  
ATOM   4876  NH1 ARG A 324       7.160  60.220  50.835  1.00 26.79           N  
ATOM   4877  NH2 ARG A 324       9.348  60.929  50.972  1.00 26.69           N1+
ATOM   4878  H   ARG A 324       4.325  64.282  49.420  1.00  0.00           H  
ATOM   4879  HA  ARG A 324       3.950  65.035  52.126  1.00  0.00           H  
ATOM   4880  HB3 ARG A 324       6.713  64.675  51.053  1.00  0.00           H  
ATOM   4881  HB2 ARG A 324       5.624  63.381  50.762  1.00  0.00           H  
ATOM   4882  HG3 ARG A 324       5.148  63.820  53.432  1.00  0.00           H  
ATOM   4883  HG2 ARG A 324       6.879  64.242  53.280  1.00  0.00           H  
ATOM   4884  HD3 ARG A 324       5.678  61.712  52.107  1.00  0.00           H  
ATOM   4885  HD2 ARG A 324       6.311  61.768  53.733  1.00  0.00           H  
ATOM   4886  HE  ARG A 324       8.455  62.623  52.583  1.00  0.00           H  
ATOM   4887 HH12 ARG A 324       7.434  59.508  50.173  1.00  0.00           H  
ATOM   4888 HH11 ARG A 324       6.192  60.311  51.107  1.00  0.00           H  
ATOM   4889 HH22 ARG A 324       9.614  60.214  50.310  1.00  0.00           H  
ATOM   4890 HH21 ARG A 324      10.046  61.556  51.345  1.00  0.00           H  
ATOM   4891  N   ALA A 325       5.772  67.166  50.362  1.00 20.93           N  
ATOM   4892  CA  ALA A 325       6.284  68.530  50.372  1.00 22.60           C  
ATOM   4893  C   ALA A 325       5.144  69.559  50.329  1.00 22.98           C  
ATOM   4894  O   ALA A 325       5.275  70.664  50.862  1.00 23.06           O  
ATOM   4895  CB  ALA A 325       7.247  68.744  49.214  1.00 23.15           C  
ATOM   4896  H   ALA A 325       5.868  66.611  49.523  1.00  0.00           H  
ATOM   4897  HA  ALA A 325       6.836  68.676  51.301  1.00  0.00           H  
ATOM   4898  HB1 ALA A 325       7.620  69.768  49.236  1.00  0.00           H  
ATOM   4899  HB2 ALA A 325       8.083  68.051  49.303  1.00  0.00           H  
ATOM   4900  HB3 ALA A 325       6.728  68.567  48.272  1.00  0.00           H  
ATOM   4901  N   LEU A 326       4.024  69.192  49.709  1.00 21.53           N  
ATOM   4902  CA  LEU A 326       2.887  70.112  49.567  1.00 21.29           C  
ATOM   4903  C   LEU A 326       1.825  70.000  50.675  1.00 20.70           C  
ATOM   4904  O   LEU A 326       0.954  70.870  50.800  1.00 20.81           O  
ATOM   4905  CB  LEU A 326       2.241  69.945  48.181  1.00 21.87           C  
ATOM   4906  CG  LEU A 326       3.130  70.188  46.957  1.00 22.73           C  
ATOM   4907  CD1 LEU A 326       2.447  69.703  45.690  1.00 22.69           C  
ATOM   4908  CD2 LEU A 326       3.514  71.663  46.835  1.00 23.77           C  
ATOM   4909  H   LEU A 326       3.942  68.262  49.323  1.00  0.00           H  
ATOM   4910  HA  LEU A 326       3.289  71.124  49.612  1.00  0.00           H  
ATOM   4911  HB3 LEU A 326       1.361  70.585  48.117  1.00  0.00           H  
ATOM   4912  HB2 LEU A 326       1.798  68.952  48.110  1.00  0.00           H  
ATOM   4913  HG  LEU A 326       4.046  69.612  47.087  1.00  0.00           H  
ATOM   4914 HD11 LEU A 326       3.096  69.886  44.834  1.00  0.00           H  
ATOM   4915 HD12 LEU A 326       2.246  68.635  45.771  1.00  0.00           H  
ATOM   4916 HD13 LEU A 326       1.508  70.240  45.554  1.00  0.00           H  
ATOM   4917 HD21 LEU A 326       4.145  71.803  45.957  1.00  0.00           H  
ATOM   4918 HD22 LEU A 326       2.612  72.267  46.734  1.00  0.00           H  
ATOM   4919 HD23 LEU A 326       4.059  71.972  47.727  1.00  0.00           H  
ATOM   4920  N   GLY A 327       1.880  68.929  51.459  1.00 19.08           N  
ATOM   4921  CA  GLY A 327       0.893  68.690  52.511  1.00 18.14           C  
ATOM   4922  C   GLY A 327      -0.471  68.264  51.994  1.00 17.71           C  
ATOM   4923  O   GLY A 327      -1.494  68.581  52.601  1.00 18.54           O  
ATOM   4924  H   GLY A 327       2.619  68.251  51.337  1.00  0.00           H  
ATOM   4925  HA3 GLY A 327       0.785  69.590  53.116  1.00  0.00           H  
ATOM   4926  HA2 GLY A 327       1.272  67.933  53.197  1.00  0.00           H  
ATOM   4927  N   THR A 328      -0.490  67.538  50.875  1.00 16.66           N  
ATOM   4928  CA  THR A 328      -1.738  67.111  50.223  1.00 15.33           C  
ATOM   4929  C   THR A 328      -1.923  65.589  50.378  1.00 14.95           C  
ATOM   4930  O   THR A 328      -1.134  64.958  51.070  1.00 14.49           O  
ATOM   4931  CB  THR A 328      -1.730  67.524  48.744  1.00 15.07           C  
ATOM   4932  OG1 THR A 328      -0.501  67.089  48.150  1.00 14.71           O  
ATOM   4933  CG2 THR A 328      -1.846  69.068  48.607  1.00 15.27           C  
ATOM   4934  H   THR A 328       0.377  67.258  50.440  1.00  0.00           H  
ATOM   4935  HA  THR A 328      -2.572  67.611  50.715  1.00  0.00           H  
ATOM   4936  HB  THR A 328      -2.568  67.051  48.231  1.00  0.00           H
[truncated: 628,339 more chars]
